# Supplementary material for: Bioinformatics Analysis Revealed Novel 3′UTR Variants Associated with Intellectual Disability
Source: Genes (Basel). 2020 Aug 26;11(9):998. doi: 10.3390/genes11090998 (PMC7563394; doi:10.3390/genes11090998)
Supplement: Supplementary file 1 [file genes-11-00998-s001.zip]

Archive with 3 entries (3 files):
- Yang_et_al_icibm_S1 2.xlsx
- Yang_et_al_icibm_S2.xlsx
- Yang_et_al_icibm_S3.xlsx
