# Supplementary material for: Bioinformatics Analysis Revealed Novel 3′UTR Variants Associated with Intellectual Disability
Source: Genes (Basel). 2020 Aug 26;11(9):998. doi: 10.3390/genes11090998 (PMC7563394; doi:10.3390/genes11090998)
Supplement: Supplementary file 1 [file genes-11-00998-s001.zip › Yang_et_al_icibm_S1 2.xlsx]

## Sheet: Sheet1
miRNA Name	Target Gene	Reference	Remarks
miR-122-5p	PLAG	Sriroopreddy et al., 2018
miR-122-5p	T2FB	Sriroopreddy et al., 2018
miR-122-5p	CREB	Sriroopreddy et al., 2018
miR-122-5p	GATA	Sriroopreddy et al., 2018
miR-122-5p	NEUR	Sriroopreddy et al., 2018
miR-125b	CDKN2A	Pogue et al., 2010
miR-125b	NR2A	Edbauer et al., 2010
miR-125b	EPHA4	Edbauer et al., 2010
miR-125b	NES	Cui et al., 2012	Alias: Nestin
miR-128	PHF6	Franzoni et al., 2015
mir-1297	F2RL1	Lim et al. BMC Medical Genomics 2018 11:58
mir-1297	HGF	Lim et al. BMC Medical Genomics 2018 11:59
mir-1297	SUSD2	Lim et al. BMC Medical Genomics 2018 11:66
mir-1301	KSR1	Lim et al. BMC Medical Genomics 2018 11:47
mir-1301	SETD4	Lim et al. BMC Medical Genomics 2018 11:49
miR-130a	MECP2	Ip et al., 2018
mir-133b	TTC3	Lim et al. BMC Medical Genomics 2018 11:50
mir-133b	U2AF1	Lim et al. BMC Medical Genomics 2018 11:51
miR-137	MITF	Haflidadóttiretal et al.; Chen et al.
miR-137	KDM1A	Balaguer et al.; Sun et al.	Alias: LSD1
miR-137	PXN	Bi et al.
miR-137	MIB1	Smrt et al.
miR-137	TWIST1	LL Liu et al. , S Liu et al.
miR-137	CPLX1	Siegert et al.
miR-137	NSF	Siegert et al.
miR-137	SYT1	Siegert et al.
miR-137	CDK6	Silber et al.; Kozaki et al.
miR-137	CDC42	Liu et al.; Zhu et al.
miR-137	ZNF804A	Kim et al.
miR-137	CSMD1	Kwon et al.
miR-137	WBP1L	Kwon et al.	Alias: C10orf26
miR-137	CACNA1C	Kwon et al.
miR-137	TCF4	Kwon et al.
miR-137	RORA	Devanna et al.
miR-137	KLF4	Willemsen et al.
miR-137	TBX3	Jiang et al.
miR-137	CTBP1	Deng et al.
miR-137	E2F6	Kozaki et al.
miR-137	NCOA2	Kozaki et al.
miR-137	SPTLC1	Geekiyanage and Chan
miR-137	RB1	Chen et al	Alias: p-Rb
miR-137	MAPK1	Chen et al	Alis: p-ERK1/2
miR-137	MAPK3	Chen et al	Alias: p-ERK1/2
miR-137	MET	Chen et al, Luo et al	Alis: c-Met
miR-137	CDK2 EZH2	Chen et al
miR-137	EZH2	Szulwach et al
miR-137	KDM5B	Tarantino et al.	Alias: Jarid1b
miR-137	PTBP1	Sun et al.
miR-137	GLIPR1	Bier et al.	Alias: RTVP-1
miR-137	MSI1	Smith et al
miR-137	ESRRA	Zhao et al
miR-137	PTGS2	Chen et al	Alis: Cox-2
miR-137	HTT	Kozlowska et al
miR-137	CSE1L	Li et al
miR-137	YBX1	Luo et al
miR-137	AKT2	Liu et al
miR-137	FMNL2	Liang et al.
miR-137	AEG-1	Guo et al.
miR-137	WNT7A	Hollins et al.
miR-137	GPR88	Hollins et al.
miR-137	PAQR3	Xiu et al.
miR-137	FXYD6	Li et al.
miR-137	PTN	Xiao et al.
miR-145	SHROOM3	Chai et al., 2018
miR-145	FCER1A	Chai et al., 2018
miR-145	FCER1A	Chai et al., 2018
miR-145	DLEC1	Chai et al., 2018
miR-145	PSAPL1	Chai et al., 2018
miR-145	PSAPL1	Chai et al., 2018
miR-145	FCER1A	Chai et al., 2018
miR-155	MeCP2	Keck-Wherley et al., 2011
miR-155	CFH	Li et al., 2012
miR-155	PICALM	Paschou et al., 2012
miR-155	AGTR1	Asim et al., 2015
miR-183	ROBO2	Chai et al., 2018
miR-183	CHAF1B	Chai et al., 2018
miR-183	P2RY2	Chai et al., 2018
miR-183	XRRA1	Chai et al., 2018
miR-183	GPX8	Chai et al., 2018
miR-183	P2RY2	Chai et al., 2018
miR-183	NSG1	Chai et al., 2018
mir-188-3p	DYRK1A	Lim et al. BMC Medical Genomics 2018 11:46
mir-188-3p	RDH13	Lim et al. BMC Medical Genomics 2018 11:48
mir-188-3p	ZNF614	Lim et al. BMC Medical Genomics 2018 11:52
miR-19b	FMR1	Yi et al., 2010
miR-200a	MECP2	Ip et al., 2018
miR-214	CTTNBP2	Paschou et al., 2012
miR-214	ANK2	Ncx1 Aurora et al., 2012
miR-222	ARMCX2	Zablotskaya et al., 2018
miR-222	NEFH	Zablotskaya et al., 2018
miR-222	FMR1	Zablotskaya et al., 2018
miR-223	GluR2	Harraz et al., 2012
miR-223	NR2B	Harraz et al., 2012
miR-302b*	FMR1	Yi et al., 2010
miR-302c	MECP2	Ip et al., 2018
mir-320c	JAM3	Lim et al. BMC Medical Genomics 2018 11:60
miR-323-3p	FMR1	Yi et al., 2010
miR-363	FXR1P	Cheever et al., 2010
miR-367	FXR1P	Cheever et al., 2010
miR-483–5p	MECP2	Ip et al., 2018
mir-504	MRPL43	Lim et al. BMC Medical Genomics 2018 11:63
mir-504,	C4orf32	Lim et al. BMC Medical Genomics 2018 11:54
mir-513a-3p	AGA	Lim et al. BMC Medical Genomics 2018 11:53
mir-513a-3p	C4orf32	Lim et al. BMC Medical Genomics 2018 11:55
mir-513a-3p	F2RL1	Lim et al. BMC Medical Genomics 2018 11:57
mir-513a-3p	MAP3K5	Lim et al. BMC Medical Genomics 2018 11:61
mir-513a-3p	PHLDA1	Lim et al. BMC Medical Genomics 2018 11:64
miR-802	MeCP2	Keck-Wherley et al., 2011
mir-891b	C4orf32	Lim et al. BMC Medical Genomics 2018 11:56
mir-891b	MAP3K5	Lim et al. BMC Medical Genomics 2018 11:62
mir-891b	PHLDA1	Lim et al. BMC Medical Genomics 2018 11:65
mir-891b	TICAM2	Lim et al. BMC Medical Genomics 2018 11:67
miR-92b	FXR1P	Cheever et al., 2010
miR-99a	TLP7	Lehmann et al., 2012
