# Supplementary material for: Bioinformatics Analysis Revealed Novel 3′UTR Variants Associated with Intellectual Disability
Source: Genes (Basel). 2020 Aug 26;11(9):998. doi: 10.3390/genes11090998 (PMC7563394; doi:10.3390/genes11090998)
Supplement: Supplementary file 1 [file genes-11-00998-s001.zip › Yang_et_al_icibm_S2.xlsx]

## Sheet: Supplementary Table 1
chr	pos	ref	alt	chr_hg19	pos_hg19	ref_hg19	alt_hg19	ref_hg19=ref_hg38	VEP_ensembl_Consequence	VEP_ensembl_Transcript_ID	VEP_ensembl_Gene_Name	VEP_ensembl_Gene_ID	VEP_ensembl_Protein_ID	VEP_ensembl_CCDS	VEP_ensembl_SWISSPROT	VEP_ensembl_Codon_Change_or_Distance	VEP_ensembl_Amino_Acid_Change	VEP_ensembl_HGVSc	VEP_ensembl_HGVSp	VEP_ensembl_cDNA_position	VEP_ensembl_CDS_position	VEP_ensembl_Protein_position	VEP_ensembl_Exon_or_Intron_Rank	VEP_ensembl_STRAND	VEP_ensembl_CANONICAL	VEP_ensembl_LoF	VEP_ensembl_LoF_filter	VEP_ensembl_LoF_flags	VEP_ensembl_LoF_info	VEP_ensembl_summary	rs_dbSNP150	GWAS_catalog_rs	GWAS_catalog_trait	GWAS_catalog_pubmedid	GRASP_rs	GRASP_PMID	GRASP_p-value	GRASP_phenotype	GRASP_ancestry	GRASP_platform	clinvar_rs	clinvar_clnsig	clinvar_trait	clinvar_golden_stars	GTEx_V6p_gene	GTEx_V6p_tissue	1000G_strict_masked	RepeatMasker_masked	Ancestral_allele
1	100541492	T	G	1	101007048	T	G	Y	3_prime_UTR_variant	ENST00000315033	GPR88	ENSG00000181656	ENSP00000314223	CCDS772.1	Q9GZN0	.	.	ENST00000315033.4:c.*1371T>G	.	2965	.	.	2020-02-02	+	YES	.	.	.	.	GPR88(1):3_prime_UTR_variant(1)	.	.	.	.	.	.	.	.	.	.	.	.	.	.	.	.	Y	N	T
3	13818428	G	T	3	13859925	G	T	Y	3_prime_UTR_variant	ENST00000285018	WNT7A	ENSG00000154764	ENSP00000285018	CCDS2616.1	O00755	.	.	ENST00000285018.4:c.*516C>A	.	1871	.	.	2020-04-04	-	YES	.	.	.	.	WNT7A(3):3_prime_UTR_variant(1)	.	.	.	.	.	.	.	.	.	.	.	.	.	.	.	.	Y	N	G
3	13818646	T	A	3	13860143	T	A	Y	3_prime_UTR_variant	ENST00000285018	WNT7A	ENSG00000154764	ENSP00000285018	CCDS2616.1	O00755	.	.	ENST00000285018.4:c.*298A>T	.	1653	.	.	2020-04-04	-	YES	.	.	.	.	WNT7A(3):3_prime_UTR_variant(1)	.	.	.	.	.	.	.	.	.	.	.	.	.	.	.	.	Y	N	T
3	13818646	T	C	3	13860143	T	C	Y	3_prime_UTR_variant	ENST00000285018	WNT7A	ENSG00000154764	ENSP00000285018	CCDS2616.1	O00755	.	.	ENST00000285018.4:c.*298A>G	.	1653	.	.	2020-04-04	-	YES	.	.	.	.	WNT7A(3):3_prime_UTR_variant(1)	.	.	.	.	.	.	.	.	.	.	.	.	.	.	.	.	Y	N	T
3	13818646	T	G	3	13860143	T	G	Y	3_prime_UTR_variant	ENST00000285018	WNT7A	ENSG00000154764	ENSP00000285018	CCDS2616.1	O00755	.	.	ENST00000285018.4:c.*298A>C	.	1653	.	.	2020-04-04	-	YES	.	.	.	.	WNT7A(3):3_prime_UTR_variant(1)	.	.	.	.	.	.	.	.	.	.	.	.	.	.	.	.	Y	N	T
3	13818647	A	C	3	13860144	A	C	Y	3_prime_UTR_variant	ENST00000285018	WNT7A	ENSG00000154764	ENSP00000285018	CCDS2616.1	O00755	.	.	ENST00000285018.4:c.*297T>G	.	1652	.	.	2020-04-04	-	YES	.	.	.	.	WNT7A(3):3_prime_UTR_variant(1)	.	.	.	.	.	.	.	.	.	.	.	.	.	.	.	.	Y	N	A
3	13818647	A	G	3	13860144	A	G	Y	3_prime_UTR_variant	ENST00000285018	WNT7A	ENSG00000154764	ENSP00000285018	CCDS2616.1	O00755	.	.	ENST00000285018.4:c.*297T>C	.	1652	.	.	2020-04-04	-	YES	.	.	.	.	WNT7A(3):3_prime_UTR_variant(1)	.	.	.	.	.	.	.	.	.	.	.	.	.	.	.	.	Y	N	A
3	13818647	A	T	3	13860144	A	T	Y	3_prime_UTR_variant	ENST00000285018	WNT7A	ENSG00000154764	ENSP00000285018	CCDS2616.1	O00755	.	.	ENST00000285018.4:c.*297T>A	.	1652	.	.	2020-04-04	-	YES	.	.	.	.	WNT7A(3):3_prime_UTR_variant(1)	.	.	.	.	.	.	.	.	.	.	.	.	.	.	.	.	Y	N	A
3	13818648	T	A	3	13860145	T	A	Y	3_prime_UTR_variant	ENST00000285018	WNT7A	ENSG00000154764	ENSP00000285018	CCDS2616.1	O00755	.	.	ENST00000285018.4:c.*296A>T	.	1651	.	.	2020-04-04	-	YES	.	.	.	.	WNT7A(3):3_prime_UTR_variant(1)	.	.	.	.	.	.	.	.	.	.	.	.	.	.	.	.	Y	N	T
3	13818648	T	C	3	13860145	T	C	Y	3_prime_UTR_variant	ENST00000285018	WNT7A	ENSG00000154764	ENSP00000285018	CCDS2616.1	O00755	.	.	ENST00000285018.4:c.*296A>G	.	1651	.	.	2020-04-04	-	YES	.	.	.	.	WNT7A(3):3_prime_UTR_variant(1)	.	.	.	.	.	.	.	.	.	.	.	.	.	.	.	.	Y	N	T
3	13818648	T	G	3	13860145	T	G	Y	3_prime_UTR_variant	ENST00000285018	WNT7A	ENSG00000154764	ENSP00000285018	CCDS2616.1	O00755	.	.	ENST00000285018.4:c.*296A>C	.	1651	.	.	2020-04-04	-	YES	.	.	.	.	WNT7A(3):3_prime_UTR_variant(1)	.	.	.	.	.	.	.	.	.	.	.	.	.	.	.	.	Y	N	T
3	13818649	T	A	3	13860146	T	A	Y	3_prime_UTR_variant	ENST00000285018	WNT7A	ENSG00000154764	ENSP00000285018	CCDS2616.1	O00755	.	.	ENST00000285018.4:c.*295A>T	.	1650	.	.	2020-04-04	-	YES	.	.	.	.	WNT7A(3):3_prime_UTR_variant(1)	.	.	.	.	.	.	.	.	.	.	.	.	.	.	.	.	Y	N	T
3	13818649	T	C	3	13860146	T	C	Y	3_prime_UTR_variant	ENST00000285018	WNT7A	ENSG00000154764	ENSP00000285018	CCDS2616.1	O00755	.	.	ENST00000285018.4:c.*295A>G	.	1650	.	.	2020-04-04	-	YES	.	.	.	.	WNT7A(3):3_prime_UTR_variant(1)	.	.	.	.	.	.	.	.	.	.	.	.	.	.	.	.	Y	N	T
3	13818649	T	G	3	13860146	T	G	Y	3_prime_UTR_variant	ENST00000285018	WNT7A	ENSG00000154764	ENSP00000285018	CCDS2616.1	O00755	.	.	ENST00000285018.4:c.*295A>C	.	1650	.	.	2020-04-04	-	YES	.	.	.	.	WNT7A(3):3_prime_UTR_variant(1)	.	.	.	.	.	.	.	.	.	.	.	.	.	.	.	.	Y	N	T
3	13818650	G	A	3	13860147	G	A	Y	3_prime_UTR_variant	ENST00000285018	WNT7A	ENSG00000154764	ENSP00000285018	CCDS2616.1	O00755	.	.	ENST00000285018.4:c.*294C>T	.	1649	.	.	2020-04-04	-	YES	.	.	.	.	WNT7A(3):3_prime_UTR_variant(1)	.	.	.	.	.	.	.	.	.	.	.	.	.	.	.	.	Y	N	G
3	13818650	G	C	3	13860147	G	C	Y	3_prime_UTR_variant	ENST00000285018	WNT7A	ENSG00000154764	ENSP00000285018	CCDS2616.1	O00755	.	.	ENST00000285018.4:c.*294C>G	.	1649	.	.	2020-04-04	-	YES	.	.	.	.	WNT7A(3):3_prime_UTR_variant(1)	.	.	.	.	.	.	.	.	.	.	.	.	.	.	.	.	Y	N	G
3	13818650	G	T	3	13860147	G	T	Y	3_prime_UTR_variant	ENST00000285018	WNT7A	ENSG00000154764	ENSP00000285018	CCDS2616.1	O00755	.	.	ENST00000285018.4:c.*294C>A	.	1649	.	.	2020-04-04	-	YES	.	.	.	.	WNT7A(3):3_prime_UTR_variant(1)	.	.	.	.	.	.	.	.	.	.	.	.	.	.	.	.	Y	N	G
7	92605125	T	A	7	92234439	T	A	Y	3_prime_UTR_variant	ENST00000265734	CDK6	ENSG00000105810	ENSP00000265734	CCDS5628.1	Q00534	.	.	ENST00000265734.8:c.*10015A>T	.	11408	.	.	2020-08-08	-	YES	.	.	.	.	CDK6(5):3_prime_UTR_variant(1)	.	.	.	.	.	.	.	.	.	.	.	.	.	.	.	.	Y	N	T
7	92607925	A	G	7	92237239	A	G	Y	3_prime_UTR_variant	ENST00000265734	CDK6	ENSG00000105810	ENSP00000265734	CCDS5628.1	Q00534	.	.	ENST00000265734.8:c.*7215T>C	.	8608	.	.	2020-08-08	-	YES	.	.	.	.	CDK6(5):3_prime_UTR_variant(1)	.	.	.	.	.	.	.	.	.	.	.	.	.	.	.	.	Y	N	A
7	92607993	A	C	7	92237307	A	C	Y	3_prime_UTR_variant	ENST00000265734	CDK6	ENSG00000105810	ENSP00000265734	CCDS5628.1	Q00534	.	.	ENST00000265734.8:c.*7147T>G	.	8540	.	.	2020-08-08	-	YES	.	.	.	.	CDK6(5):3_prime_UTR_variant(1)	.	.	.	.	.	.	.	.	.	.	.	.	.	.	.	.	Y	N	A
7	92607993	A	G	7	92237307	A	G	Y	3_prime_UTR_variant	ENST00000265734	CDK6	ENSG00000105810	ENSP00000265734	CCDS5628.1	Q00534	.	.	ENST00000265734.8:c.*7147T>C	.	8540	.	.	2020-08-08	-	YES	.	.	.	.	CDK6(5):3_prime_UTR_variant(1)	.	.	.	.	.	.	.	.	.	.	.	.	.	.	.	.	Y	N	A
7	92607993	A	T	7	92237307	A	T	Y	3_prime_UTR_variant	ENST00000265734	CDK6	ENSG00000105810	ENSP00000265734	CCDS5628.1	Q00534	.	.	ENST00000265734.8:c.*7147T>A	.	8540	.	.	2020-08-08	-	YES	.	.	.	.	CDK6(5):3_prime_UTR_variant(1)	.	.	.	.	.	.	.	.	.	.	.	.	.	.	.	.	Y	N	A
4	78919444	A	T	4	79840598	A	T	Y	3_prime_UTR_variant,NMD_transcript_variant|3_prime_UTR_variant,NMD_transcript_variant|intron_variant,NMD_transcript_variant|intron_variant,non_coding_transcript_variant|intron_variant,non_coding_transcript_variant|intron_variant,NMD_transcript_variant|downstream_gene_variant|downstream_gene_variant|intron_variant,NMD_transcript_variant|3_prime_UTR_variant|downstream_gene_variant	ENST00000515853|ENST00000395594|ENST00000342820|ENST00000503343|ENST00000515541|ENST00000512760|ENST00000512299|ENST00000505715|ENST00000511594|ENST00000512733|ENST00000502613	PAQR3|PAQR3|PAQR3|PAQR3|PAQR3|PAQR3|PAQR3|PAQR3|PAQR3|PAQR3|BMP2K	ENSG00000163291|ENSG00000163291|ENSG00000163291|ENSG00000163291|ENSG00000163291|ENSG00000163291|ENSG00000163291|ENSG00000163291|ENSG00000163291|ENSG00000163291|ENSG00000138756	ENSP00000422357|ENSP00000378959|ENSP00000344203|.|.|ENSP00000426875|.|.|ENSP00000425080|ENSP00000421981|ENSP00000424668	.|.|.|.|.|.|.|.|CCDS34020.1|CCDS34020.1|.	Q6TCH7|Q6TCH7|.|.|.|Q6TCH7|.|.|Q6TCH7|Q6TCH7|.	.|.|.|.|.|.|4473|4073|.|.|3072	.|.|.|.|.|.|.|.|.|.|.	ENST00000515853.5:c.*1601T>A|ENST00000395594.2:c.*1502T>A|ENST00000342820.10:c.*501+1090T>A|ENST00000503343.5:n.176-1545T>A|ENST00000515541.1:n.123-1564T>A|ENST00000512760.5:c.*511+1090T>A|.|.|ENST00000511594.5:c.*5+1090T>A|ENST00000512733.5:c.*1095T>A|.	.|.|.|.|.|.|.|.|.|.|.	1868|2491|.|.|.|.|.|.|.|2245|.	.|.|.|.|.|.|.|.|.|.|.	.|.|.|.|.|.|.|.|.|.|.	5/5|7/7|8/12|2/3|1/2|5/8|.|.|6/7|6/6|.	-|-|-|-|-|-|-|-|-|-|+	.|.|.|.|.|.|.|.|.|YES|.	.|.|.|.|.|.|.|.|.|.|.	.|.|.|.|.|.|.|.|.|.|.	.|.|.|.|.|.|.|.|.|.|.	.|.|.|.|.|.|.|.|.|.|.	PAQR3(12):intron_variant,non_coding_transcript_variant(2)3_prime_UTR_variant,NMD_transcript_variant(2)3_prime_UTR_variant(1)downstream_gene_variant(2)intron_variant,NMD_transcript_variant(3)|BMP2K(8):downstream_gene_variant(1)	.	.	.	.	.	.	.	.	.	.	.	.	.	.	.	.	Y	N	A
12	120342095	C	T	12	120779898	C	T	Y	3_prime_UTR_variant|downstream_gene_variant	ENST00000257552|ENST00000546985	MSI1|MSI1	ENSG00000135097|ENSG00000135097	ENSP00000257552|ENSP00000446710	CCDS9196.1|.	O43347|.	.|4127	.|.	ENST00000257552.6:c.*1032G>A|.	.|.	2210|.	.|.	.|.	15/15|.	-|-	YES|.	.|.	.|.	.|.	.|.	MSI1(3):3_prime_UTR_variant(1)downstream_gene_variant(1)	.	.	.	.	.	.	.	.	.	.	.	.	.	.	.	.	Y	N	C
18	21865369	A	T	18	19445330	A	T	Y	3_prime_UTR_variant|downstream_gene_variant	ENST00000261537|ENST00000578646	MIB1|MIB1	ENSG00000101752|ENSG00000101752	ENSP00000261537|.	CCDS11871.1|.	Q86YT6|.	.|395	.|.	ENST00000261537.6:c.*703A>T|.	.|.	3988|.	.|.	.|.	21/21|.	+|+	YES|.	.|.	.|.	.|.	.|.	MIB1(4):3_prime_UTR_variant(1)downstream_gene_variant(1)	.	.	.	.	.	.	.	.	.	.	.	.	.	.	.	.	Y	N	A
18	21865370	G	A	18	19445331	G	A	Y	3_prime_UTR_variant|downstream_gene_variant	ENST00000261537|ENST00000578646	MIB1|MIB1	ENSG00000101752|ENSG00000101752	ENSP00000261537|.	CCDS11871.1|.	Q86YT6|.	.|396	.|.	ENST00000261537.6:c.*704G>A|.	.|.	3989|.	.|.	.|.	21/21|.	+|+	YES|.	.|.	.|.	.|.	.|.	MIB1(4):3_prime_UTR_variant(1)downstream_gene_variant(1)	.	.	.	.	.	.	.	.	.	.	.	.	.	.	.	.	Y	N	G
18	21865370	G	T	18	19445331	G	T	Y	3_prime_UTR_variant|downstream_gene_variant	ENST00000261537|ENST00000578646	MIB1|MIB1	ENSG00000101752|ENSG00000101752	ENSP00000261537|.	CCDS11871.1|.	Q86YT6|.	.|396	.|.	ENST00000261537.6:c.*704G>T|.	.|.	3989|.	.|.	.|.	21/21|.	+|+	YES|.	.|.	.|.	.|.	.|.	MIB1(4):3_prime_UTR_variant(1)downstream_gene_variant(1)	.	.	.	.	.	.	.	.	.	.	.	.	.	.	.	.	Y	N	G
18	21865371	C	G	18	19445332	C	G	Y	3_prime_UTR_variant|downstream_gene_variant	ENST00000261537|ENST00000578646	MIB1|MIB1	ENSG00000101752|ENSG00000101752	ENSP00000261537|.	CCDS11871.1|.	Q86YT6|.	.|397	.|.	ENST00000261537.6:c.*705C>G|.	.|.	3990|.	.|.	.|.	21/21|.	+|+	YES|.	.|.	.|.	.|.	.|.	MIB1(4):3_prime_UTR_variant(1)downstream_gene_variant(1)	.	.	.	.	.	.	.	.	.	.	.	.	.	.	.	.	Y	N	C
18	21870258	T	G	18	19450219	T	G	Y	3_prime_UTR_variant|downstream_gene_variant	ENST00000261537|ENST00000583436	MIB1|RP11-268I9.3	ENSG00000101752|ENSG00000264149	ENSP00000261537|.	CCDS11871.1|.	Q86YT6|.	.|1188	.|.	ENST00000261537.6:c.*5592T>G|.	.|.	8877|.	.|.	.|.	21/21|.	+|-	YES|YES	.|.	.|.	.|.	.|.	RP11-268I9.3(1):downstream_gene_variant(1)|MIB1(4):3_prime_UTR_variant(1)	.	.	.	.	.	.	.	.	.	.	.	.	.	.	.	.	Y	N	T
18	21870900	T	G	18	19450861	T	G	Y	3_prime_UTR_variant|downstream_gene_variant	ENST00000261537|ENST00000583436	MIB1|RP11-268I9.3	ENSG00000101752|ENSG00000264149	ENSP00000261537|.	CCDS11871.1|.	Q86YT6|.	.|546	.|.	ENST00000261537.6:c.*6234T>G|.	.|.	9519|.	.|.	.|.	21/21|.	+|-	YES|YES	.|.	.|.	.|.	.|.	RP11-268I9.3(1):downstream_gene_variant(1)|MIB1(4):3_prime_UTR_variant(1)	.	.	.	.	.	.	.	.	.	.	.	.	.	.	.	.	Y	N	T
8	2935557	G	C	8	2793079	G	C	Y	3_prime_UTR_variant|downstream_gene_variant|3_prime_UTR_variant|downstream_gene_variant|downstream_gene_variant|downstream_gene_variant|downstream_gene_variant	ENST00000335551|ENST00000602557|ENST00000537824|ENST00000400186|ENST00000520002|ENST00000635120|ENST00000602723	CSMD1|CSMD1|CSMD1|CSMD1|CSMD1|CSMD1|CSMD1	ENSG00000183117|ENSG00000183117|ENSG00000183117|ENSG00000183117|ENSG00000183117|ENSG00000183117|ENSG00000183117	ENSP00000334828|ENSP00000473359|ENSP00000441462|ENSP00000383047|ENSP00000430733|ENSP00000489225|ENSP00000473617	.|.|.|.|.|.|.	.|.|.|.|.|.|.	.|2542|.|2542|2542|2542|2542	.|.|.|.|.|.|.	ENST00000335551.11:c.*3028C>G|.|ENST00000537824.2:c.*3028C>G|.|.|.|.	.|.|.|.|.|.|.	11930|.|13309|.|.|.|.	.|.|.|.|.|.|.	.|.|.|.|.|.|.	56/56|.|68/68|.|.|.|.	-|-|-|-|-|-|-	.|.|.|.|YES|.|.	.|.|.|.|.|.|.	.|.|.|.|.|.|.	.|.|.|.|.|.|.	.|.|.|.|.|.|.	CSMD1(18):3_prime_UTR_variant(2)downstream_gene_variant(5)	.	.	.	.	.	.	.	.	.	.	.	.	.	.	.	.	Y	N	G
4	78913733	T	C	4	79834887	T	C	Y	3_prime_UTR_variant|downstream_gene_variant|3_prime_UTR_variant|intron_variant,NMD_transcript_variant|intron_variant,NMD_transcript_variant|intron_variant,NMD_transcript_variant|downstream_gene_variant|downstream_gene_variant|downstream_gene_variant|downstream_gene_variant|downstream_gene_variant	ENST00000512733|ENST00000395594|ENST00000502613|ENST00000342820|ENST00000512760|ENST00000511594|ENST00000515853|ENST00000503343|ENST00000515541|ENST00000628286|ENST00000335016	PAQR3|PAQR3|BMP2K|PAQR3|PAQR3|PAQR3|PAQR3|PAQR3|PAQR3|BMP2K|BMP2K	ENSG00000163291|ENSG00000163291|ENSG00000138756|ENSG00000163291|ENSG00000163291|ENSG00000163291|ENSG00000163291|ENSG00000163291|ENSG00000163291|ENSG00000138756|ENSG00000138756	ENSP00000421981|ENSP00000378959|ENSP00000424668|ENSP00000344203|ENSP00000426875|ENSP00000425080|ENSP00000422357|.|.|ENSP00000487317|ENSP00000334836	CCDS34020.1|.|.|.|.|CCDS34020.1|.|.|.|.|CCDS47083.1	Q6TCH7|Q6TCH7|.|.|Q6TCH7|Q6TCH7|Q6TCH7|.|.|.|Q9NSY1	.|4207|.|.|.|.|4209|1465|1076|1548|1548	.|.|.|.|.|.|.|.|.|.|.	ENST00000512733.5:c.*6806A>G|.|ENST00000502613.1:c.*1700T>C|ENST00000342820.10:c.*782+1477A>G|ENST00000512760.5:c.*792+1477A>G|ENST00000511594.5:c.*126-1670A>G|.|.|.|.|.	.|.|.|.|.|.|.|.|.|.|.	7956|.|4263|.|.|.|.|.|.|.|.	.|.|.|.|.|.|.|.|.|.|.	.|.|.|.|.|.|.|.|.|.|.	6/6|.|9/9|10/12|7/8|7/7|.|.|.|.|.	-|-|+|-|-|-|-|-|-|+|+	YES|.|.|.|.|.|.|.|.|.|YES	.|.|.|.|.|.|.|.|.|.|.	.|.|.|.|.|.|.|.|.|.|.	.|.|.|.|.|.|.|.|.|.|.	.|.|.|.|.|.|.|.|.|.|.	PAQR3(12):3_prime_UTR_variant(1)downstream_gene_variant(4)intron_variant,NMD_transcript_variant(3)|BMP2K(8):3_prime_UTR_variant(1)downstream_gene_variant(2)	.	.	.	.	.	.	.	.	.	.	.	.	.	.	.	.	Y	N	T
18	21867496	G	T	18	19447457	G	T	Y	3_prime_UTR_variant|downstream_gene_variant|downstream_gene_variant	ENST00000261537|ENST00000578646|ENST00000583436	MIB1|MIB1|RP11-268I9.3	ENSG00000101752|ENSG00000101752|ENSG00000264149	ENSP00000261537|.|.	CCDS11871.1|.|.	Q86YT6|.|.	.|2522|3950	.|.|.	ENST00000261537.6:c.*2830G>T|.|.	.|.|.	6115|.|.	.|.|.	.|.|.	21/21|.|.	+|+|-	YES|.|YES	.|.|.	.|.|.	.|.|.	.|.|.	RP11-268I9.3(1):downstream_gene_variant(1)|MIB1(4):3_prime_UTR_variant(1)downstream_gene_variant(1)	.	.	.	.	.	.	.	.	.	.	.	.	.	.	.	.	Y	N	G
18	21868071	T	C	18	19448032	T	C	Y	3_prime_UTR_variant|downstream_gene_variant|downstream_gene_variant	ENST00000261537|ENST00000583436|ENST00000578646	MIB1|RP11-268I9.3|MIB1	ENSG00000101752|ENSG00000264149|ENSG00000101752	ENSP00000261537|.|.	CCDS11871.1|.|.	Q86YT6|.|.	.|3375|3097	.|.|.	ENST00000261537.6:c.*3405T>C|.|.	.|.|.	6690|.|.	.|.|.	.|.|.	21/21|.|.	+|-|+	YES|YES|.	.|.|.	.|.|.	.|.|.	.|.|.	RP11-268I9.3(1):downstream_gene_variant(1)|MIB1(4):3_prime_UTR_variant(1)downstream_gene_variant(1)	.	.	.	.	.	.	.	.	.	.	.	.	.	.	.	.	Y	N	T
7	92611150	A	C	7	92240464	A	C	Y	3_prime_UTR_variant|downstream_gene_variant|downstream_gene_variant	ENST00000265734|ENST00000424848|ENST00000467166	CDK6|CDK6|CDK6	ENSG00000105810|ENSG00000105810|ENSG00000105810	ENSP00000265734|ENSP00000397087|.	CCDS5628.1|CCDS5628.1|.	Q00534|Q00534|.	.|3990|3564	.|.|.	ENST00000265734.8:c.*3990T>G|.|.	.|.|.	5383|.|.	.|.|.	.|.|.	8/8|.|.	-|-|-	YES|.|.	.|.|.	.|.|.	.|.|.	.|.|.	CDK6(5):3_prime_UTR_variant(1)downstream_gene_variant(2)	.	.	.	.	.	.	.	.	.	.	.	.	.	.	.	.	Y	N	A
7	92611150	A	T	7	92240464	A	T	Y	3_prime_UTR_variant|downstream_gene_variant|downstream_gene_variant	ENST00000265734|ENST00000424848|ENST00000467166	CDK6|CDK6|CDK6	ENSG00000105810|ENSG00000105810|ENSG00000105810	ENSP00000265734|ENSP00000397087|.	CCDS5628.1|CCDS5628.1|.	Q00534|Q00534|.	.|3990|3564	.|.|.	ENST00000265734.8:c.*3990T>A|.|.	.|.|.	5383|.|.	.|.|.	.|.|.	8/8|.|.	-|-|-	YES|.|.	.|.|.	.|.|.	.|.|.	.|.|.	CDK6(5):3_prime_UTR_variant(1)downstream_gene_variant(2)	.	.	.	.	.	.	.	.	.	.	.	.	.	.	.	.	Y	N	A
7	92611151	T	A	7	92240465	T	A	Y	3_prime_UTR_variant|downstream_gene_variant|downstream_gene_variant	ENST00000265734|ENST00000424848|ENST00000467166	CDK6|CDK6|CDK6	ENSG00000105810|ENSG00000105810|ENSG00000105810	ENSP00000265734|ENSP00000397087|.	CCDS5628.1|CCDS5628.1|.	Q00534|Q00534|.	.|3989|3563	.|.|.	ENST00000265734.8:c.*3989A>T|.|.	.|.|.	5382|.|.	.|.|.	.|.|.	8/8|.|.	-|-|-	YES|.|.	.|.|.	.|.|.	.|.|.	.|.|.	CDK6(5):3_prime_UTR_variant(1)downstream_gene_variant(2)	.	.	.	.	.	.	.	.	.	.	.	.	.	.	.	.	Y	N	T
7	92611152	T	G	7	92240466	T	G	Y	3_prime_UTR_variant|downstream_gene_variant|downstream_gene_variant	ENST00000265734|ENST00000424848|ENST00000467166	CDK6|CDK6|CDK6	ENSG00000105810|ENSG00000105810|ENSG00000105810	ENSP00000265734|ENSP00000397087|.	CCDS5628.1|CCDS5628.1|.	Q00534|Q00534|.	.|3988|3562	.|.|.	ENST00000265734.8:c.*3988A>C|.|.	.|.|.	5381|.|.	.|.|.	.|.|.	8/8|.|.	-|-|-	YES|.|.	.|.|.	.|.|.	.|.|.	.|.|.	CDK6(5):3_prime_UTR_variant(1)downstream_gene_variant(2)	.	.	.	.	.	.	.	.	.	.	.	.	.	.	.	.	Y	N	T
7	92611153	G	A	7	92240467	G	A	Y	3_prime_UTR_variant|downstream_gene_variant|downstream_gene_variant	ENST00000265734|ENST00000424848|ENST00000467166	CDK6|CDK6|CDK6	ENSG00000105810|ENSG00000105810|ENSG00000105810	ENSP00000265734|ENSP00000397087|.	CCDS5628.1|CCDS5628.1|.	Q00534|Q00534|.	.|3987|3561	.|.|.	ENST00000265734.8:c.*3987C>T|.|.	.|.|.	5380|.|.	.|.|.	.|.|.	8/8|.|.	-|-|-	YES|.|.	.|.|.	.|.|.	.|.|.	.|.|.	CDK6(5):3_prime_UTR_variant(1)downstream_gene_variant(2)	.	.	.	.	.	.	.	.	.	.	.	.	.	.	.	.	Y	N	G
7	92614464	T	A	7	92243778	T	A	Y	3_prime_UTR_variant|downstream_gene_variant|downstream_gene_variant	ENST00000265734|ENST00000467166|ENST00000424848	CDK6|CDK6|CDK6	ENSG00000105810|ENSG00000105810|ENSG00000105810	ENSP00000265734|.|ENSP00000397087	CCDS5628.1|.|CCDS5628.1	Q00534|.|Q00534	.|250|676	.|.|.	ENST00000265734.8:c.*676A>T|.|.	.|.|.	2069|.|.	.|.|.	.|.|.	8/8|.|.	-|-|-	YES|.|.	.|.|.	.|.|.	.|.|.	.|.|.	CDK6(5):3_prime_UTR_variant(1)downstream_gene_variant(2)	.	.	.	.	.	.	.	.	.	.	.	.	.	.	.	.	Y	N	T
7	92614509	C	T	7	92243823	C	T	Y	3_prime_UTR_variant|downstream_gene_variant|downstream_gene_variant	ENST00000265734|ENST00000424848|ENST00000467166	CDK6|CDK6|CDK6	ENSG00000105810|ENSG00000105810|ENSG00000105810	ENSP00000265734|ENSP00000397087|.	CCDS5628.1|CCDS5628.1|.	Q00534|Q00534|.	.|631|205	.|.|.	ENST00000265734.8:c.*631G>A|.|.	.|.|.	2024|.|.	.|.|.	.|.|.	8/8|.|.	-|-|-	YES|.|.	.|.|.	.|.|.	.|.|.	.|.|.	CDK6(5):3_prime_UTR_variant(1)downstream_gene_variant(2)	.	.	.	.	.	.	.	.	.	.	.	.	.	.	.	.	Y	N	C
8	70110680	A	T	8	71022915	A	T	Y	3_prime_UTR_variant|downstream_gene_variant|downstream_gene_variant	ENST00000452400|ENST00000518287|ENST00000518363	NCOA2|NCOA2|NCOA2	ENSG00000140396|ENSG00000140396|ENSG00000140396	ENSP00000399968|ENSP00000430148|ENSP00000429132	CCDS47872.1|.|.	Q15596|.|.	.|1390|2889	.|.|.	ENST00000452400.6:c.*2952T>A|.|.	.|.|.	7529|.|.	.|.|.	.|.|.	23/23|.|.	-|-|-	YES|.|.	.|.|.	.|.|.	.|.|.	.|.|.	NCOA2(8):3_prime_UTR_variant(1)downstream_gene_variant(2)	.	.	.	.	.	.	.	.	.	.	.	.	.	.	.	.	Y	N	A
8	70111018	T	A	8	71023253	T	A	Y	3_prime_UTR_variant|downstream_gene_variant|downstream_gene_variant	ENST00000452400|ENST00000518287|ENST00000518363	NCOA2|NCOA2|NCOA2	ENSG00000140396|ENSG00000140396|ENSG00000140396	ENSP00000399968|ENSP00000430148|ENSP00000429132	CCDS47872.1|.|.	Q15596|.|.	.|1052|2551	.|.|.	ENST00000452400.6:c.*2614A>T|.|.	.|.|.	7191|.|.	.|.|.	.|.|.	23/23|.|.	-|-|-	YES|.|.	.|.|.	.|.|.	.|.|.	.|.|.	NCOA2(8):3_prime_UTR_variant(1)downstream_gene_variant(2)	.	.	.	.	.	.	.	.	.	.	.	.	.	.	.	.	Y	N	T
4	78912239	A	T	4	79833393	A	T	Y	3_prime_UTR_variant|downstream_gene_variant|downstream_gene_variant|3_prime_UTR_variant|intron_variant,NMD_transcript_variant|intron_variant,NMD_transcript_variant|downstream_gene_variant|intron_variant,NMD_transcript_variant|downstream_gene_variant	ENST00000502613|ENST00000335016|ENST00000628286|ENST00000512733|ENST00000512760|ENST00000511594|ENST00000515541|ENST00000342820|ENST00000503343	BMP2K|BMP2K|BMP2K|PAQR3|PAQR3|PAQR3|PAQR3|PAQR3|PAQR3	ENSG00000138756|ENSG00000138756|ENSG00000138756|ENSG00000163291|ENSG00000163291|ENSG00000163291|ENSG00000163291|ENSG00000163291|ENSG00000163291	ENSP00000424668|ENSP00000334836|ENSP00000487317|ENSP00000421981|ENSP00000426875|ENSP00000425080|.|ENSP00000344203|.	.|CCDS47083.1|.|CCDS34020.1|.|CCDS34020.1|.|.|.	.|Q9NSY1|.|Q6TCH7|Q6TCH7|Q6TCH7|.|.|.	.|54|54|.|.|.|2570|.|2959	.|.|.|.|.|.|.|.|.	ENST00000502613.1:c.*206A>T|.|.|ENST00000512733.5:c.*8300T>A|ENST00000512760.5:c.*792+2971T>A|ENST00000511594.5:c.*126-176T>A|.|ENST00000342820.10:c.*782+2971T>A|.	.|.|.|.|.|.|.|.|.	2769|.|.|9450|.|.|.|.|.	.|.|.|.|.|.|.|.|.	.|.|.|.|.|.|.|.|.	9/9|.|.|6/6|7/8|7/7|.|10/12|.	+|+|+|-|-|-|-|-|-	.|YES|.|YES|.|.|.|.|.	.|.|.|.|.|.|.|.|.	.|.|.|.|.|.|.|.|.	.|.|.|.|.|.|.|.|.	.|.|.|.|.|.|.|.|.	PAQR3(12):3_prime_UTR_variant(1)downstream_gene_variant(2)intron_variant,NMD_transcript_variant(3)|BMP2K(8):3_prime_UTR_variant(1)downstream_gene_variant(2)	.	.	.	.	.	.	.	.	.	.	.	.	.	.	.	.	Y	N	A
4	78912912	C	A	4	79834066	C	A	Y	3_prime_UTR_variant|downstream_gene_variant|downstream_gene_variant|3_prime_UTR_variant|intron_variant,NMD_transcript_variant|intron_variant,NMD_transcript_variant|downstream_gene_variant|intron_variant,NMD_transcript_variant|downstream_gene_variant	ENST00000502613|ENST00000335016|ENST00000628286|ENST00000512733|ENST00000511594|ENST00000512760|ENST00000515541|ENST00000342820|ENST00000503343	BMP2K|BMP2K|BMP2K|PAQR3|PAQR3|PAQR3|PAQR3|PAQR3|PAQR3	ENSG00000138756|ENSG00000138756|ENSG00000138756|ENSG00000163291|ENSG00000163291|ENSG00000163291|ENSG00000163291|ENSG00000163291|ENSG00000163291	ENSP00000424668|ENSP00000334836|ENSP00000487317|ENSP00000421981|ENSP00000425080|ENSP00000426875|.|ENSP00000344203|.	.|CCDS47083.1|.|CCDS34020.1|CCDS34020.1|.|.|.|.	.|Q9NSY1|.|Q6TCH7|Q6TCH7|Q6TCH7|.|.|.	.|727|727|.|.|.|1897|.|2286	.|.|.|.|.|.|.|.|.	ENST00000502613.1:c.*879C>A|.|.|ENST00000512733.5:c.*7627G>T|ENST00000511594.5:c.*126-849G>T|ENST00000512760.5:c.*792+2298G>T|.|ENST00000342820.10:c.*782+2298G>T|.	.|.|.|.|.|.|.|.|.	3442|.|.|8777|.|.|.|.|.	.|.|.|.|.|.|.|.|.	.|.|.|.|.|.|.|.|.	9/9|.|.|6/6|7/7|7/8|.|10/12|.	+|+|+|-|-|-|-|-|-	.|YES|.|YES|.|.|.|.|.	.|.|.|.|.|.|.|.|.	.|.|.|.|.|.|.|.|.	.|.|.|.|.|.|.|.|.	.|.|.|.|.|.|.|.|.	PAQR3(12):3_prime_UTR_variant(1)downstream_gene_variant(2)intron_variant,NMD_transcript_variant(3)|BMP2K(8):3_prime_UTR_variant(1)downstream_gene_variant(2)	.	.	.	.	.	.	.	.	.	.	.	.	.	.	.	.	Y	N	C
1	202725350	A	G	1	202694478	A	G	Y	3_prime_UTR_variant|downstream_gene_variant|downstream_gene_variant|downstream_gene_variant|downstream_gene_variant	ENST00000367265|ENST00000235790|ENST00000491153|ENST00000367264|ENST00000472822	KDM5B|KDM5B|KDM5B|KDM5B|KDM5B	ENSG00000117139|ENSG00000117139|ENSG00000117139|ENSG00000117139|ENSG00000117139	ENSP00000356234|ENSP00000235790|.|ENSP00000356233|.	CCDS30974.1|.|.|.|.	Q9UGL1|.|.|Q9UGL1|.	.|4555|4551|2093|3966	.|.|.|.|.	ENST00000367265.7:c.*3686T>C|.|.|.|.	.|.|.|.|.	9486|.|.|.|.	.|.|.|.|.	.|.|.|.|.	27/27|.|.|.|.	-|-|-|-|-	YES|.|.|.|.	.|.|.|.|.	.|.|.|.|.	.|.|.|.|.	.|.|.|.|.	KDM5B(10):3_prime_UTR_variant(1)downstream_gene_variant(4)	.	.	.	.	.	.	.	.	.	.	.	.	.	.	.	.	Y	N	A
1	202725594	C	T	1	202694722	C	T	Y	3_prime_UTR_variant|downstream_gene_variant|downstream_gene_variant|downstream_gene_variant|downstream_gene_variant	ENST00000367265|ENST00000235790|ENST00000472822|ENST00000367264|ENST00000491153	KDM5B|KDM5B|KDM5B|KDM5B|KDM5B	ENSG00000117139|ENSG00000117139|ENSG00000117139|ENSG00000117139|ENSG00000117139	ENSP00000356234|ENSP00000235790|.|ENSP00000356233|.	CCDS30974.1|.|.|.|.	Q9UGL1|.|.|Q9UGL1|.	.|4311|3722|1849|4307	.|.|.|.|.	ENST00000367265.7:c.*3442G>A|.|.|.|.	.|.|.|.|.	9242|.|.|.|.	.|.|.|.|.	.|.|.|.|.	27/27|.|.|.|.	-|-|-|-|-	YES|.|.|.|.	.|.|.|.|.	.|.|.|.|.	.|.|.|.|.	.|.|.|.|.	KDM5B(10):3_prime_UTR_variant(1)downstream_gene_variant(4)	.	.	.	.	.	.	.	.	.	.	.	.	.	.	.	.	Y	N	C
8	2937842	A	T	8	2795364	A	T	Y	3_prime_UTR_variant|downstream_gene_variant|downstream_gene_variant|downstream_gene_variant|downstream_gene_variant|downstream_gene_variant|3_prime_UTR_variant	ENST00000537824|ENST00000400186|ENST00000602557|ENST00000635120|ENST00000602723|ENST00000520002|ENST00000335551	CSMD1|CSMD1|CSMD1|CSMD1|CSMD1|CSMD1|CSMD1	ENSG00000183117|ENSG00000183117|ENSG00000183117|ENSG00000183117|ENSG00000183117|ENSG00000183117|ENSG00000183117	ENSP00000441462|ENSP00000383047|ENSP00000473359|ENSP00000489225|ENSP00000473617|ENSP00000430733|ENSP00000334828	.|.|.|.|.|.|.	.|.|.|.|.|.|.	.|257|257|257|257|257|.	.|.|.|.|.|.|.	ENST00000537824.2:c.*743T>A|.|.|.|.|.|ENST00000335551.11:c.*743T>A	.|.|.|.|.|.|.	11024|.|.|.|.|.|9645	.|.|.|.|.|.|.	.|.|.|.|.|.|.	68/68|.|.|.|.|.|56/56	-|-|-|-|-|-|-	.|.|.|.|.|YES|.	.|.|.|.|.|.|.	.|.|.|.|.|.|.	.|.|.|.|.|.|.	.|.|.|.|.|.|.	CSMD1(18):3_prime_UTR_variant(2)downstream_gene_variant(5)	.	.	.	.	.	.	.	.	.	.	.	.	.	.	.	.	Y	N	A
4	78916205	T	A	4	79837359	T	A	Y	3_prime_UTR_variant|downstream_gene_variant|downstream_gene_variant|downstream_gene_variant|intron_variant,NMD_transcript_variant|intron_variant,non_coding_transcript_variant|intron_variant,NMD_transcript_variant|downstream_gene_variant|intron_variant,NMD_transcript_variant|intron_variant,non_coding_transcript_variant|3_prime_UTR_variant	ENST00000502613|ENST00000515853|ENST00000335016|ENST00000395594|ENST00000342820|ENST00000515541|ENST00000511594|ENST00000628286|ENST00000512760|ENST00000503343|ENST00000512733	BMP2K|PAQR3|BMP2K|PAQR3|PAQR3|PAQR3|PAQR3|BMP2K|PAQR3|PAQR3|PAQR3	ENSG00000138756|ENSG00000163291|ENSG00000138756|ENSG00000163291|ENSG00000163291|ENSG00000163291|ENSG00000163291|ENSG00000138756|ENSG00000163291|ENSG00000163291|ENSG00000163291	ENSP00000424668|ENSP00000422357|ENSP00000334836|ENSP00000378959|ENSP00000344203|.|ENSP00000425080|ENSP00000487317|ENSP00000426875|.|ENSP00000421981	.|.|CCDS47083.1|.|.|.|CCDS34020.1|.|.|.|CCDS34020.1	.|Q6TCH7|Q9NSY1|Q6TCH7|.|.|Q6TCH7|.|Q6TCH7|.|Q6TCH7	.|1737|4020|1735|.|.|.|4020|.|.|.	.|.|.|.|.|.|.|.|.|.|.	ENST00000502613.1:c.*4172T>A|.|.|.|ENST00000342820.10:c.*622-835A>T|ENST00000515541.1:n.243-835A>T|ENST00000511594.5:c.*125+1556A>T|.|ENST00000512760.5:c.*632-835A>T|ENST00000503343.5:n.315-835A>T|ENST00000512733.5:c.*4334A>T	.|.|.|.|.|.|.|.|.|.|.	6735|.|.|.|.|.|.|.|.|.|5484	.|.|.|.|.|.|.|.|.|.|.	.|.|.|.|.|.|.|.|.|.|.	9/9|.|.|.|9/12|2/2|7/7|.|6/8|3/3|6/6	+|-|+|-|-|-|-|+|-|-|-	.|.|YES|.|.|.|.|.|.|.|YES	.|.|.|.|.|.|.|.|.|.|.	.|.|.|.|.|.|.|.|.|.|.	.|.|.|.|.|.|.|.|.|.|.	.|.|.|.|.|.|.|.|.|.|.	PAQR3(12):intron_variant,non_coding_transcript_variant(2)3_prime_UTR_variant(1)downstream_gene_variant(2)intron_variant,NMD_transcript_variant(3)|BMP2K(8):3_prime_UTR_variant(1)downstream_gene_variant(2)	.	.	.	.	.	.	.	.	.	.	.	.	.	.	.	.	Y	N	T
15	60493534	C	G	15	60785733	C	G	Y	3_prime_UTR_variant|downstream_gene_variant|downstream_gene_variant|intron_variant,non_coding_transcript_variant|downstream_gene_variant|intron_variant,non_coding_transcript_variant|intron_variant,non_coding_transcript_variant|intron_variant,non_coding_transcript_variant	ENST00000335670|ENST00000261523|ENST00000309157|ENST00000501579|ENST00000449337|ENST00000558235|ENST00000558140|ENST00000559824	RORA|RORA|RORA|RORA-AS1|RORA|RORA-AS1|RORA-AS1|RORA-AS1	ENSG00000069667|ENSG00000069667|ENSG00000069667|ENSG00000245534|ENSG00000069667|ENSG00000245534|ENSG00000245534|ENSG00000245534	ENSP00000335087|ENSP00000261523|ENSP00000309753|.|ENSP00000402971|.|.|.	CCDS10177.1|CCDS10179.1|CCDS10178.1|.|CCDS45271.1|.|.|.	P35398|P35398|.|.|.|.|.|.	.|3730|3730|.|3751|.|.|.	.|.|.|.|.|.|.|.	ENST00000335670.10:c.*3921G>C|.|.|ENST00000501579.6:n.286+4943C>G|.|ENST00000558235.5:n.192+14136C>G|ENST00000558140.5:n.247+4943C>G|ENST00000559824.5:n.289+4943C>G	.|.|.|.|.|.|.|.	5594|.|.|.|.|.|.|.	.|.|.|.|.|.|.|.	.|.|.|.|.|.|.|.	11/11|.|.|2/4|.|1/4|2/4|2/5	-|-|-|+|-|+|+|+	.|YES|.|.|.|.|YES|.	.|.|.|.|.|.|.|.	.|.|.|.|.|.|.|.	.|.|.|.|.|.|.|.	.|.|.|.|.|.|.|.	RORA(14):3_prime_UTR_variant(1)downstream_gene_variant(3)|RORA-AS1(6):intron_variant,non_coding_transcript_variant(4)	.	.	.	.	.	.	.	.	.	.	.	.	.	.	.	.	Y	N	C
4	78913734	T	C	4	79834888	T	C	Y	3_prime_UTR_variant|downstream_gene_variant|intron_variant,NMD_transcript_variant|3_prime_UTR_variant|intron_variant,NMD_transcript_variant|downstream_gene_variant|downstream_gene_variant|downstream_gene_variant|intron_variant,NMD_transcript_variant|downstream_gene_variant|downstream_gene_variant	ENST00000512733|ENST00000395594|ENST00000342820|ENST00000502613|ENST00000512760|ENST00000515541|ENST00000503343|ENST00000515853|ENST00000511594|ENST00000335016|ENST00000628286	PAQR3|PAQR3|PAQR3|BMP2K|PAQR3|PAQR3|PAQR3|PAQR3|PAQR3|BMP2K|BMP2K	ENSG00000163291|ENSG00000163291|ENSG00000163291|ENSG00000138756|ENSG00000163291|ENSG00000163291|ENSG00000163291|ENSG00000163291|ENSG00000163291|ENSG00000138756|ENSG00000138756	ENSP00000421981|ENSP00000378959|ENSP00000344203|ENSP00000424668|ENSP00000426875|.|.|ENSP00000422357|ENSP00000425080|ENSP00000334836|ENSP00000487317	CCDS34020.1|.|.|.|.|.|.|.|CCDS34020.1|CCDS47083.1|.	Q6TCH7|Q6TCH7|.|.|Q6TCH7|.|.|Q6TCH7|Q6TCH7|Q9NSY1|.	.|4206|.|.|.|1075|1464|4208|.|1549|1549	.|.|.|.|.|.|.|.|.|.|.	ENST00000512733.5:c.*6805A>G|.|ENST00000342820.10:c.*782+1476A>G|ENST00000502613.1:c.*1701T>C|ENST00000512760.5:c.*792+1476A>G|.|.|.|ENST00000511594.5:c.*126-1671A>G|.|.	.|.|.|.|.|.|.|.|.|.|.	7955|.|.|4264|.|.|.|.|.|.|.	.|.|.|.|.|.|.|.|.|.|.	.|.|.|.|.|.|.|.|.|.|.	6/6|.|10/12|9/9|7/8|.|.|.|7/7|.|.	-|-|-|+|-|-|-|-|-|+|+	YES|.|.|.|.|.|.|.|.|YES|.	.|.|.|.|.|.|.|.|.|.|.	.|.|.|.|.|.|.|.|.|.|.	.|.|.|.|.|.|.|.|.|.|.	.|.|.|.|.|.|.|.|.|.|.	PAQR3(12):3_prime_UTR_variant(1)downstream_gene_variant(4)intron_variant,NMD_transcript_variant(3)|BMP2K(8):3_prime_UTR_variant(1)downstream_gene_variant(2)	.	.	.	.	.	.	.	.	.	.	.	.	.	.	.	.	Y	N	T
4	78913734	T	G	4	79834888	T	G	Y	3_prime_UTR_variant|downstream_gene_variant|intron_variant,NMD_transcript_variant|3_prime_UTR_variant|intron_variant,NMD_transcript_variant|downstream_gene_variant|downstream_gene_variant|intron_variant,NMD_transcript_variant|downstream_gene_variant|downstream_gene_variant|downstream_gene_variant	ENST00000512733|ENST00000395594|ENST00000512760|ENST00000502613|ENST00000342820|ENST00000628286|ENST00000335016|ENST00000511594|ENST00000515853|ENST00000503343|ENST00000515541	PAQR3|PAQR3|PAQR3|BMP2K|PAQR3|BMP2K|BMP2K|PAQR3|PAQR3|PAQR3|PAQR3	ENSG00000163291|ENSG00000163291|ENSG00000163291|ENSG00000138756|ENSG00000163291|ENSG00000138756|ENSG00000138756|ENSG00000163291|ENSG00000163291|ENSG00000163291|ENSG00000163291	ENSP00000421981|ENSP00000378959|ENSP00000426875|ENSP00000424668|ENSP00000344203|ENSP00000487317|ENSP00000334836|ENSP00000425080|ENSP00000422357|.|.	CCDS34020.1|.|.|.|.|.|CCDS47083.1|CCDS34020.1|.|.|.	Q6TCH7|Q6TCH7|Q6TCH7|.|.|.|Q9NSY1|Q6TCH7|Q6TCH7|.|.	.|4206|.|.|.|1549|1549|.|4208|1464|1075	.|.|.|.|.|.|.|.|.|.|.	ENST00000512733.5:c.*6805A>C|.|ENST00000512760.5:c.*792+1476A>C|ENST00000502613.1:c.*1701T>G|ENST00000342820.10:c.*782+1476A>C|.|.|ENST00000511594.5:c.*126-1671A>C|.|.|.	.|.|.|.|.|.|.|.|.|.|.	7955|.|.|4264|.|.|.|.|.|.|.	.|.|.|.|.|.|.|.|.|.|.	.|.|.|.|.|.|.|.|.|.|.	6/6|.|7/8|9/9|10/12|.|.|7/7|.|.|.	-|-|-|+|-|+|+|-|-|-|-	YES|.|.|.|.|.|YES|.|.|.|.	.|.|.|.|.|.|.|.|.|.|.	.|.|.|.|.|.|.|.|.|.|.	.|.|.|.|.|.|.|.|.|.|.	.|.|.|.|.|.|.|.|.|.|.	PAQR3(12):3_prime_UTR_variant(1)downstream_gene_variant(4)intron_variant,NMD_transcript_variant(3)|BMP2K(8):3_prime_UTR_variant(1)downstream_gene_variant(2)	.	.	.	.	.	.	.	.	.	.	.	.	.	.	.	.	Y	N	T
4	78913736	T	A	4	79834890	T	A	Y	3_prime_UTR_variant|downstream_gene_variant|intron_variant,NMD_transcript_variant|3_prime_UTR_variant|intron_variant,NMD_transcript_variant|downstream_gene_variant|downstream_gene_variant|intron_variant,NMD_transcript_variant|downstream_gene_variant|downstream_gene_variant|downstream_gene_variant	ENST00000512733|ENST00000395594|ENST00000512760|ENST00000502613|ENST00000342820|ENST00000628286|ENST00000335016|ENST00000511594|ENST00000515853|ENST00000503343|ENST00000515541	PAQR3|PAQR3|PAQR3|BMP2K|PAQR3|BMP2K|BMP2K|PAQR3|PAQR3|PAQR3|PAQR3	ENSG00000163291|ENSG00000163291|ENSG00000163291|ENSG00000138756|ENSG00000163291|ENSG00000138756|ENSG00000138756|ENSG00000163291|ENSG00000163291|ENSG00000163291|ENSG00000163291	ENSP00000421981|ENSP00000378959|ENSP00000426875|ENSP00000424668|ENSP00000344203|ENSP00000487317|ENSP00000334836|ENSP00000425080|ENSP00000422357|.|.	CCDS34020.1|.|.|.|.|.|CCDS47083.1|CCDS34020.1|.|.|.	Q6TCH7|Q6TCH7|Q6TCH7|.|.|.|Q9NSY1|Q6TCH7|Q6TCH7|.|.	.|4204|.|.|.|1551|1551|.|4206|1462|1073	.|.|.|.|.|.|.|.|.|.|.	ENST00000512733.5:c.*6803A>T|.|ENST00000512760.5:c.*792+1474A>T|ENST00000502613.1:c.*1703T>A|ENST00000342820.10:c.*782+1474A>T|.|.|ENST00000511594.5:c.*126-1673A>T|.|.|.	.|.|.|.|.|.|.|.|.|.|.	7953|.|.|4266|.|.|.|.|.|.|.	.|.|.|.|.|.|.|.|.|.|.	.|.|.|.|.|.|.|.|.|.|.	6/6|.|7/8|9/9|10/12|.|.|7/7|.|.|.	-|-|-|+|-|+|+|-|-|-|-	YES|.|.|.|.|.|YES|.|.|.|.	.|.|.|.|.|.|.|.|.|.|.	.|.|.|.|.|.|.|.|.|.|.	.|.|.|.|.|.|.|.|.|.|.	.|.|.|.|.|.|.|.|.|.|.	PAQR3(12):3_prime_UTR_variant(1)downstream_gene_variant(4)intron_variant,NMD_transcript_variant(3)|BMP2K(8):3_prime_UTR_variant(1)downstream_gene_variant(2)	.	.	.	.	.	.	.	.	.	.	.	.	.	.	.	.	Y	N	T
15	60495289	C	A	15	60787488	C	A	Y	3_prime_UTR_variant|downstream_gene_variant|intron_variant,non_coding_transcript_variant|intron_variant,non_coding_transcript_variant|intron_variant,non_coding_transcript_variant|downstream_gene_variant|downstream_gene_variant|intron_variant,non_coding_transcript_variant	ENST00000335670|ENST00000309157|ENST00000501579|ENST00000559824|ENST00000558140|ENST00000261523|ENST00000449337|ENST00000558235	RORA|RORA|RORA-AS1|RORA-AS1|RORA-AS1|RORA|RORA|RORA-AS1	ENSG00000069667|ENSG00000069667|ENSG00000245534|ENSG00000245534|ENSG00000245534|ENSG00000069667|ENSG00000069667|ENSG00000245534	ENSP00000335087|ENSP00000309753|.|.|.|ENSP00000261523|ENSP00000402971|.	CCDS10177.1|CCDS10178.1|.|.|.|CCDS10179.1|CCDS45271.1|.	P35398|.|.|.|.|P35398|.|.	.|1975|.|.|.|1975|1996|.	.|.|.|.|.|.|.|.	ENST00000335670.10:c.*2166G>T|.|ENST00000501579.6:n.286+6698C>A|ENST00000559824.5:n.289+6698C>A|ENST00000558140.5:n.247+6698C>A|.|.|ENST00000558235.5:n.193-15119C>A	.|.|.|.|.|.|.|.	3839|.|.|.|.|.|.|.	.|.|.|.|.|.|.|.	.|.|.|.|.|.|.|.	11/11|.|2/4|2/5|2/4|.|.|1/4	-|-|+|+|+|-|-|+	.|.|.|.|YES|YES|.|.	.|.|.|.|.|.|.|.	.|.|.|.|.|.|.|.	.|.|.|.|.|.|.|.	.|.|.|.|.|.|.|.	RORA(14):3_prime_UTR_variant(1)downstream_gene_variant(3)|RORA-AS1(6):intron_variant,non_coding_transcript_variant(4)	.	.	.	.	.	.	.	.	.	.	.	.	.	.	.	.	Y	N	C
4	78916206	T	C	4	79837360	T	C	Y	3_prime_UTR_variant|intron_variant,non_coding_transcript_variant|intron_variant,NMD_transcript_variant|intron_variant,NMD_transcript_variant|intron_variant,non_coding_transcript_variant|downstream_gene_variant|intron_variant,NMD_transcript_variant|downstream_gene_variant|downstream_gene_variant|downstream_gene_variant|3_prime_UTR_variant	ENST00000512733|ENST00000503343|ENST00000512760|ENST00000511594|ENST00000515541|ENST00000628286|ENST00000342820|ENST00000335016|ENST00000395594|ENST00000515853|ENST00000502613	PAQR3|PAQR3|PAQR3|PAQR3|PAQR3|BMP2K|PAQR3|BMP2K|PAQR3|PAQR3|BMP2K	ENSG00000163291|ENSG00000163291|ENSG00000163291|ENSG00000163291|ENSG00000163291|ENSG00000138756|ENSG00000163291|ENSG00000138756|ENSG00000163291|ENSG00000163291|ENSG00000138756	ENSP00000421981|.|ENSP00000426875|ENSP00000425080|.|ENSP00000487317|ENSP00000344203|ENSP00000334836|ENSP00000378959|ENSP00000422357|ENSP00000424668	CCDS34020.1|.|.|CCDS34020.1|.|.|.|CCDS47083.1|.|.|.	Q6TCH7|.|Q6TCH7|Q6TCH7|.|.|.|Q9NSY1|Q6TCH7|Q6TCH7|.	.|.|.|.|.|4021|.|4021|1734|1736|.	.|.|.|.|.|.|.|.|.|.|.	ENST00000512733.5:c.*4333A>G|ENST00000503343.5:n.315-836A>G|ENST00000512760.5:c.*632-836A>G|ENST00000511594.5:c.*125+1555A>G|ENST00000515541.1:n.243-836A>G|.|ENST00000342820.10:c.*622-836A>G|.|.|.|ENST00000502613.1:c.*4173T>C	.|.|.|.|.|.|.|.|.|.|.	5483|.|.|.|.|.|.|.|.|.|6736	.|.|.|.|.|.|.|.|.|.|.	.|.|.|.|.|.|.|.|.|.|.	6/6|3/3|6/8|7/7|2/2|.|9/12|.|.|.|9/9	-|-|-|-|-|+|-|+|-|-|+	YES|.|.|.|.|.|.|YES|.|.|.	.|.|.|.|.|.|.|.|.|.|.	.|.|.|.|.|.|.|.|.|.|.	.|.|.|.|.|.|.|.|.|.|.	.|.|.|.|.|.|.|.|.|.|.	PAQR3(12):intron_variant,non_coding_transcript_variant(2)3_prime_UTR_variant(1)downstream_gene_variant(2)intron_variant,NMD_transcript_variant(3)|BMP2K(8):3_prime_UTR_variant(1)downstream_gene_variant(2)	.	.	.	.	.	.	.	.	.	.	.	.	.	.	.	.	Y	N	T
4	78916206	T	G	4	79837360	T	G	Y	3_prime_UTR_variant|intron_variant,non_coding_transcript_variant|intron_variant,NMD_transcript_variant|intron_variant,non_coding_transcript_variant|intron_variant,NMD_transcript_variant|downstream_gene_variant|intron_variant,NMD_transcript_variant|downstream_gene_variant|downstream_gene_variant|downstream_gene_variant|3_prime_UTR_variant	ENST00000512733|ENST00000503343|ENST00000512760|ENST00000515541|ENST00000511594|ENST00000628286|ENST00000342820|ENST00000335016|ENST00000395594|ENST00000515853|ENST00000502613	PAQR3|PAQR3|PAQR3|PAQR3|PAQR3|BMP2K|PAQR3|BMP2K|PAQR3|PAQR3|BMP2K	ENSG00000163291|ENSG00000163291|ENSG00000163291|ENSG00000163291|ENSG00000163291|ENSG00000138756|ENSG00000163291|ENSG00000138756|ENSG00000163291|ENSG00000163291|ENSG00000138756	ENSP00000421981|.|ENSP00000426875|.|ENSP00000425080|ENSP00000487317|ENSP00000344203|ENSP00000334836|ENSP00000378959|ENSP00000422357|ENSP00000424668	CCDS34020.1|.|.|.|CCDS34020.1|.|.|CCDS47083.1|.|.|.	Q6TCH7|.|Q6TCH7|.|Q6TCH7|.|.|Q9NSY1|Q6TCH7|Q6TCH7|.	.|.|.|.|.|4021|.|4021|1734|1736|.	.|.|.|.|.|.|.|.|.|.|.	ENST00000512733.5:c.*4333A>C|ENST00000503343.5:n.315-836A>C|ENST00000512760.5:c.*632-836A>C|ENST00000515541.1:n.243-836A>C|ENST00000511594.5:c.*125+1555A>C|.|ENST00000342820.10:c.*622-836A>C|.|.|.|ENST00000502613.1:c.*4173T>G	.|.|.|.|.|.|.|.|.|.|.	5483|.|.|.|.|.|.|.|.|.|6736	.|.|.|.|.|.|.|.|.|.|.	.|.|.|.|.|.|.|.|.|.|.	6/6|3/3|6/8|2/2|7/7|.|9/12|.|.|.|9/9	-|-|-|-|-|+|-|+|-|-|+	YES|.|.|.|.|.|.|YES|.|.|.	.|.|.|.|.|.|.|.|.|.|.	.|.|.|.|.|.|.|.|.|.|.	.|.|.|.|.|.|.|.|.|.|.	.|.|.|.|.|.|.|.|.|.|.	PAQR3(12):intron_variant,non_coding_transcript_variant(2)3_prime_UTR_variant(1)downstream_gene_variant(2)intron_variant,NMD_transcript_variant(3)|BMP2K(8):3_prime_UTR_variant(1)downstream_gene_variant(2)	.	.	.	.	.	.	.	.	.	.	.	.	.	.	.	.	Y	N	T
15	60490709	T	C	15	60782908	T	C	Y	3_prime_UTR_variant|intron_variant,non_coding_transcript_variant|intron_variant,non_coding_transcript_variant|intron_variant,non_coding_transcript_variant|intron_variant,non_coding_transcript_variant	ENST00000335670|ENST00000558235|ENST00000559824|ENST00000501579|ENST00000558140	RORA|RORA-AS1|RORA-AS1|RORA-AS1|RORA-AS1	ENSG00000069667|ENSG00000245534|ENSG00000245534|ENSG00000245534|ENSG00000245534	ENSP00000335087|.|.|.|.	CCDS10177.1|.|.|.|.	P35398|.|.|.|.	.|.|.|.|.	.|.|.|.|.	ENST00000335670.10:c.*6746A>G|ENST00000558235.5:n.192+11311T>C|ENST00000559824.5:n.289+2118T>C|ENST00000501579.6:n.286+2118T>C|ENST00000558140.5:n.247+2118T>C	.|.|.|.|.	8419|.|.|.|.	.|.|.|.|.	.|.|.|.|.	11/11|1/4|2/5|2/4|2/4	-|+|+|+|+	.|.|.|.|YES	.|.|.|.|.	.|.|.|.|.	.|.|.|.|.	.|.|.|.|.	RORA(14):3_prime_UTR_variant(1)|RORA-AS1(6):intron_variant,non_coding_transcript_variant(4)	.	.	.	.	.	.	.	.	.	.	.	.	.	.	.	.	Y	N	T
15	60490709	T	G	15	60782908	T	G	Y	3_prime_UTR_variant|intron_variant,non_coding_transcript_variant|intron_variant,non_coding_transcript_variant|intron_variant,non_coding_transcript_variant|intron_variant,non_coding_transcript_variant	ENST00000335670|ENST00000558235|ENST00000558140|ENST00000501579|ENST00000559824	RORA|RORA-AS1|RORA-AS1|RORA-AS1|RORA-AS1	ENSG00000069667|ENSG00000245534|ENSG00000245534|ENSG00000245534|ENSG00000245534	ENSP00000335087|.|.|.|.	CCDS10177.1|.|.|.|.	P35398|.|.|.|.	.|.|.|.|.	.|.|.|.|.	ENST00000335670.10:c.*6746A>C|ENST00000558235.5:n.192+11311T>G|ENST00000558140.5:n.247+2118T>G|ENST00000501579.6:n.286+2118T>G|ENST00000559824.5:n.289+2118T>G	.|.|.|.|.	8419|.|.|.|.	.|.|.|.|.	.|.|.|.|.	11/11|1/4|2/4|2/4|2/5	-|+|+|+|+	.|.|YES|.|.	.|.|.|.|.	.|.|.|.|.	.|.|.|.|.	.|.|.|.|.	RORA(14):3_prime_UTR_variant(1)|RORA-AS1(6):intron_variant,non_coding_transcript_variant(4)	.	.	.	.	.	.	.	.	.	.	.	.	.	.	.	.	Y	N	T
15	60491575	T	A	15	60783774	T	A	Y	3_prime_UTR_variant|intron_variant,non_coding_transcript_variant|intron_variant,non_coding_transcript_variant|intron_variant,non_coding_transcript_variant|intron_variant,non_coding_transcript_variant	ENST00000335670|ENST00000558140|ENST00000501579|ENST00000558235|ENST00000559824	RORA|RORA-AS1|RORA-AS1|RORA-AS1|RORA-AS1	ENSG00000069667|ENSG00000245534|ENSG00000245534|ENSG00000245534|ENSG00000245534	ENSP00000335087|.|.|.|.	CCDS10177.1|.|.|.|.	P35398|.|.|.|.	.|.|.|.|.	.|.|.|.|.	ENST00000335670.10:c.*5880A>T|ENST00000558140.5:n.247+2984T>A|ENST00000501579.6:n.286+2984T>A|ENST00000558235.5:n.192+12177T>A|ENST00000559824.5:n.289+2984T>A	.|.|.|.|.	7553|.|.|.|.	.|.|.|.|.	.|.|.|.|.	11/11|2/4|2/4|1/4|2/5	-|+|+|+|+	.|YES|.|.|.	.|.|.|.|.	.|.|.|.|.	.|.|.|.|.	.|.|.|.|.	RORA(14):3_prime_UTR_variant(1)|RORA-AS1(6):intron_variant,non_coding_transcript_variant(4)	.	.	.	.	.	.	.	.	.	.	.	.	.	.	.	.	Y	N	T
15	60491576	A	G	15	60783775	A	G	Y	3_prime_UTR_variant|intron_variant,non_coding_transcript_variant|intron_variant,non_coding_transcript_variant|intron_variant,non_coding_transcript_variant|intron_variant,non_coding_transcript_variant	ENST00000335670|ENST00000558140|ENST00000501579|ENST00000558235|ENST00000559824	RORA|RORA-AS1|RORA-AS1|RORA-AS1|RORA-AS1	ENSG00000069667|ENSG00000245534|ENSG00000245534|ENSG00000245534|ENSG00000245534	ENSP00000335087|.|.|.|.	CCDS10177.1|.|.|.|.	P35398|.|.|.|.	.|.|.|.|.	.|.|.|.|.	ENST00000335670.10:c.*5879T>C|ENST00000558140.5:n.247+2985A>G|ENST00000501579.6:n.286+2985A>G|ENST00000558235.5:n.192+12178A>G|ENST00000559824.5:n.289+2985A>G	.|.|.|.|.	7552|.|.|.|.	.|.|.|.|.	.|.|.|.|.	11/11|2/4|2/4|1/4|2/5	-|+|+|+|+	.|YES|.|.|.	.|.|.|.|.	.|.|.|.|.	.|.|.|.|.	.|.|.|.|.	RORA(14):3_prime_UTR_variant(1)|RORA-AS1(6):intron_variant,non_coding_transcript_variant(4)	.	.	.	.	.	.	.	.	.	.	.	.	.	.	.	.	Y	N	A
4	1235742	T	A	4	1229530	T	A	Y	3_prime_UTR_variant|intron_variant|upstream_gene_variant|downstream_gene_variant|downstream_gene_variant|intron_variant|upstream_gene_variant|intron_variant|intron_variant|intron_variant|intron_variant|intron_variant,non_coding_transcript_variant	ENST00000510568|ENST00000506180|ENST00000514669|ENST00000515690|ENST00000629223|ENST00000514210|ENST00000505826|ENST00000290921|ENST00000513420|ENST00000515399|ENST00000382952|ENST00000514495	CTBP1|CTBP1|CTBP1|CTBP1|CTBP1|CTBP1|CTBP1|CTBP1|CTBP1|CTBP1|CTBP1|CTBP1	ENSG00000159692|ENSG00000159692|ENSG00000159692|ENSG00000159692|ENSG00000159692|ENSG00000159692|ENSG00000159692|ENSG00000159692|ENSG00000159692|ENSG00000159692|ENSG00000159692|ENSG00000159692	ENSP00000423872|ENSP00000424684|.|.|ENSP00000487417|ENSP00000426470|.|ENSP00000290921|ENSP00000420983|ENSP00000425053|ENSP00000372411|.	.|.|.|.|.|.|.|CCDS3348.1|.|.|CCDS43203.1|.	.|.|.|.|.|.|.|Q13363|.|.|Q13363|.	.|.|2518|11|1361|.|4598|.|.|.|.|.	.|.|.|.|.|.|.|.|.|.|.|.	ENST00000510568.1:c.*2096A>T|ENST00000506180.5:c.177+2441A>T|.|.|.|ENST00000514210.5:c.162+2441A>T|.|ENST00000290921.10:c.195+2441A>T|ENST00000513420.1:c.162+2441A>T|ENST00000515399.5:c.162+2441A>T|ENST00000382952.7:c.162+2441A>T|ENST00000514495.1:n.204-7399A>T	.|.|.|.|.|.|.|.|.|.|.|.	3195|.|.|.|.|.|.|.|.|.|.|.	.|.|.|.|.|.|.|.|.|.|.|.	.|.|.|.|.|.|.|.|.|.|.|.	2/2|2/4|.|.|.|3/5|.|2/8|3/4|3/4|3/9|1/2	-|-|-|-|-|-|-|-|-|-|-|-	.|.|.|.|.|.|.|YES|.|.|.|.	.|.|.|.|.|.|.|.|.|.|.|.	.|.|.|.|.|.|.|.|.|.|.|.	.|.|.|.|.|.|.|.|.|.|.|.	.|.|.|.|.|.|.|.|.|.|.|.	CTBP1(19):intron_variant,non_coding_transcript_variant(1)upstream_gene_variant(2)3_prime_UTR_variant(1)downstream_gene_variant(2)intron_variant(6)	.	.	.	.	.	.	.	.	.	.	.	.	.	.	.	.	Y	N	T
7	137228044	C	A	7	136912791	C	A	Y	3_prime_UTR_variant|missense_variant	ENST00000393083|ENST00000348225	PTN|PTN	ENSG00000105894|ENSG00000105894	ENSP00000376798|ENSP00000341170	.|CCDS5844.1	.|P21246	.|aaG/aaT	.|K/N	ENST00000393083.2:c.*81G>T|ENST00000348225.6:c.483G>T	.|ENSP00000341170.2:p.Lys161Asn	919|911	.|483	.|161	6/6|5/5	-|-	.|YES	.|.	.|.	.|.	.|.	PTN(2):missense_variant(1)3_prime_UTR_variant(1)	rs553841477	.	.	.	.	.	.	.	.	.	.	.	.	.	.	.	Y	Y	C
1	186673438	T	G	1	186642570	T	G	Y	3_prime_UTR_variant|non_coding_transcript_exon_variant,non_coding_transcript_variant|downstream_gene_variant|downstream_gene_variant|downstream_gene_variant	ENST00000367468|ENST00000490885|ENST00000466691|ENST00000559800|ENST00000559627	PTGS2|PTGS2|PTGS2|PTGS2|PTGS2	ENSG00000073756|ENSG00000073756|ENSG00000073756|ENSG00000073756|ENSG00000073756	ENSP00000356438|.|.|.|ENSP00000454130	CCDS1371.1|.|.|.|.	P35354|.|.|.|.	.|.|1058|4832|915	.|.|.|.|.	ENST00000367468.9:c.*915A>C|ENST00000490885.6:n.3145A>C|.|.|.	.|.|.|.|.	2867|3145|.|.|.	.|.|.|.|.	.|.|.|.|.	10/10|9/9|.|.|.	-|-|-|-|-	YES|.|.|.|.	.|.|.|.|.	.|.|.|.|.	.|.|.|.|.	.|.|.|.|.	PTGS2(5):non_coding_transcript_exon_variant,non_coding_transcript_variant(1)3_prime_UTR_variant(1)downstream_gene_variant(3)	.	.	.	.	.	.	.	.	.	.	.	.	.	.	.	.	Y	N	T
1	186673440	G	C	1	186642572	G	C	Y	3_prime_UTR_variant|non_coding_transcript_exon_variant,non_coding_transcript_variant|downstream_gene_variant|downstream_gene_variant|downstream_gene_variant	ENST00000367468|ENST00000490885|ENST00000466691|ENST00000559800|ENST00000559627	PTGS2|PTGS2|PTGS2|PTGS2|PTGS2	ENSG00000073756|ENSG00000073756|ENSG00000073756|ENSG00000073756|ENSG00000073756	ENSP00000356438|.|.|.|ENSP00000454130	CCDS1371.1|.|.|.|.	P35354|.|.|.|.	.|.|1056|4830|913	.|.|.|.|.	ENST00000367468.9:c.*913C>G|ENST00000490885.6:n.3143C>G|.|.|.	.|.|.|.|.	2865|3143|.|.|.	.|.|.|.|.	.|.|.|.|.	10/10|9/9|.|.|.	-|-|-|-|-	YES|.|.|.|.	.|.|.|.|.	.|.|.|.|.	.|.|.|.|.	.|.|.|.|.	PTGS2(5):non_coding_transcript_exon_variant,non_coding_transcript_variant(1)3_prime_UTR_variant(1)downstream_gene_variant(3)	.	.	.	.	.	.	.	.	.	.	.	.	.	.	.	.	Y	N	G
1	186673441	C	G	1	186642573	C	G	Y	3_prime_UTR_variant|non_coding_transcript_exon_variant,non_coding_transcript_variant|downstream_gene_variant|downstream_gene_variant|downstream_gene_variant	ENST00000367468|ENST00000490885|ENST00000466691|ENST00000559800|ENST00000559627	PTGS2|PTGS2|PTGS2|PTGS2|PTGS2	ENSG00000073756|ENSG00000073756|ENSG00000073756|ENSG00000073756|ENSG00000073756	ENSP00000356438|.|.|.|ENSP00000454130	CCDS1371.1|.|.|.|.	P35354|.|.|.|.	.|.|1055|4829|912	.|.|.|.|.	ENST00000367468.9:c.*912G>C|ENST00000490885.6:n.3142G>C|.|.|.	.|.|.|.|.	2864|3142|.|.|.	.|.|.|.|.	.|.|.|.|.	10/10|9/9|.|.|.	-|-|-|-|-	YES|.|.|.|.	.|.|.|.|.	.|.|.|.|.	.|.|.|.|.	.|.|.|.|.	PTGS2(5):non_coding_transcript_exon_variant,non_coding_transcript_variant(1)3_prime_UTR_variant(1)downstream_gene_variant(3)	.	.	.	.	.	.	.	.	.	.	.	.	.	.	.	.	Y	N	C
1	186673442	T	G	1	186642574	T	G	Y	3_prime_UTR_variant|non_coding_transcript_exon_variant,non_coding_transcript_variant|downstream_gene_variant|downstream_gene_variant|downstream_gene_variant	ENST00000367468|ENST00000490885|ENST00000559800|ENST00000466691|ENST00000559627	PTGS2|PTGS2|PTGS2|PTGS2|PTGS2	ENSG00000073756|ENSG00000073756|ENSG00000073756|ENSG00000073756|ENSG00000073756	ENSP00000356438|.|.|.|ENSP00000454130	CCDS1371.1|.|.|.|.	P35354|.|.|.|.	.|.|4828|1054|911	.|.|.|.|.	ENST00000367468.9:c.*911A>C|ENST00000490885.6:n.3141A>C|.|.|.	.|.|.|.|.	2863|3141|.|.|.	.|.|.|.|.	.|.|.|.|.	10/10|9/9|.|.|.	-|-|-|-|-	YES|.|.|.|.	.|.|.|.|.	.|.|.|.|.	.|.|.|.|.	.|.|.|.|.	PTGS2(5):non_coding_transcript_exon_variant,non_coding_transcript_variant(1)3_prime_UTR_variant(1)downstream_gene_variant(3)	.	.	.	.	.	.	.	.	.	.	.	.	.	.	.	.	Y	N	T
18	21865369	A	C	18	19445330	A	C	Y	downstream_gene_variant|3_prime_UTR_variant	ENST00000578646|ENST00000261537	MIB1|MIB1	ENSG00000101752|ENSG00000101752	.|ENSP00000261537	.|CCDS11871.1	.|Q86YT6	395|.	.|.	.|ENST00000261537.6:c.*703A>C	.|.	.|3988	.|.	.|.	.|21/21	+|+	.|YES	.|.	.|.	.|.	.|.	MIB1(4):3_prime_UTR_variant(1)downstream_gene_variant(1)	.	.	.	.	.	.	.	.	.	.	.	.	.	.	.	.	Y	N	A
18	21865369	A	G	18	19445330	A	G	Y	downstream_gene_variant|3_prime_UTR_variant	ENST00000578646|ENST00000261537	MIB1|MIB1	ENSG00000101752|ENSG00000101752	.|ENSP00000261537	.|CCDS11871.1	.|Q86YT6	395|.	.|.	.|ENST00000261537.6:c.*703A>G	.|.	.|3988	.|.	.|.	.|21/21	+|+	.|YES	.|.	.|.	.|.	.|.	MIB1(4):3_prime_UTR_variant(1)downstream_gene_variant(1)	.	.	.	.	.	.	.	.	.	.	.	.	.	.	.	.	Y	N	A
18	21865370	G	C	18	19445331	G	C	Y	downstream_gene_variant|3_prime_UTR_variant	ENST00000578646|ENST00000261537	MIB1|MIB1	ENSG00000101752|ENSG00000101752	.|ENSP00000261537	.|CCDS11871.1	.|Q86YT6	396|.	.|.	.|ENST00000261537.6:c.*704G>C	.|.	.|3989	.|.	.|.	.|21/21	+|+	.|YES	.|.	.|.	.|.	.|.	MIB1(4):3_prime_UTR_variant(1)downstream_gene_variant(1)	.	.	.	.	.	.	.	.	.	.	.	.	.	.	.	.	Y	N	G
18	21865371	C	A	18	19445332	C	A	Y	downstream_gene_variant|3_prime_UTR_variant	ENST00000578646|ENST00000261537	MIB1|MIB1	ENSG00000101752|ENSG00000101752	.|ENSP00000261537	.|CCDS11871.1	.|Q86YT6	397|.	.|.	.|ENST00000261537.6:c.*705C>A	.|.	.|3990	.|.	.|.	.|21/21	+|+	.|YES	.|.	.|.	.|.	.|.	MIB1(4):3_prime_UTR_variant(1)downstream_gene_variant(1)	.	.	.	.	.	.	.	.	.	.	.	.	.	.	.	.	Y	N	C
18	21865371	C	T	18	19445332	C	T	Y	downstream_gene_variant|3_prime_UTR_variant	ENST00000578646|ENST00000261537	MIB1|MIB1	ENSG00000101752|ENSG00000101752	.|ENSP00000261537	.|CCDS11871.1	.|Q86YT6	397|.	.|.	.|ENST00000261537.6:c.*705C>T	.|.	.|3990	.|.	.|.	.|21/21	+|+	.|YES	.|.	.|.	.|.	.|.	MIB1(4):3_prime_UTR_variant(1)downstream_gene_variant(1)	.	.	.	.	.	.	.	.	.	.	.	.	.	.	.	.	Y	N	C
18	21870900	T	A	18	19450861	T	A	Y	downstream_gene_variant|3_prime_UTR_variant	ENST00000583436|ENST00000261537	RP11-268I9.3|MIB1	ENSG00000264149|ENSG00000101752	.|ENSP00000261537	.|CCDS11871.1	.|Q86YT6	546|.	.|.	.|ENST00000261537.6:c.*6234T>A	.|.	.|9519	.|.	.|.	.|21/21	-|+	YES|YES	.|.	.|.	.|.	.|.	RP11-268I9.3(1):downstream_gene_variant(1)|MIB1(4):3_prime_UTR_variant(1)	.	.	.	.	.	.	.	.	.	.	.	.	.	.	.	.	Y	N	T
18	21870900	T	C	18	19450861	T	C	Y	downstream_gene_variant|3_prime_UTR_variant	ENST00000583436|ENST00000261537	RP11-268I9.3|MIB1	ENSG00000264149|ENSG00000101752	.|ENSP00000261537	.|CCDS11871.1	.|Q86YT6	546|.	.|.	.|ENST00000261537.6:c.*6234T>C	.|.	.|9519	.|.	.|.	.|21/21	-|+	YES|YES	.|.	.|.	.|.	.|.	RP11-268I9.3(1):downstream_gene_variant(1)|MIB1(4):3_prime_UTR_variant(1)	.	.	.	.	.	.	.	.	.	.	.	.	.	.	.	.	Y	N	T
22	21759396	G	T	22	22113685	G	T	Y	downstream_gene_variant|3_prime_UTR_variant	ENST00000491588|ENST00000215832	MAPK1|MAPK1	ENSG00000100030|ENSG00000100030	.|ENSP00000215832	.|CCDS13795.1	.|P28482	4588|.	.|.	.|ENST00000215832.10:c.*4854C>A	.|.	.|6126	.|.	.|.	.|9/9	-|-	.|YES	.|.	.|.	.|.	.|.	MAPK1(4):3_prime_UTR_variant(1)downstream_gene_variant(1)	.	.	.	.	.	.	.	.	.	.	.	.	.	.	.	.	Y	N	G
22	21760010	C	A	22	22114299	C	A	Y	downstream_gene_variant|3_prime_UTR_variant	ENST00000491588|ENST00000215832	MAPK1|MAPK1	ENSG00000100030|ENSG00000100030	.|ENSP00000215832	.|CCDS13795.1	.|P28482	3974|.	.|.	.|ENST00000215832.10:c.*4240G>T	.|.	.|5512	.|.	.|.	.|9/9	-|-	.|YES	.|.	.|.	.|.	.|.	MAPK1(4):3_prime_UTR_variant(1)downstream_gene_variant(1)	.	.	.	.	.	.	.	.	.	.	.	.	.	.	.	.	Y	N	C
7	116798014	T	C	7	116438068	T	C	Y	downstream_gene_variant|3_prime_UTR_variant	ENST00000318493|ENST00000397752	MET|MET	ENSG00000105976|ENSG00000105976	ENSP00000317272|ENSP00000380860	CCDS47689.1|CCDS43636.1	P08581|P08581	1672|.	.|.	.|ENST00000397752.7:c.*1890T>C	.|.	.|6263	.|.	.|.	.|21/21	+|+	YES|.	.|.	.|.	.|.	.|.	MET(7):3_prime_UTR_variant(1)downstream_gene_variant(1)	.	.	.	.	.	.	.	.	.	.	.	.	.	.	.	.	Y	N	T
7	92611096	A	T	7	92240410	A	T	Y	downstream_gene_variant|3_prime_UTR_variant|downstream_gene_variant	ENST00000467166|ENST00000265734|ENST00000424848	CDK6|CDK6|CDK6	ENSG00000105810|ENSG00000105810|ENSG00000105810	.|ENSP00000265734|ENSP00000397087	.|CCDS5628.1|CCDS5628.1	.|Q00534|Q00534	3618|.|4044	.|.|.	.|ENST00000265734.8:c.*4044T>A|.	.|.|.	.|5437|.	.|.|.	.|.|.	.|8/8|.	-|-|-	.|YES|.	.|.|.	.|.|.	.|.|.	.|.|.	CDK6(5):3_prime_UTR_variant(1)downstream_gene_variant(2)	.	.	.	.	.	.	.	.	.	.	.	.	.	.	.	.	Y	N	A
7	92611149	T	A	7	92240463	T	A	Y	downstream_gene_variant|3_prime_UTR_variant|downstream_gene_variant	ENST00000467166|ENST00000265734|ENST00000424848	CDK6|CDK6|CDK6	ENSG00000105810|ENSG00000105810|ENSG00000105810	.|ENSP00000265734|ENSP00000397087	.|CCDS5628.1|CCDS5628.1	.|Q00534|Q00534	3565|.|3991	.|.|.	.|ENST00000265734.8:c.*3991A>T|.	.|.|.	.|5384|.	.|.|.	.|.|.	.|8/8|.	-|-|-	.|YES|.	.|.|.	.|.|.	.|.|.	.|.|.	CDK6(5):3_prime_UTR_variant(1)downstream_gene_variant(2)	.	.	.	.	.	.	.	.	.	.	.	.	.	.	.	.	Y	N	T
7	92611150	A	G	7	92240464	A	G	Y	downstream_gene_variant|3_prime_UTR_variant|downstream_gene_variant	ENST00000467166|ENST00000265734|ENST00000424848	CDK6|CDK6|CDK6	ENSG00000105810|ENSG00000105810|ENSG00000105810	.|ENSP00000265734|ENSP00000397087	.|CCDS5628.1|CCDS5628.1	.|Q00534|Q00534	3564|.|3990	.|.|.	.|ENST00000265734.8:c.*3990T>C|.	.|.|.	.|5383|.	.|.|.	.|.|.	.|8/8|.	-|-|-	.|YES|.	.|.|.	.|.|.	.|.|.	.|.|.	CDK6(5):3_prime_UTR_variant(1)downstream_gene_variant(2)	rs775824490	.	.	.	.	.	.	.	.	.	.	.	.	.	.	.	Y	N	A
7	92611151	T	G	7	92240465	T	G	Y	downstream_gene_variant|3_prime_UTR_variant|downstream_gene_variant	ENST00000424848|ENST00000265734|ENST00000467166	CDK6|CDK6|CDK6	ENSG00000105810|ENSG00000105810|ENSG00000105810	ENSP00000397087|ENSP00000265734|.	CCDS5628.1|CCDS5628.1|.	Q00534|Q00534|.	3989|.|3563	.|.|.	.|ENST00000265734.8:c.*3989A>C|.	.|.|.	.|5382|.	.|.|.	.|.|.	.|8/8|.	-|-|-	.|YES|.	.|.|.	.|.|.	.|.|.	.|.|.	CDK6(5):3_prime_UTR_variant(1)downstream_gene_variant(2)	.	.	.	.	.	.	.	.	.	.	.	.	.	.	.	.	Y	N	T
7	92611152	T	A	7	92240466	T	A	Y	downstream_gene_variant|3_prime_UTR_variant|downstream_gene_variant	ENST00000467166|ENST00000265734|ENST00000424848	CDK6|CDK6|CDK6	ENSG00000105810|ENSG00000105810|ENSG00000105810	.|ENSP00000265734|ENSP00000397087	.|CCDS5628.1|CCDS5628.1	.|Q00534|Q00534	3562|.|3988	.|.|.	.|ENST00000265734.8:c.*3988A>T|.	.|.|.	.|5381|.	.|.|.	.|.|.	.|8/8|.	-|-|-	.|YES|.	.|.|.	.|.|.	.|.|.	.|.|.	CDK6(5):3_prime_UTR_variant(1)downstream_gene_variant(2)	.	.	.	.	.	.	.	.	.	.	.	.	.	.	.	.	Y	N	T
7	92611152	T	C	7	92240466	T	C	Y	downstream_gene_variant|3_prime_UTR_variant|downstream_gene_variant	ENST00000467166|ENST00000265734|ENST00000424848	CDK6|CDK6|CDK6	ENSG00000105810|ENSG00000105810|ENSG00000105810	.|ENSP00000265734|ENSP00000397087	.|CCDS5628.1|CCDS5628.1	.|Q00534|Q00534	3562|.|3988	.|.|.	.|ENST00000265734.8:c.*3988A>G|.	.|.|.	.|5381|.	.|.|.	.|.|.	.|8/8|.	-|-|-	.|YES|.	.|.|.	.|.|.	.|.|.	.|.|.	CDK6(5):3_prime_UTR_variant(1)downstream_gene_variant(2)	.	.	.	.	.	.	.	.	.	.	.	.	.	.	.	.	Y	N	T
8	70110973	T	C	8	71023208	T	C	Y	downstream_gene_variant|3_prime_UTR_variant|downstream_gene_variant	ENST00000518363|ENST00000452400|ENST00000518287	NCOA2|NCOA2|NCOA2	ENSG00000140396|ENSG00000140396|ENSG00000140396	ENSP00000429132|ENSP00000399968|ENSP00000430148	.|CCDS47872.1|.	.|Q15596|.	2596|.|1097	.|.|.	.|ENST00000452400.6:c.*2659A>G|.	.|.|.	.|7236|.	.|.|.	.|.|.	.|23/23|.	-|-|-	.|YES|.	.|.|.	.|.|.	.|.|.	.|.|.	NCOA2(8):3_prime_UTR_variant(1)downstream_gene_variant(2)	.	.	.	.	.	.	.	.	.	.	.	.	.	.	.	.	Y	N	T
4	78915919	A	T	4	79837073	A	T	Y	downstream_gene_variant|3_prime_UTR_variant|downstream_gene_variant|downstream_gene_variant|downstream_gene_variant|intron_variant,NMD_transcript_variant|intron_variant,non_coding_transcript_variant|intron_variant,NMD_transcript_variant|3_prime_UTR_variant|intron_variant,non_coding_transcript_variant|intron_variant,NMD_transcript_variant	ENST00000515853|ENST00000502613|ENST00000395594|ENST00000335016|ENST00000628286|ENST00000511594|ENST00000515541|ENST00000342820|ENST00000512733|ENST00000503343|ENST00000512760	PAQR3|BMP2K|PAQR3|BMP2K|BMP2K|PAQR3|PAQR3|PAQR3|PAQR3|PAQR3|PAQR3	ENSG00000163291|ENSG00000138756|ENSG00000163291|ENSG00000138756|ENSG00000138756|ENSG00000163291|ENSG00000163291|ENSG00000163291|ENSG00000163291|ENSG00000163291|ENSG00000163291	ENSP00000422357|ENSP00000424668|ENSP00000378959|ENSP00000334836|ENSP00000487317|ENSP00000425080|.|ENSP00000344203|ENSP00000421981|.|ENSP00000426875	.|.|.|CCDS47083.1|.|CCDS34020.1|.|.|CCDS34020.1|.|.	Q6TCH7|.|Q6TCH7|Q9NSY1|.|Q6TCH7|.|.|Q6TCH7|.|Q6TCH7	2023|.|2021|3734|3734|.|.|.|.|.|.	.|.|.|.|.|.|.|.|.|.|.	.|ENST00000502613.1:c.*3886A>T|.|.|.|ENST00000511594.5:c.*125+1842T>A|ENST00000515541.1:n.243-549T>A|ENST00000342820.10:c.*622-549T>A|ENST00000512733.5:c.*4620T>A|ENST00000503343.5:n.315-549T>A|ENST00000512760.5:c.*632-549T>A	.|.|.|.|.|.|.|.|.|.|.	.|6449|.|.|.|.|.|.|5770|.|.	.|.|.|.|.|.|.|.|.|.|.	.|.|.|.|.|.|.|.|.|.|.	.|9/9|.|.|.|7/7|2/2|9/12|6/6|3/3|6/8	-|+|-|+|+|-|-|-|-|-|-	.|.|.|YES|.|.|.|.|YES|.|.	.|.|.|.|.|.|.|.|.|.|.	.|.|.|.|.|.|.|.|.|.|.	.|.|.|.|.|.|.|.|.|.|.	.|.|.|.|.|.|.|.|.|.|.	PAQR3(12):intron_variant,non_coding_transcript_variant(2)3_prime_UTR_variant(1)downstream_gene_variant(2)intron_variant,NMD_transcript_variant(3)|BMP2K(8):3_prime_UTR_variant(1)downstream_gene_variant(2)	.	.	.	.	.	.	.	.	.	.	.	.	.	.	.	.	Y	N	A
4	78916206	T	A	4	79837360	T	A	Y	downstream_gene_variant|3_prime_UTR_variant|downstream_gene_variant|downstream_gene_variant|downstream_gene_variant|intron_variant,non_coding_transcript_variant|intron_variant,NMD_transcript_variant|intron_variant,NMD_transcript_variant|3_prime_UTR_variant|intron_variant,NMD_transcript_variant|intron_variant,non_coding_transcript_variant	ENST00000515853|ENST00000502613|ENST00000395594|ENST00000335016|ENST00000628286|ENST00000515541|ENST00000511594|ENST00000342820|ENST00000512733|ENST00000512760|ENST00000503343	PAQR3|BMP2K|PAQR3|BMP2K|BMP2K|PAQR3|PAQR3|PAQR3|PAQR3|PAQR3|PAQR3	ENSG00000163291|ENSG00000138756|ENSG00000163291|ENSG00000138756|ENSG00000138756|ENSG00000163291|ENSG00000163291|ENSG00000163291|ENSG00000163291|ENSG00000163291|ENSG00000163291	ENSP00000422357|ENSP00000424668|ENSP00000378959|ENSP00000334836|ENSP00000487317|.|ENSP00000425080|ENSP00000344203|ENSP00000421981|ENSP00000426875|.	.|.|.|CCDS47083.1|.|.|CCDS34020.1|.|CCDS34020.1|.|.	Q6TCH7|.|Q6TCH7|Q9NSY1|.|.|Q6TCH7|.|Q6TCH7|Q6TCH7|.	1736|.|1734|4021|4021|.|.|.|.|.|.	.|.|.|.|.|.|.|.|.|.|.	.|ENST00000502613.1:c.*4173T>A|.|.|.|ENST00000515541.1:n.243-836A>T|ENST00000511594.5:c.*125+1555A>T|ENST00000342820.10:c.*622-836A>T|ENST00000512733.5:c.*4333A>T|ENST00000512760.5:c.*632-836A>T|ENST00000503343.5:n.315-836A>T	.|.|.|.|.|.|.|.|.|.|.	.|6736|.|.|.|.|.|.|5483|.|.	.|.|.|.|.|.|.|.|.|.|.	.|.|.|.|.|.|.|.|.|.|.	.|9/9|.|.|.|2/2|7/7|9/12|6/6|6/8|3/3	-|+|-|+|+|-|-|-|-|-|-	.|.|.|YES|.|.|.|.|YES|.|.	.|.|.|.|.|.|.|.|.|.|.	.|.|.|.|.|.|.|.|.|.|.	.|.|.|.|.|.|.|.|.|.|.	.|.|.|.|.|.|.|.|.|.|.	PAQR3(12):intron_variant,non_coding_transcript_variant(2)3_prime_UTR_variant(1)downstream_gene_variant(2)intron_variant,NMD_transcript_variant(3)|BMP2K(8):3_prime_UTR_variant(1)downstream_gene_variant(2)	.	.	.	.	.	.	.	.	.	.	.	.	.	.	.	.	Y	N	T
1	186673822	C	T	1	186642954	C	T	Y	downstream_gene_variant|3_prime_UTR_variant|downstream_gene_variant|downstream_gene_variant|non_coding_transcript_exon_variant,non_coding_transcript_variant	ENST00000559800|ENST00000367468|ENST00000466691|ENST00000559627|ENST00000490885	PTGS2|PTGS2|PTGS2|PTGS2|PTGS2	ENSG00000073756|ENSG00000073756|ENSG00000073756|ENSG00000073756|ENSG00000073756	.|ENSP00000356438|.|ENSP00000454130|.	.|CCDS1371.1|.|.|.	.|P35354|.|.|.	4448|.|674|531|.	.|.|.|.|.	.|ENST00000367468.9:c.*531G>A|.|.|ENST00000490885.6:n.2761G>A	.|.|.|.|.	.|2483|.|.|2761	.|.|.|.|.	.|.|.|.|.	.|10/10|.|.|9/9	-|-|-|-|-	.|YES|.|.|.	.|.|.|.|.	.|.|.|.|.	.|.|.|.|.	.|.|.|.|.	PTGS2(5):non_coding_transcript_exon_variant,non_coding_transcript_variant(1)3_prime_UTR_variant(1)downstream_gene_variant(3)	rs536428606	.	.	.	.	.	.	.	.	.	.	.	.	.	.	.	Y	N	C
4	78915031	A	T	4	79836185	A	T	Y	downstream_gene_variant|3_prime_UTR_variant|downstream_gene_variant|non_coding_transcript_exon_variant,non_coding_transcript_variant|intron_variant,NMD_transcript_variant|downstream_gene_variant|downstream_gene_variant|downstream_gene_variant|3_prime_UTR_variant|intron_variant,NMD_transcript_variant|intron_variant,NMD_transcript_variant	ENST00000395594|ENST00000512733|ENST00000503343|ENST00000515541|ENST00000511594|ENST00000515853|ENST00000335016|ENST00000628286|ENST00000502613|ENST00000342820|ENST00000512760	PAQR3|PAQR3|PAQR3|PAQR3|PAQR3|PAQR3|BMP2K|BMP2K|BMP2K|PAQR3|PAQR3	ENSG00000163291|ENSG00000163291|ENSG00000163291|ENSG00000163291|ENSG00000163291|ENSG00000163291|ENSG00000138756|ENSG00000138756|ENSG00000138756|ENSG00000163291|ENSG00000163291	ENSP00000378959|ENSP00000421981|.|.|ENSP00000425080|ENSP00000422357|ENSP00000334836|ENSP00000487317|ENSP00000424668|ENSP00000344203|ENSP00000426875	.|CCDS34020.1|.|.|CCDS34020.1|.|CCDS47083.1|.|.|.|.	Q6TCH7|Q6TCH7|.|.|Q6TCH7|Q6TCH7|Q9NSY1|.|.|.|Q6TCH7	2909|.|167|.|.|2911|2846|2846|.|.|.	.|.|.|.|.|.|.|.|.|.|.	.|ENST00000512733.5:c.*5508T>A|.|ENST00000515541.1:n.582T>A|ENST00000511594.5:c.*125+2730T>A|.|.|.|ENST00000502613.1:c.*2998A>T|ENST00000342820.10:c.*782+179T>A|ENST00000512760.5:c.*792+179T>A	.|.|.|.|.|.|.|.|.|.|.	.|6658|.|582|.|.|.|.|5561|.|.	.|.|.|.|.|.|.|.|.|.|.	.|.|.|.|.|.|.|.|.|.|.	.|6/6|.|3/3|7/7|.|.|.|9/9|10/12|7/8	-|-|-|-|-|-|+|+|+|-|-	.|YES|.|.|.|.|YES|.|.|.|.	.|.|.|.|.|.|.|.|.|.|.	.|.|.|.|.|.|.|.|.|.|.	.|.|.|.|.|.|.|.|.|.|.	.|.|.|.|.|.|.|.|.|.|.	PAQR3(12):non_coding_transcript_exon_variant,non_coding_transcript_variant(1)3_prime_UTR_variant(1)downstream_gene_variant(3)intron_variant,NMD_transcript_variant(3)|BMP2K(8):3_prime_UTR_variant(1)downstream_gene_variant(2)	.	.	.	.	.	.	.	.	.	.	.	.	.	.	.	.	Y	N	A
15	60492497	A	T	15	60784696	A	T	Y	downstream_gene_variant|3_prime_UTR_variant|intron_variant,non_coding_transcript_variant|downstream_gene_variant|intron_variant,non_coding_transcript_variant|downstream_gene_variant|intron_variant,non_coding_transcript_variant|intron_variant,non_coding_transcript_variant	ENST00000309157|ENST00000335670|ENST00000558140|ENST00000261523|ENST00000501579|ENST00000449337|ENST00000558235|ENST00000559824	RORA|RORA|RORA-AS1|RORA|RORA-AS1|RORA|RORA-AS1|RORA-AS1	ENSG00000069667|ENSG00000069667|ENSG00000245534|ENSG00000069667|ENSG00000245534|ENSG00000069667|ENSG00000245534|ENSG00000245534	ENSP00000309753|ENSP00000335087|.|ENSP00000261523|.|ENSP00000402971|.|.	CCDS10178.1|CCDS10177.1|.|CCDS10179.1|.|CCDS45271.1|.|.	.|P35398|.|P35398|.|.|.|.	4767|.|.|4767|.|4788|.|.	.|.|.|.|.|.|.|.	.|ENST00000335670.10:c.*4958T>A|ENST00000558140.5:n.247+3906A>T|.|ENST00000501579.6:n.286+3906A>T|.|ENST00000558235.5:n.192+13099A>T|ENST00000559824.5:n.289+3906A>T	.|.|.|.|.|.|.|.	.|6631|.|.|.|.|.|.	.|.|.|.|.|.|.|.	.|.|.|.|.|.|.|.	.|11/11|2/4|.|2/4|.|1/4|2/5	-|-|+|-|+|-|+|+	.|.|YES|YES|.|.|.|.	.|.|.|.|.|.|.|.	.|.|.|.|.|.|.|.	.|.|.|.|.|.|.|.	.|.|.|.|.|.|.|.	RORA(14):3_prime_UTR_variant(1)downstream_gene_variant(3)|RORA-AS1(6):intron_variant,non_coding_transcript_variant(4)	.	.	.	.	.	.	.	.	.	.	.	.	.	.	.	.	Y	N	A
15	60494980	A	T	15	60787179	A	T	Y	downstream_gene_variant|3_prime_UTR_variant|intron_variant,non_coding_transcript_variant|intron_variant,non_coding_transcript_variant|intron_variant,non_coding_transcript_variant|downstream_gene_variant|downstream_gene_variant|intron_variant,non_coding_transcript_variant	ENST00000309157|ENST00000335670|ENST00000501579|ENST00000559824|ENST00000558140|ENST00000261523|ENST00000449337|ENST00000558235	RORA|RORA|RORA-AS1|RORA-AS1|RORA-AS1|RORA|RORA|RORA-AS1	ENSG00000069667|ENSG00000069667|ENSG00000245534|ENSG00000245534|ENSG00000245534|ENSG00000069667|ENSG00000069667|ENSG00000245534	ENSP00000309753|ENSP00000335087|.|.|.|ENSP00000261523|ENSP00000402971|.	CCDS10178.1|CCDS10177.1|.|.|.|CCDS10179.1|CCDS45271.1|.	.|P35398|.|.|.|P35398|.|.	2284|.|.|.|.|2284|2305|.	.|.|.|.|.|.|.|.	.|ENST00000335670.10:c.*2475T>A|ENST00000501579.6:n.286+6389A>T|ENST00000559824.5:n.289+6389A>T|ENST00000558140.5:n.247+6389A>T|.|.|ENST00000558235.5:n.193-15428A>T	.|.|.|.|.|.|.|.	.|4148|.|.|.|.|.|.	.|.|.|.|.|.|.|.	.|.|.|.|.|.|.|.	.|11/11|2/4|2/5|2/4|.|.|1/4	-|-|+|+|+|-|-|+	.|.|.|.|YES|YES|.|.	.|.|.|.|.|.|.|.	.|.|.|.|.|.|.|.	.|.|.|.|.|.|.|.	.|.|.|.|.|.|.|.	RORA(14):3_prime_UTR_variant(1)downstream_gene_variant(3)|RORA-AS1(6):intron_variant,non_coding_transcript_variant(4)	.	.	.	.	.	.	.	.	.	.	.	.	.	.	.	.	Y	N	A
18	21866771	A	C	18	19446732	A	C	Y	downstream_gene_variant|downstream_gene_variant|3_prime_UTR_variant	ENST00000583436|ENST00000578646|ENST00000261537	RP11-268I9.3|MIB1|MIB1	ENSG00000264149|ENSG00000101752|ENSG00000101752	.|.|ENSP00000261537	.|.|CCDS11871.1	.|.|Q86YT6	4675|1797|.	.|.|.	.|.|ENST00000261537.6:c.*2105A>C	.|.|.	.|.|5390	.|.|.	.|.|.	.|.|21/21	-|+|+	YES|.|YES	.|.|.	.|.|.	.|.|.	.|.|.	RP11-268I9.3(1):downstream_gene_variant(1)|MIB1(4):3_prime_UTR_variant(1)downstream_gene_variant(1)	.	.	.	.	.	.	.	.	.	.	.	.	.	.	.	.	Y	N	A
18	21867004	G	A	18	19446965	G	A	Y	downstream_gene_variant|downstream_gene_variant|3_prime_UTR_variant	ENST00000578646|ENST00000583436|ENST00000261537	MIB1|RP11-268I9.3|MIB1	ENSG00000101752|ENSG00000264149|ENSG00000101752	.|.|ENSP00000261537	.|.|CCDS11871.1	.|.|Q86YT6	2030|4442|.	.|.|.	.|.|ENST00000261537.6:c.*2338G>A	.|.|.	.|.|5623	.|.|.	.|.|.	.|.|21/21	+|-|+	.|YES|YES	.|.|.	.|.|.	.|.|.	.|.|.	RP11-268I9.3(1):downstream_gene_variant(1)|MIB1(4):3_prime_UTR_variant(1)downstream_gene_variant(1)	.	.	.	.	.	.	.	.	.	.	.	.	.	.	.	.	Y	N	G
18	21869096	G	A	18	19449057	G	A	Y	downstream_gene_variant|downstream_gene_variant|3_prime_UTR_variant	ENST00000578646|ENST00000583436|ENST00000261537	MIB1|RP11-268I9.3|MIB1	ENSG00000101752|ENSG00000264149|ENSG00000101752	.|.|ENSP00000261537	.|.|CCDS11871.1	.|.|Q86YT6	4122|2350|.	.|.|.	.|.|ENST00000261537.6:c.*4430G>A	.|.|.	.|.|7715	.|.|.	.|.|.	.|.|21/21	+|-|+	.|YES|YES	.|.|.	.|.|.	.|.|.	.|.|.	RP11-268I9.3(1):downstream_gene_variant(1)|MIB1(4):3_prime_UTR_variant(1)downstream_gene_variant(1)	rs536221784	.	.	.	.	.	.	.	.	.	.	.	.	.	.	.	Y	N	G
18	21869451	C	T	18	19449412	C	T	Y	downstream_gene_variant|downstream_gene_variant|3_prime_UTR_variant	ENST00000583436|ENST00000578646|ENST00000261537	RP11-268I9.3|MIB1|MIB1	ENSG00000264149|ENSG00000101752|ENSG00000101752	.|.|ENSP00000261537	.|.|CCDS11871.1	.|.|Q86YT6	1995|4477|.	.|.|.	.|.|ENST00000261537.6:c.*4785C>T	.|.|.	.|.|8070	.|.|.	.|.|.	.|.|21/21	-|+|+	YES|.|YES	.|.|.	.|.|.	.|.|.	.|.|.	RP11-268I9.3(1):downstream_gene_variant(1)|MIB1(4):3_prime_UTR_variant(1)downstream_gene_variant(1)	.	.	.	.	.	.	.	.	.	.	.	.	.	.	.	.	Y	N	C
7	92611149	T	C	7	92240463	T	C	Y	downstream_gene_variant|downstream_gene_variant|3_prime_UTR_variant	ENST00000467166|ENST00000424848|ENST00000265734	CDK6|CDK6|CDK6	ENSG00000105810|ENSG00000105810|ENSG00000105810	.|ENSP00000397087|ENSP00000265734	.|CCDS5628.1|CCDS5628.1	.|Q00534|Q00534	3565|3991|.	.|.|.	.|.|ENST00000265734.8:c.*3991A>G	.|.|.	.|.|5384	.|.|.	.|.|.	.|.|8/8	-|-|-	.|.|YES	.|.|.	.|.|.	.|.|.	.|.|.	CDK6(5):3_prime_UTR_variant(1)downstream_gene_variant(2)	.	.	.	.	.	.	.	.	.	.	.	.	.	.	.	.	Y	N	T
7	92611149	T	G	7	92240463	T	G	Y	downstream_gene_variant|downstream_gene_variant|3_prime_UTR_variant	ENST00000467166|ENST00000424848|ENST00000265734	CDK6|CDK6|CDK6	ENSG00000105810|ENSG00000105810|ENSG00000105810	.|ENSP00000397087|ENSP00000265734	.|CCDS5628.1|CCDS5628.1	.|Q00534|Q00534	3565|3991|.	.|.|.	.|.|ENST00000265734.8:c.*3991A>C	.|.|.	.|.|5384	.|.|.	.|.|.	.|.|8/8	-|-|-	.|.|YES	.|.|.	.|.|.	.|.|.	.|.|.	CDK6(5):3_prime_UTR_variant(1)downstream_gene_variant(2)	.	.	.	.	.	.	.	.	.	.	.	.	.	.	.	.	Y	N	T
7	92611151	T	C	7	92240465	T	C	Y	downstream_gene_variant|downstream_gene_variant|3_prime_UTR_variant	ENST00000467166|ENST00000424848|ENST00000265734	CDK6|CDK6|CDK6	ENSG00000105810|ENSG00000105810|ENSG00000105810	.|ENSP00000397087|ENSP00000265734	.|CCDS5628.1|CCDS5628.1	.|Q00534|Q00534	3563|3989|.	.|.|.	.|.|ENST00000265734.8:c.*3989A>G	.|.|.	.|.|5382	.|.|.	.|.|.	.|.|8/8	-|-|-	.|.|YES	.|.|.	.|.|.	.|.|.	.|.|.	CDK6(5):3_prime_UTR_variant(1)downstream_gene_variant(2)	.	.	.	.	.	.	.	.	.	.	.	.	.	.	.	.	Y	N	T
7	92611153	G	C	7	92240467	G	C	Y	downstream_gene_variant|downstream_gene_variant|3_prime_UTR_variant	ENST00000467166|ENST00000424848|ENST00000265734	CDK6|CDK6|CDK6	ENSG00000105810|ENSG00000105810|ENSG00000105810	.|ENSP00000397087|ENSP00000265734	.|CCDS5628.1|CCDS5628.1	.|Q00534|Q00534	3561|3987|.	.|.|.	.|.|ENST00000265734.8:c.*3987C>G	.|.|.	.|.|5380	.|.|.	.|.|.	.|.|8/8	-|-|-	.|.|YES	.|.|.	.|.|.	.|.|.	.|.|.	CDK6(5):3_prime_UTR_variant(1)downstream_gene_variant(2)	.	.	.	.	.	.	.	.	.	.	.	.	.	.	.	.	Y	N	G
7	92611153	G	T	7	92240467	G	T	Y	downstream_gene_variant|downstream_gene_variant|3_prime_UTR_variant	ENST00000467166|ENST00000424848|ENST00000265734	CDK6|CDK6|CDK6	ENSG00000105810|ENSG00000105810|ENSG00000105810	.|ENSP00000397087|ENSP00000265734	.|CCDS5628.1|CCDS5628.1	.|Q00534|Q00534	3561|3987|.	.|.|.	.|.|ENST00000265734.8:c.*3987C>A	.|.|.	.|.|5380	.|.|.	.|.|.	.|.|8/8	-|-|-	.|.|YES	.|.|.	.|.|.	.|.|.	.|.|.	CDK6(5):3_prime_UTR_variant(1)downstream_gene_variant(2)	.	.	.	.	.	.	.	.	.	.	.	.	.	.	.	.	Y	N	G
7	92613078	G	T	7	92242392	G	T	Y	downstream_gene_variant|downstream_gene_variant|3_prime_UTR_variant	ENST00000424848|ENST00000467166|ENST00000265734	CDK6|CDK6|CDK6	ENSG00000105810|ENSG00000105810|ENSG00000105810	ENSP00000397087|.|ENSP00000265734	CCDS5628.1|.|CCDS5628.1	Q00534|.|Q00534	2062|1636|.	.|.|.	.|.|ENST00000265734.8:c.*2062C>A	.|.|.	.|.|3455	.|.|.	.|.|.	.|.|8/8	-|-|-	.|.|YES	.|.|.	.|.|.	.|.|.	.|.|.	CDK6(5):3_prime_UTR_variant(1)downstream_gene_variant(2)	.	.	.	.	.	.	.	.	.	.	.	.	.	.	.	.	Y	N	G
7	92614494	C	T	7	92243808	C	T	Y	downstream_gene_variant|downstream_gene_variant|3_prime_UTR_variant	ENST00000467166|ENST00000424848|ENST00000265734	CDK6|CDK6|CDK6	ENSG00000105810|ENSG00000105810|ENSG00000105810	.|ENSP00000397087|ENSP00000265734	.|CCDS5628.1|CCDS5628.1	.|Q00534|Q00534	220|646|.	.|.|.	.|.|ENST00000265734.8:c.*646G>A	.|.|.	.|.|2039	.|.|.	.|.|.	.|.|8/8	-|-|-	.|.|YES	.|.|.	.|.|.	.|.|.	.|.|.	CDK6(5):3_prime_UTR_variant(1)downstream_gene_variant(2)	.	.	.	.	.	.	.	.	.	.	.	.	.	.	.	.	Y	N	C
4	78916207	A	G	4	79837361	A	G	Y	downstream_gene_variant|downstream_gene_variant|3_prime_UTR_variant|downstream_gene_variant|intron_variant,non_coding_transcript_variant|intron_variant,NMD_transcript_variant|3_prime_UTR_variant|intron_variant,NMD_transcript_variant|downstream_gene_variant|intron_variant,non_coding_transcript_variant|intron_variant,NMD_transcript_variant	ENST00000395594|ENST00000335016|ENST00000502613|ENST00000515853|ENST00000503343|ENST00000512760|ENST00000512733|ENST00000342820|ENST00000628286|ENST00000515541|ENST00000511594	PAQR3|BMP2K|BMP2K|PAQR3|PAQR3|PAQR3|PAQR3|PAQR3|BMP2K|PAQR3|PAQR3	ENSG00000163291|ENSG00000138756|ENSG00000138756|ENSG00000163291|ENSG00000163291|ENSG00000163291|ENSG00000163291|ENSG00000163291|ENSG00000138756|ENSG00000163291|ENSG00000163291	ENSP00000378959|ENSP00000334836|ENSP00000424668|ENSP00000422357|.|ENSP00000426875|ENSP00000421981|ENSP00000344203|ENSP00000487317|.|ENSP00000425080	.|CCDS47083.1|.|.|.|.|CCDS34020.1|.|.|.|CCDS34020.1	Q6TCH7|Q9NSY1|.|Q6TCH7|.|Q6TCH7|Q6TCH7|.|.|.|Q6TCH7	1733|4022|.|1735|.|.|.|.|4022|.|.	.|.|.|.|.|.|.|.|.|.|.	.|.|ENST00000502613.1:c.*4174A>G|.|ENST00000503343.5:n.315-837T>C|ENST00000512760.5:c.*632-837T>C|ENST00000512733.5:c.*4332T>C|ENST00000342820.10:c.*622-837T>C|.|ENST00000515541.1:n.243-837T>C|ENST00000511594.5:c.*125+1554T>C	.|.|.|.|.|.|.|.|.|.|.	.|.|6737|.|.|.|5482|.|.|.|.	.|.|.|.|.|.|.|.|.|.|.	.|.|.|.|.|.|.|.|.|.|.	.|.|9/9|.|3/3|6/8|6/6|9/12|.|2/2|7/7	-|+|+|-|-|-|-|-|+|-|-	.|YES|.|.|.|.|YES|.|.|.|.	.|.|.|.|.|.|.|.|.|.|.	.|.|.|.|.|.|.|.|.|.|.	.|.|.|.|.|.|.|.|.|.|.	.|.|.|.|.|.|.|.|.|.|.	PAQR3(12):intron_variant,non_coding_transcript_variant(2)3_prime_UTR_variant(1)downstream_gene_variant(2)intron_variant,NMD_transcript_variant(3)|BMP2K(8):3_prime_UTR_variant(1)downstream_gene_variant(2)	.	.	.	.	.	.	.	.	.	.	.	.	.	.	.	.	Y	N	A
4	78916113	A	T	4	79837267	A	T	Y	downstream_gene_variant|downstream_gene_variant|downstream_gene_variant|3_prime_UTR_variant|3_prime_UTR_variant|intron_variant,NMD_transcript_variant|intron_variant,non_coding_transcript_variant|downstream_gene_variant|intron_variant,non_coding_transcript_variant|intron_variant,NMD_transcript_variant|intron_variant,NMD_transcript_variant	ENST00000395594|ENST00000335016|ENST00000515853|ENST00000502613|ENST00000512733|ENST00000512760|ENST00000503343|ENST00000628286|ENST00000515541|ENST00000511594|ENST00000342820	PAQR3|BMP2K|PAQR3|BMP2K|PAQR3|PAQR3|PAQR3|BMP2K|PAQR3|PAQR3|PAQR3	ENSG00000163291|ENSG00000138756|ENSG00000163291|ENSG00000138756|ENSG00000163291|ENSG00000163291|ENSG00000163291|ENSG00000138756|ENSG00000163291|ENSG00000163291|ENSG00000163291	ENSP00000378959|ENSP00000334836|ENSP00000422357|ENSP00000424668|ENSP00000421981|ENSP00000426875|.|ENSP00000487317|.|ENSP00000425080|ENSP00000344203	.|CCDS47083.1|.|.|CCDS34020.1|.|.|.|.|CCDS34020.1|.	Q6TCH7|Q9NSY1|Q6TCH7|.|Q6TCH7|Q6TCH7|.|.|.|Q6TCH7|.	1827|3928|1829|.|.|.|.|3928|.|.|.	.|.|.|.|.|.|.|.|.|.|.	.|.|.|ENST00000502613.1:c.*4080A>T|ENST00000512733.5:c.*4426T>A|ENST00000512760.5:c.*632-743T>A|ENST00000503343.5:n.315-743T>A|.|ENST00000515541.1:n.243-743T>A|ENST00000511594.5:c.*125+1648T>A|ENST00000342820.10:c.*622-743T>A	.|.|.|.|.|.|.|.|.|.|.	.|.|.|6643|5576|.|.|.|.|.|.	.|.|.|.|.|.|.|.|.|.|.	.|.|.|.|.|.|.|.|.|.|.	.|.|.|9/9|6/6|6/8|3/3|.|2/2|7/7|9/12	-|+|-|+|-|-|-|+|-|-|-	.|YES|.|.|YES|.|.|.|.|.|.	.|.|.|.|.|.|.|.|.|.|.	.|.|.|.|.|.|.|.|.|.|.	.|.|.|.|.|.|.|.|.|.|.	.|.|.|.|.|.|.|.|.|.|.	PAQR3(12):intron_variant,non_coding_transcript_variant(2)3_prime_UTR_variant(1)downstream_gene_variant(2)intron_variant,NMD_transcript_variant(3)|BMP2K(8):3_prime_UTR_variant(1)downstream_gene_variant(2)	.	.	.	.	.	.	.	.	.	.	.	.	.	.	.	.	Y	N	A
4	78916207	A	C	4	79837361	A	C	Y	downstream_gene_variant|downstream_gene_variant|downstream_gene_variant|3_prime_UTR_variant|3_prime_UTR_variant|intron_variant,NMD_transcript_variant|intron_variant,non_coding_transcript_variant|downstream_gene_variant|intron_variant,non_coding_transcript_variant|intron_variant,NMD_transcript_variant|intron_variant,NMD_transcript_variant	ENST00000395594|ENST00000335016|ENST00000515853|ENST00000502613|ENST00000512733|ENST00000512760|ENST00000503343|ENST00000628286|ENST00000515541|ENST00000511594|ENST00000342820	PAQR3|BMP2K|PAQR3|BMP2K|PAQR3|PAQR3|PAQR3|BMP2K|PAQR3|PAQR3|PAQR3	ENSG00000163291|ENSG00000138756|ENSG00000163291|ENSG00000138756|ENSG00000163291|ENSG00000163291|ENSG00000163291|ENSG00000138756|ENSG00000163291|ENSG00000163291|ENSG00000163291	ENSP00000378959|ENSP00000334836|ENSP00000422357|ENSP00000424668|ENSP00000421981|ENSP00000426875|.|ENSP00000487317|.|ENSP00000425080|ENSP00000344203	.|CCDS47083.1|.|.|CCDS34020.1|.|.|.|.|CCDS34020.1|.	Q6TCH7|Q9NSY1|Q6TCH7|.|Q6TCH7|Q6TCH7|.|.|.|Q6TCH7|.	1733|4022|1735|.|.|.|.|4022|.|.|.	.|.|.|.|.|.|.|.|.|.|.	.|.|.|ENST00000502613.1:c.*4174A>C|ENST00000512733.5:c.*4332T>G|ENST00000512760.5:c.*632-837T>G|ENST00000503343.5:n.315-837T>G|.|ENST00000515541.1:n.243-837T>G|ENST00000511594.5:c.*125+1554T>G|ENST00000342820.10:c.*622-837T>G	.|.|.|.|.|.|.|.|.|.|.	.|.|.|6737|5482|.|.|.|.|.|.	.|.|.|.|.|.|.|.|.|.|.	.|.|.|.|.|.|.|.|.|.|.	.|.|.|9/9|6/6|6/8|3/3|.|2/2|7/7|9/12	-|+|-|+|-|-|-|+|-|-|-	.|YES|.|.|YES|.|.|.|.|.|.	.|.|.|.|.|.|.|.|.|.|.	.|.|.|.|.|.|.|.|.|.|.	.|.|.|.|.|.|.|.|.|.|.	.|.|.|.|.|.|.|.|.|.|.	PAQR3(12):intron_variant,non_coding_transcript_variant(2)3_prime_UTR_variant(1)downstream_gene_variant(2)intron_variant,NMD_transcript_variant(3)|BMP2K(8):3_prime_UTR_variant(1)downstream_gene_variant(2)	.	.	.	.	.	.	.	.	.	.	.	.	.	.	.	.	Y	N	A
4	78916205	T	C	4	79837359	T	C	Y	downstream_gene_variant|downstream_gene_variant|downstream_gene_variant|3_prime_UTR_variant|3_prime_UTR_variant|intron_variant,NMD_transcript_variant|intron_variant,non_coding_transcript_variant|intron_variant,non_coding_transcript_variant|intron_variant,NMD_transcript_variant|downstream_gene_variant|intron_variant,NMD_transcript_variant	ENST00000335016|ENST00000395594|ENST00000515853|ENST00000502613|ENST00000512733|ENST00000512760|ENST00000503343|ENST00000515541|ENST00000511594|ENST00000628286|ENST00000342820	BMP2K|PAQR3|PAQR3|BMP2K|PAQR3|PAQR3|PAQR3|PAQR3|PAQR3|BMP2K|PAQR3	ENSG00000138756|ENSG00000163291|ENSG00000163291|ENSG00000138756|ENSG00000163291|ENSG00000163291|ENSG00000163291|ENSG00000163291|ENSG00000163291|ENSG00000138756|ENSG00000163291	ENSP00000334836|ENSP00000378959|ENSP00000422357|ENSP00000424668|ENSP00000421981|ENSP00000426875|.|.|ENSP00000425080|ENSP00000487317|ENSP00000344203	CCDS47083.1|.|.|.|CCDS34020.1|.|.|.|CCDS34020.1|.|.	Q9NSY1|Q6TCH7|Q6TCH7|.|Q6TCH7|Q6TCH7|.|.|Q6TCH7|.|.	4020|1735|1737|.|.|.|.|.|.|4020|.	.|.|.|.|.|.|.|.|.|.|.	.|.|.|ENST00000502613.1:c.*4172T>C|ENST00000512733.5:c.*4334A>G|ENST00000512760.5:c.*632-835A>G|ENST00000503343.5:n.315-835A>G|ENST00000515541.1:n.243-835A>G|ENST00000511594.5:c.*125+1556A>G|.|ENST00000342820.10:c.*622-835A>G	.|.|.|.|.|.|.|.|.|.|.	.|.|.|6735|5484|.|.|.|.|.|.	.|.|.|.|.|.|.|.|.|.|.	.|.|.|.|.|.|.|.|.|.|.	.|.|.|9/9|6/6|6/8|3/3|2/2|7/7|.|9/12	+|-|-|+|-|-|-|-|-|+|-	YES|.|.|.|YES|.|.|.|.|.|.	.|.|.|.|.|.|.|.|.|.|.	.|.|.|.|.|.|.|.|.|.|.	.|.|.|.|.|.|.|.|.|.|.	.|.|.|.|.|.|.|.|.|.|.	PAQR3(12):intron_variant,non_coding_transcript_variant(2)3_prime_UTR_variant(1)downstream_gene_variant(2)intron_variant,NMD_transcript_variant(3)|BMP2K(8):3_prime_UTR_variant(1)downstream_gene_variant(2)	.	.	.	.	.	.	.	.	.	.	.	.	.	.	.	.	Y	N	T
12	75502069	A	G	12	75895849	A	G	Y	downstream_gene_variant|downstream_gene_variant|downstream_gene_variant|3_prime_UTR_variant|intron_variant|intron_variant|intron_variant,non_coding_transcript_variant|downstream_gene_variant|intron_variant	ENST00000456650|ENST00000536703|ENST00000550898|ENST00000266659|ENST00000438169|ENST00000612627|ENST00000551070|ENST00000550023|ENST00000229214	GLIPR1|GLIPR1|KRR1|GLIPR1|KRR1|KRR1|KRR1|KRR1|KRR1	ENSG00000139278|ENSG00000139278|ENSG00000111615|ENSG00000139278|ENSG00000111615|ENSG00000111615|ENSG00000111615|ENSG00000111615|ENSG00000111615	ENSP00000391144|ENSP00000440595|.|ENSP00000266659|ENSP00000411740|ENSP00000482557|.|.|ENSP00000229214	.|.|.|CCDS9011.1|.|.|.|.|CCDS9012.1	.|.|.|P48060|Q13601|.|.|.|Q13601	3352|2776|4451|.|.|.|.|4095|.	.|.|.|.|.|.|.|.|.	.|.|.|ENST00000266659.7:c.*3091A>G|ENST00000438169.6:c.661-69T>C|ENST00000612627.1:c.831-69T>C|ENST00000551070.5:n.380-69T>C|.|ENST00000229214.8:c.832-69T>C	.|.|.|.|.|.|.|.|.	.|.|.|4093|.|.|.|.|.	.|.|.|.|.|.|.|.|.	.|.|.|.|.|.|.|.|.	.|.|.|6/6|6/8|8/10|1/3|.|7/9	+|+|-|+|-|-|-|-|-	.|.|.|YES|.|.|.|.|YES	.|.|.|.|.|.|.|.|.	.|.|.|.|.|.|.|.|.	.|.|.|.|.|.|.|.|.	.|.|.|.|.|.|.|.|.	GLIPR1(4):3_prime_UTR_variant(1)downstream_gene_variant(2)|KRR1(6):intron_variant,non_coding_transcript_variant(1)downstream_gene_variant(2)intron_variant(3)	.	.	.	.	.	.	.	.	.	.	.	.	.	.	.	.	Y	N	A
1	186673436	T	A	1	186642568	T	A	Y	downstream_gene_variant|downstream_gene_variant|downstream_gene_variant|3_prime_UTR_variant|non_coding_transcript_exon_variant,non_coding_transcript_variant	ENST00000466691|ENST00000559800|ENST00000559627|ENST00000367468|ENST00000490885	PTGS2|PTGS2|PTGS2|PTGS2|PTGS2	ENSG00000073756|ENSG00000073756|ENSG00000073756|ENSG00000073756|ENSG00000073756	.|.|ENSP00000454130|ENSP00000356438|.	.|.|.|CCDS1371.1|.	.|.|.|P35354|.	1060|4834|917|.|.	.|.|.|.|.	.|.|.|ENST00000367468.9:c.*917A>T|ENST00000490885.6:n.3147A>T	.|.|.|.|.	.|.|.|2869|3147	.|.|.|.|.	.|.|.|.|.	.|.|.|10/10|9/9	-|-|-|-|-	.|.|.|YES|.	.|.|.|.|.	.|.|.|.|.	.|.|.|.|.	.|.|.|.|.	PTGS2(5):non_coding_transcript_exon_variant,non_coding_transcript_variant(1)3_prime_UTR_variant(1)downstream_gene_variant(3)	.	.	.	.	.	.	.	.	.	.	.	.	.	.	.	.	Y	N	T
1	186673436	T	C	1	186642568	T	C	Y	downstream_gene_variant|downstream_gene_variant|downstream_gene_variant|3_prime_UTR_variant|non_coding_transcript_exon_variant,non_coding_transcript_variant	ENST00000559800|ENST00000466691|ENST00000559627|ENST00000367468|ENST00000490885	PTGS2|PTGS2|PTGS2|PTGS2|PTGS2	ENSG00000073756|ENSG00000073756|ENSG00000073756|ENSG00000073756|ENSG00000073756	.|.|ENSP00000454130|ENSP00000356438|.	.|.|.|CCDS1371.1|.	.|.|.|P35354|.	4834|1060|917|.|.	.|.|.|.|.	.|.|.|ENST00000367468.9:c.*917A>G|ENST00000490885.6:n.3147A>G	.|.|.|.|.	.|.|.|2869|3147	.|.|.|.|.	.|.|.|.|.	.|.|.|10/10|9/9	-|-|-|-|-	.|.|.|YES|.	.|.|.|.|.	.|.|.|.|.	.|.|.|.|.	.|.|.|.|.	PTGS2(5):non_coding_transcript_exon_variant,non_coding_transcript_variant(1)3_prime_UTR_variant(1)downstream_gene_variant(3)	.	.	.	.	.	.	.	.	.	.	.	.	.	.	.	.	Y	N	T
1	186673436	T	G	1	186642568	T	G	Y	downstream_gene_variant|downstream_gene_variant|downstream_gene_variant|3_prime_UTR_variant|non_coding_transcript_exon_variant,non_coding_transcript_variant	ENST00000466691|ENST00000559800|ENST00000559627|ENST00000367468|ENST00000490885	PTGS2|PTGS2|PTGS2|PTGS2|PTGS2	ENSG00000073756|ENSG00000073756|ENSG00000073756|ENSG00000073756|ENSG00000073756	.|.|ENSP00000454130|ENSP00000356438|.	.|.|.|CCDS1371.1|.	.|.|.|P35354|.	1060|4834|917|.|.	.|.|.|.|.	.|.|.|ENST00000367468.9:c.*917A>C|ENST00000490885.6:n.3147A>C	.|.|.|.|.	.|.|.|2869|3147	.|.|.|.|.	.|.|.|.|.	.|.|.|10/10|9/9	-|-|-|-|-	.|.|.|YES|.	.|.|.|.|.	.|.|.|.|.	.|.|.|.|.	.|.|.|.|.	PTGS2(5):non_coding_transcript_exon_variant,non_coding_transcript_variant(1)3_prime_UTR_variant(1)downstream_gene_variant(3)	.	.	.	.	.	.	.	.	.	.	.	.	.	.	.	.	Y	N	T
1	186673438	T	A	1	186642570	T	A	Y	downstream_gene_variant|downstream_gene_variant|downstream_gene_variant|3_prime_UTR_variant|non_coding_transcript_exon_variant,non_coding_transcript_variant	ENST00000466691|ENST00000559800|ENST00000559627|ENST00000367468|ENST00000490885	PTGS2|PTGS2|PTGS2|PTGS2|PTGS2	ENSG00000073756|ENSG00000073756|ENSG00000073756|ENSG00000073756|ENSG00000073756	.|.|ENSP00000454130|ENSP00000356438|.	.|.|.|CCDS1371.1|.	.|.|.|P35354|.	1058|4832|915|.|.	.|.|.|.|.	.|.|.|ENST00000367468.9:c.*915A>T|ENST00000490885.6:n.3145A>T	.|.|.|.|.	.|.|.|2867|3145	.|.|.|.|.	.|.|.|.|.	.|.|.|10/10|9/9	-|-|-|-|-	.|.|.|YES|.	.|.|.|.|.	.|.|.|.|.	.|.|.|.|.	.|.|.|.|.	PTGS2(5):non_coding_transcript_exon_variant,non_coding_transcript_variant(1)3_prime_UTR_variant(1)downstream_gene_variant(3)	.	.	.	.	.	.	.	.	.	.	.	.	.	.	.	.	Y	N	T
1	186673439	T	A	1	186642571	T	A	Y	downstream_gene_variant|downstream_gene_variant|downstream_gene_variant|3_prime_UTR_variant|non_coding_transcript_exon_variant,non_coding_transcript_variant	ENST00000559800|ENST00000466691|ENST00000559627|ENST00000367468|ENST00000490885	PTGS2|PTGS2|PTGS2|PTGS2|PTGS2	ENSG00000073756|ENSG00000073756|ENSG00000073756|ENSG00000073756|ENSG00000073756	.|.|ENSP00000454130|ENSP00000356438|.	.|.|.|CCDS1371.1|.	.|.|.|P35354|.	4831|1057|914|.|.	.|.|.|.|.	.|.|.|ENST00000367468.9:c.*914A>T|ENST00000490885.6:n.3144A>T	.|.|.|.|.	.|.|.|2866|3144	.|.|.|.|.	.|.|.|.|.	.|.|.|10/10|9/9	-|-|-|-|-	.|.|.|YES|.	.|.|.|.|.	.|.|.|.|.	.|.|.|.|.	.|.|.|.|.	PTGS2(5):non_coding_transcript_exon_variant,non_coding_transcript_variant(1)3_prime_UTR_variant(1)downstream_gene_variant(3)	.	.	.	.	.	.	.	.	.	.	.	.	.	.	.	.	Y	N	T
1	186673439	T	C	1	186642571	T	C	Y	downstream_gene_variant|downstream_gene_variant|downstream_gene_variant|3_prime_UTR_variant|non_coding_transcript_exon_variant,non_coding_transcript_variant	ENST00000559800|ENST00000466691|ENST00000559627|ENST00000367468|ENST00000490885	PTGS2|PTGS2|PTGS2|PTGS2|PTGS2	ENSG00000073756|ENSG00000073756|ENSG00000073756|ENSG00000073756|ENSG00000073756	.|.|ENSP00000454130|ENSP00000356438|.	.|.|.|CCDS1371.1|.	.|.|.|P35354|.	4831|1057|914|.|.	.|.|.|.|.	.|.|.|ENST00000367468.9:c.*914A>G|ENST00000490885.6:n.3144A>G	.|.|.|.|.	.|.|.|2866|3144	.|.|.|.|.	.|.|.|.|.	.|.|.|10/10|9/9	-|-|-|-|-	.|.|.|YES|.	.|.|.|.|.	.|.|.|.|.	.|.|.|.|.	.|.|.|.|.	PTGS2(5):non_coding_transcript_exon_variant,non_coding_transcript_variant(1)3_prime_UTR_variant(1)downstream_gene_variant(3)	.	.	.	.	.	.	.	.	.	.	.	.	.	.	.	.	Y	N	T
1	186673439	T	G	1	186642571	T	G	Y	downstream_gene_variant|downstream_gene_variant|downstream_gene_variant|3_prime_UTR_variant|non_coding_transcript_exon_variant,non_coding_transcript_variant	ENST00000466691|ENST00000559800|ENST00000559627|ENST00000367468|ENST00000490885	PTGS2|PTGS2|PTGS2|PTGS2|PTGS2	ENSG00000073756|ENSG00000073756|ENSG00000073756|ENSG00000073756|ENSG00000073756	.|.|ENSP00000454130|ENSP00000356438|.	.|.|.|CCDS1371.1|.	.|.|.|P35354|.	1057|4831|914|.|.	.|.|.|.|.	.|.|.|ENST00000367468.9:c.*914A>C|ENST00000490885.6:n.3144A>C	.|.|.|.|.	.|.|.|2866|3144	.|.|.|.|.	.|.|.|.|.	.|.|.|10/10|9/9	-|-|-|-|-	.|.|.|YES|.	.|.|.|.|.	.|.|.|.|.	.|.|.|.|.	.|.|.|.|.	PTGS2(5):non_coding_transcript_exon_variant,non_coding_transcript_variant(1)3_prime_UTR_variant(1)downstream_gene_variant(3)	.	.	.	.	.	.	.	.	.	.	.	.	.	.	.	.	Y	N	T
1	186673441	C	A	1	186642573	C	A	Y	downstream_gene_variant|downstream_gene_variant|downstream_gene_variant|3_prime_UTR_variant|non_coding_transcript_exon_variant,non_coding_transcript_variant	ENST00000466691|ENST00000559800|ENST00000559627|ENST00000367468|ENST00000490885	PTGS2|PTGS2|PTGS2|PTGS2|PTGS2	ENSG00000073756|ENSG00000073756|ENSG00000073756|ENSG00000073756|ENSG00000073756	.|.|ENSP00000454130|ENSP00000356438|.	.|.|.|CCDS1371.1|.	.|.|.|P35354|.	1055|4829|912|.|.	.|.|.|.|.	.|.|.|ENST00000367468.9:c.*912G>T|ENST00000490885.6:n.3142G>T	.|.|.|.|.	.|.|.|2864|3142	.|.|.|.|.	.|.|.|.|.	.|.|.|10/10|9/9	-|-|-|-|-	.|.|.|YES|.	.|.|.|.|.	.|.|.|.|.	.|.|.|.|.	.|.|.|.|.	PTGS2(5):non_coding_transcript_exon_variant,non_coding_transcript_variant(1)3_prime_UTR_variant(1)downstream_gene_variant(3)	.	.	.	.	.	.	.	.	.	.	.	.	.	.	.	.	Y	N	C
1	186673442	T	A	1	186642574	T	A	Y	downstream_gene_variant|downstream_gene_variant|downstream_gene_variant|3_prime_UTR_variant|non_coding_transcript_exon_variant,non_coding_transcript_variant	ENST00000466691|ENST00000559800|ENST00000559627|ENST00000367468|ENST00000490885	PTGS2|PTGS2|PTGS2|PTGS2|PTGS2	ENSG00000073756|ENSG00000073756|ENSG00000073756|ENSG00000073756|ENSG00000073756	.|.|ENSP00000454130|ENSP00000356438|.	.|.|.|CCDS1371.1|.	.|.|.|P35354|.	1054|4828|911|.|.	.|.|.|.|.	.|.|.|ENST00000367468.9:c.*911A>T|ENST00000490885.6:n.3141A>T	.|.|.|.|.	.|.|.|2863|3141	.|.|.|.|.	.|.|.|.|.	.|.|.|10/10|9/9	-|-|-|-|-	.|.|.|YES|.	.|.|.|.|.	.|.|.|.|.	.|.|.|.|.	.|.|.|.|.	PTGS2(5):non_coding_transcript_exon_variant,non_coding_transcript_variant(1)3_prime_UTR_variant(1)downstream_gene_variant(3)	.	.	.	.	.	.	.	.	.	.	.	.	.	.	.	.	Y	N	T
1	186673442	T	C	1	186642574	T	C	Y	downstream_gene_variant|downstream_gene_variant|downstream_gene_variant|3_prime_UTR_variant|non_coding_transcript_exon_variant,non_coding_transcript_variant	ENST00000559800|ENST00000466691|ENST00000559627|ENST00000367468|ENST00000490885	PTGS2|PTGS2|PTGS2|PTGS2|PTGS2	ENSG00000073756|ENSG00000073756|ENSG00000073756|ENSG00000073756|ENSG00000073756	.|.|ENSP00000454130|ENSP00000356438|.	.|.|.|CCDS1371.1|.	.|.|.|P35354|.	4828|1054|911|.|.	.|.|.|.|.	.|.|.|ENST00000367468.9:c.*911A>G|ENST00000490885.6:n.3141A>G	.|.|.|.|.	.|.|.|2863|3141	.|.|.|.|.	.|.|.|.|.	.|.|.|10/10|9/9	-|-|-|-|-	.|.|.|YES|.	.|.|.|.|.	.|.|.|.|.	.|.|.|.|.	.|.|.|.|.	PTGS2(5):non_coding_transcript_exon_variant,non_coding_transcript_variant(1)3_prime_UTR_variant(1)downstream_gene_variant(3)	.	.	.	.	.	.	.	.	.	.	.	.	.	.	.	.	Y	N	T
1	202725754	A	T	1	202694882	A	T	Y	downstream_gene_variant|downstream_gene_variant|downstream_gene_variant|downstream_gene_variant|3_prime_UTR_variant	ENST00000472822|ENST00000367264|ENST00000491153|ENST00000235790|ENST00000367265	KDM5B|KDM5B|KDM5B|KDM5B|KDM5B	ENSG00000117139|ENSG00000117139|ENSG00000117139|ENSG00000117139|ENSG00000117139	.|ENSP00000356233|.|ENSP00000235790|ENSP00000356234	.|.|.|.|CCDS30974.1	.|Q9UGL1|.|.|Q9UGL1	3562|1689|4147|4151|.	.|.|.|.|.	.|.|.|.|ENST00000367265.7:c.*3282T>A	.|.|.|.|.	.|.|.|.|9082	.|.|.|.|.	.|.|.|.|.	.|.|.|.|27/27	-|-|-|-|-	.|.|.|.|YES	.|.|.|.|.	.|.|.|.|.	.|.|.|.|.	.|.|.|.|.	KDM5B(10):3_prime_UTR_variant(1)downstream_gene_variant(4)	.	.	.	.	.	.	.	.	.	.	.	.	.	.	.	.	Y	N	A
4	78913733	T	G	4	79834887	T	G	Y	downstream_gene_variant|downstream_gene_variant|downstream_gene_variant|downstream_gene_variant|downstream_gene_variant|intron_variant,NMD_transcript_variant|intron_variant,NMD_transcript_variant|intron_variant,NMD_transcript_variant|3_prime_UTR_variant|downstream_gene_variant|3_prime_UTR_variant	ENST00000335016|ENST00000628286|ENST00000515541|ENST00000503343|ENST00000515853|ENST00000511594|ENST00000512760|ENST00000342820|ENST00000502613|ENST00000395594|ENST00000512733	BMP2K|BMP2K|PAQR3|PAQR3|PAQR3|PAQR3|PAQR3|PAQR3|BMP2K|PAQR3|PAQR3	ENSG00000138756|ENSG00000138756|ENSG00000163291|ENSG00000163291|ENSG00000163291|ENSG00000163291|ENSG00000163291|ENSG00000163291|ENSG00000138756|ENSG00000163291|ENSG00000163291	ENSP00000334836|ENSP00000487317|.|.|ENSP00000422357|ENSP00000425080|ENSP00000426875|ENSP00000344203|ENSP00000424668|ENSP00000378959|ENSP00000421981	CCDS47083.1|.|.|.|.|CCDS34020.1|.|.|.|.|CCDS34020.1	Q9NSY1|.|.|.|Q6TCH7|Q6TCH7|Q6TCH7|.|.|Q6TCH7|Q6TCH7	1548|1548|1076|1465|4209|.|.|.|.|4207|.	.|.|.|.|.|.|.|.|.|.|.	.|.|.|.|.|ENST00000511594.5:c.*126-1670A>C|ENST00000512760.5:c.*792+1477A>C|ENST00000342820.10:c.*782+1477A>C|ENST00000502613.1:c.*1700T>G|.|ENST00000512733.5:c.*6806A>C	.|.|.|.|.|.|.|.|.|.|.	.|.|.|.|.|.|.|.|4263|.|7956	.|.|.|.|.|.|.|.|.|.|.	.|.|.|.|.|.|.|.|.|.|.	.|.|.|.|.|7/7|7/8|10/12|9/9|.|6/6	+|+|-|-|-|-|-|-|+|-|-	YES|.|.|.|.|.|.|.|.|.|YES	.|.|.|.|.|.|.|.|.|.|.	.|.|.|.|.|.|.|.|.|.|.	.|.|.|.|.|.|.|.|.|.|.	.|.|.|.|.|.|.|.|.|.|.	PAQR3(12):3_prime_UTR_variant(1)downstream_gene_variant(4)intron_variant,NMD_transcript_variant(3)|BMP2K(8):3_prime_UTR_variant(1)downstream_gene_variant(2)	.	.	.	.	.	.	.	.	.	.	.	.	.	.	.	.	Y	N	T
4	78916667	T	C	4	79837821	T	C	Y	downstream_gene_variant|downstream_gene_variant|downstream_gene_variant|downstream_gene_variant|intron_variant,NMD_transcript_variant|intron_variant,non_coding_transcript_variant|downstream_gene_variant|intron_variant,NMD_transcript_variant|3_prime_UTR_variant|intron_variant,NMD_transcript_variant|intron_variant,non_coding_transcript_variant	ENST00000515853|ENST00000502613|ENST00000335016|ENST00000395594|ENST00000511594|ENST00000515541|ENST00000628286|ENST00000342820|ENST00000512733|ENST00000512760|ENST00000503343	PAQR3|BMP2K|BMP2K|PAQR3|PAQR3|PAQR3|BMP2K|PAQR3|PAQR3|PAQR3|PAQR3	ENSG00000163291|ENSG00000138756|ENSG00000138756|ENSG00000163291|ENSG00000163291|ENSG00000163291|ENSG00000138756|ENSG00000163291|ENSG00000163291|ENSG00000163291|ENSG00000163291	ENSP00000422357|ENSP00000424668|ENSP00000334836|ENSP00000378959|ENSP00000425080|.|ENSP00000487317|ENSP00000344203|ENSP00000421981|ENSP00000426875|.	.|.|CCDS47083.1|.|CCDS34020.1|.|.|.|CCDS34020.1|.|.	Q6TCH7|.|Q9NSY1|Q6TCH7|Q6TCH7|.|.|.|Q6TCH7|Q6TCH7|.	1275|295|4482|1273|.|.|4482|.|.|.|.	.|.|.|.|.|.|.|.|.|.|.	.|.|.|.|ENST00000511594.5:c.*125+1094A>G|ENST00000515541.1:n.242+1094A>G|.|ENST00000342820.10:c.*621+1094A>G|ENST00000512733.5:c.*3872A>G|ENST00000512760.5:c.*631+1094A>G|ENST00000503343.5:n.314+1094A>G	.|.|.|.|.|.|.|.|.|.|.	.|.|.|.|.|.|.|.|5022|.|.	.|.|.|.|.|.|.|.|.|.|.	.|.|.|.|.|.|.|.|.|.|.	.|.|.|.|7/7|2/2|.|9/12|6/6|6/8|3/3	-|+|+|-|-|-|+|-|-|-|-	.|.|YES|.|.|.|.|.|YES|.|.	.|.|.|.|.|.|.|.|.|.|.	.|.|.|.|.|.|.|.|.|.|.	.|.|.|.|.|.|.|.|.|.|.	.|.|.|.|.|.|.|.|.|.|.	PAQR3(12):intron_variant,non_coding_transcript_variant(2)3_prime_UTR_variant(1)downstream_gene_variant(2)intron_variant,NMD_transcript_variant(3)|BMP2K(8):downstream_gene_variant(3)	.	.	.	.	.	.	.	.	.	.	.	.	.	.	.	.	Y	N	T
4	78913734	T	A	4	79834888	T	A	Y	downstream_gene_variant|downstream_gene_variant|downstream_gene_variant|intron_variant,NMD_transcript_variant|downstream_gene_variant|downstream_gene_variant|intron_variant,NMD_transcript_variant|3_prime_UTR_variant|intron_variant,NMD_transcript_variant|downstream_gene_variant|3_prime_UTR_variant	ENST00000515541|ENST00000503343|ENST00000515853|ENST00000511594|ENST00000335016|ENST00000628286|ENST00000342820|ENST00000502613|ENST00000512760|ENST00000395594|ENST00000512733	PAQR3|PAQR3|PAQR3|PAQR3|BMP2K|BMP2K|PAQR3|BMP2K|PAQR3|PAQR3|PAQR3	ENSG00000163291|ENSG00000163291|ENSG00000163291|ENSG00000163291|ENSG00000138756|ENSG00000138756|ENSG00000163291|ENSG00000138756|ENSG00000163291|ENSG00000163291|ENSG00000163291	.|.|ENSP00000422357|ENSP00000425080|ENSP00000334836|ENSP00000487317|ENSP00000344203|ENSP00000424668|ENSP00000426875|ENSP00000378959|ENSP00000421981	.|.|.|CCDS34020.1|CCDS47083.1|.|.|.|.|.|CCDS34020.1	.|.|Q6TCH7|Q6TCH7|Q9NSY1|.|.|.|Q6TCH7|Q6TCH7|Q6TCH7	1075|1464|4208|.|1549|1549|.|.|.|4206|.	.|.|.|.|.|.|.|.|.|.|.	.|.|.|ENST00000511594.5:c.*126-1671A>T|.|.|ENST00000342820.10:c.*782+1476A>T|ENST00000502613.1:c.*1701T>A|ENST00000512760.5:c.*792+1476A>T|.|ENST00000512733.5:c.*6805A>T	.|.|.|.|.|.|.|.|.|.|.	.|.|.|.|.|.|.|4264|.|.|7955	.|.|.|.|.|.|.|.|.|.|.	.|.|.|.|.|.|.|.|.|.|.	.|.|.|7/7|.|.|10/12|9/9|7/8|.|6/6	-|-|-|-|+|+|-|+|-|-|-	.|.|.|.|YES|.|.|.|.|.|YES	.|.|.|.|.|.|.|.|.|.|.	.|.|.|.|.|.|.|.|.|.|.	.|.|.|.|.|.|.|.|.|.|.	.|.|.|.|.|.|.|.|.|.|.	PAQR3(12):3_prime_UTR_variant(1)downstream_gene_variant(4)intron_variant,NMD_transcript_variant(3)|BMP2K(8):3_prime_UTR_variant(1)downstream_gene_variant(2)	.	.	.	.	.	.	.	.	.	.	.	.	.	.	.	.	Y	N	T
4	78913736	T	G	4	79834890	T	G	Y	downstream_gene_variant|downstream_gene_variant|downstream_gene_variant|intron_variant,NMD_transcript_variant|downstream_gene_variant|downstream_gene_variant|intron_variant,NMD_transcript_variant|intron_variant,NMD_transcript_variant|3_prime_UTR_variant|downstream_gene_variant|3_prime_UTR_variant	ENST00000628286|ENST00000335016|ENST00000515853|ENST00000511594|ENST00000515541|ENST00000503343|ENST00000512760|ENST00000342820|ENST00000502613|ENST00000395594|ENST00000512733	BMP2K|BMP2K|PAQR3|PAQR3|PAQR3|PAQR3|PAQR3|PAQR3|BMP2K|PAQR3|PAQR3	ENSG00000138756|ENSG00000138756|ENSG00000163291|ENSG00000163291|ENSG00000163291|ENSG00000163291|ENSG00000163291|ENSG00000163291|ENSG00000138756|ENSG00000163291|ENSG00000163291	ENSP00000487317|ENSP00000334836|ENSP00000422357|ENSP00000425080|.|.|ENSP00000426875|ENSP00000344203|ENSP00000424668|ENSP00000378959|ENSP00000421981	.|CCDS47083.1|.|CCDS34020.1|.|.|.|.|.|.|CCDS34020.1	.|Q9NSY1|Q6TCH7|Q6TCH7|.|.|Q6TCH7|.|.|Q6TCH7|Q6TCH7	1551|1551|4206|.|1073|1462|.|.|.|4204|.	.|.|.|.|.|.|.|.|.|.|.	.|.|.|ENST00000511594.5:c.*126-1673A>C|.|.|ENST00000512760.5:c.*792+1474A>C|ENST00000342820.10:c.*782+1474A>C|ENST00000502613.1:c.*1703T>G|.|ENST00000512733.5:c.*6803A>C	.|.|.|.|.|.|.|.|.|.|.	.|.|.|.|.|.|.|.|4266|.|7953	.|.|.|.|.|.|.|.|.|.|.	.|.|.|.|.|.|.|.|.|.|.	.|.|.|7/7|.|.|7/8|10/12|9/9|.|6/6	+|+|-|-|-|-|-|-|+|-|-	.|YES|.|.|.|.|.|.|.|.|YES	.|.|.|.|.|.|.|.|.|.|.	.|.|.|.|.|.|.|.|.|.|.	.|.|.|.|.|.|.|.|.|.|.	.|.|.|.|.|.|.|.|.|.|.	PAQR3(12):3_prime_UTR_variant(1)downstream_gene_variant(4)intron_variant,NMD_transcript_variant(3)|BMP2K(8):3_prime_UTR_variant(1)downstream_gene_variant(2)	.	.	.	.	.	.	.	.	.	.	.	.	.	.	.	.	Y	N	T
1	186673437	A	T	1	186642569	A	T	Y	downstream_gene_variant|downstream_gene_variant|downstream_gene_variant|non_coding_transcript_exon_variant,non_coding_transcript_variant|3_prime_UTR_variant	ENST00000559627|ENST00000559800|ENST00000466691|ENST00000490885|ENST00000367468	PTGS2|PTGS2|PTGS2|PTGS2|PTGS2	ENSG00000073756|ENSG00000073756|ENSG00000073756|ENSG00000073756|ENSG00000073756	ENSP00000454130|.|.|.|ENSP00000356438	.|.|.|.|CCDS1371.1	.|.|.|.|P35354	916|4833|1059|.|.	.|.|.|.|.	.|.|.|ENST00000490885.6:n.3146T>A|ENST00000367468.9:c.*916T>A	.|.|.|.|.	.|.|.|3146|2868	.|.|.|.|.	.|.|.|.|.	.|.|.|9/9|10/10	-|-|-|-|-	.|.|.|.|YES	.|.|.|.|.	.|.|.|.|.	.|.|.|.|.	.|.|.|.|.	PTGS2(5):non_coding_transcript_exon_variant,non_coding_transcript_variant(1)3_prime_UTR_variant(1)downstream_gene_variant(3)	rs967119738	.	.	.	.	.	.	.	.	.	.	.	.	.	.	.	Y	N	A
1	186673438	T	C	1	186642570	T	C	Y	downstream_gene_variant|downstream_gene_variant|downstream_gene_variant|non_coding_transcript_exon_variant,non_coding_transcript_variant|3_prime_UTR_variant	ENST00000559627|ENST00000559800|ENST00000466691|ENST00000490885|ENST00000367468	PTGS2|PTGS2|PTGS2|PTGS2|PTGS2	ENSG00000073756|ENSG00000073756|ENSG00000073756|ENSG00000073756|ENSG00000073756	ENSP00000454130|.|.|.|ENSP00000356438	.|.|.|.|CCDS1371.1	.|.|.|.|P35354	915|4832|1058|.|.	.|.|.|.|.	.|.|.|ENST00000490885.6:n.3145A>G|ENST00000367468.9:c.*915A>G	.|.|.|.|.	.|.|.|3145|2867	.|.|.|.|.	.|.|.|.|.	.|.|.|9/9|10/10	-|-|-|-|-	.|.|.|.|YES	.|.|.|.|.	.|.|.|.|.	.|.|.|.|.	.|.|.|.|.	PTGS2(5):non_coding_transcript_exon_variant,non_coding_transcript_variant(1)3_prime_UTR_variant(1)downstream_gene_variant(3)	.	.	.	.	.	.	.	.	.	.	.	.	.	.	.	.	Y	N	T
1	186673440	G	T	1	186642572	G	T	Y	downstream_gene_variant|downstream_gene_variant|downstream_gene_variant|non_coding_transcript_exon_variant,non_coding_transcript_variant|3_prime_UTR_variant	ENST00000559627|ENST00000559800|ENST00000466691|ENST00000490885|ENST00000367468	PTGS2|PTGS2|PTGS2|PTGS2|PTGS2	ENSG00000073756|ENSG00000073756|ENSG00000073756|ENSG00000073756|ENSG00000073756	ENSP00000454130|.|.|.|ENSP00000356438	.|.|.|.|CCDS1371.1	.|.|.|.|P35354	913|4830|1056|.|.	.|.|.|.|.	.|.|.|ENST00000490885.6:n.3143C>A|ENST00000367468.9:c.*913C>A	.|.|.|.|.	.|.|.|3143|2865	.|.|.|.|.	.|.|.|.|.	.|.|.|9/9|10/10	-|-|-|-|-	.|.|.|.|YES	.|.|.|.|.	.|.|.|.|.	.|.|.|.|.	.|.|.|.|.	PTGS2(5):non_coding_transcript_exon_variant,non_coding_transcript_variant(1)3_prime_UTR_variant(1)downstream_gene_variant(3)	.	.	.	.	.	.	.	.	.	.	.	.	.	.	.	.	Y	N	G
1	186673441	C	T	1	186642573	C	T	Y	downstream_gene_variant|downstream_gene_variant|downstream_gene_variant|non_coding_transcript_exon_variant,non_coding_transcript_variant|3_prime_UTR_variant	ENST00000559627|ENST00000559800|ENST00000466691|ENST00000490885|ENST00000367468	PTGS2|PTGS2|PTGS2|PTGS2|PTGS2	ENSG00000073756|ENSG00000073756|ENSG00000073756|ENSG00000073756|ENSG00000073756	ENSP00000454130|.|.|.|ENSP00000356438	.|.|.|.|CCDS1371.1	.|.|.|.|P35354	912|4829|1055|.|.	.|.|.|.|.	.|.|.|ENST00000490885.6:n.3142G>A|ENST00000367468.9:c.*912G>A	.|.|.|.|.	.|.|.|3142|2864	.|.|.|.|.	.|.|.|.|.	.|.|.|9/9|10/10	-|-|-|-|-	.|.|.|.|YES	.|.|.|.|.	.|.|.|.|.	.|.|.|.|.	.|.|.|.|.	PTGS2(5):non_coding_transcript_exon_variant,non_coding_transcript_variant(1)3_prime_UTR_variant(1)downstream_gene_variant(3)	.	.	.	.	.	.	.	.	.	.	.	.	.	.	.	.	Y	N	C
4	78913735	A	T	4	79834889	A	T	Y	downstream_gene_variant|downstream_gene_variant|intron_variant,NMD_transcript_variant|downstream_gene_variant|downstream_gene_variant|downstream_gene_variant|3_prime_UTR_variant|intron_variant,NMD_transcript_variant|intron_variant,NMD_transcript_variant|downstream_gene_variant|3_prime_UTR_variant	ENST00000503343|ENST00000515541|ENST00000511594|ENST00000515853|ENST00000335016|ENST00000628286|ENST00000502613|ENST00000342820|ENST00000512760|ENST00000395594|ENST00000512733	PAQR3|PAQR3|PAQR3|PAQR3|BMP2K|BMP2K|BMP2K|PAQR3|PAQR3|PAQR3|PAQR3	ENSG00000163291|ENSG00000163291|ENSG00000163291|ENSG00000163291|ENSG00000138756|ENSG00000138756|ENSG00000138756|ENSG00000163291|ENSG00000163291|ENSG00000163291|ENSG00000163291	.|.|ENSP00000425080|ENSP00000422357|ENSP00000334836|ENSP00000487317|ENSP00000424668|ENSP00000344203|ENSP00000426875|ENSP00000378959|ENSP00000421981	.|.|CCDS34020.1|.|CCDS47083.1|.|.|.|.|.|CCDS34020.1	.|.|Q6TCH7|Q6TCH7|Q9NSY1|.|.|.|Q6TCH7|Q6TCH7|Q6TCH7	1463|1074|.|4207|1550|1550|.|.|.|4205|.	.|.|.|.|.|.|.|.|.|.|.	.|.|ENST00000511594.5:c.*126-1672T>A|.|.|.|ENST00000502613.1:c.*1702A>T|ENST00000342820.10:c.*782+1475T>A|ENST00000512760.5:c.*792+1475T>A|.|ENST00000512733.5:c.*6804T>A	.|.|.|.|.|.|.|.|.|.|.	.|.|.|.|.|.|4265|.|.|.|7954	.|.|.|.|.|.|.|.|.|.|.	.|.|.|.|.|.|.|.|.|.|.	.|.|7/7|.|.|.|9/9|10/12|7/8|.|6/6	-|-|-|-|+|+|+|-|-|-|-	.|.|.|.|YES|.|.|.|.|.|YES	.|.|.|.|.|.|.|.|.|.|.	.|.|.|.|.|.|.|.|.|.|.	.|.|.|.|.|.|.|.|.|.|.	.|.|.|.|.|.|.|.|.|.|.	PAQR3(12):3_prime_UTR_variant(1)downstream_gene_variant(4)intron_variant,NMD_transcript_variant(3)|BMP2K(8):3_prime_UTR_variant(1)downstream_gene_variant(2)	.	.	.	.	.	.	.	.	.	.	.	.	.	.	.	.	Y	N	A
4	78913736	T	C	4	79834890	T	C	Y	downstream_gene_variant|downstream_gene_variant|intron_variant,NMD_transcript_variant|downstream_gene_variant|downstream_gene_variant|downstream_gene_variant|intron_variant,NMD_transcript_variant|3_prime_UTR_variant|intron_variant,NMD_transcript_variant|downstream_gene_variant|3_prime_UTR_variant	ENST00000628286|ENST00000335016|ENST00000511594|ENST00000515853|ENST00000503343|ENST00000515541|ENST00000512760|ENST00000502613|ENST00000342820|ENST00000395594|ENST00000512733	BMP2K|BMP2K|PAQR3|PAQR3|PAQR3|PAQR3|PAQR3|BMP2K|PAQR3|PAQR3|PAQR3	ENSG00000138756|ENSG00000138756|ENSG00000163291|ENSG00000163291|ENSG00000163291|ENSG00000163291|ENSG00000163291|ENSG00000138756|ENSG00000163291|ENSG00000163291|ENSG00000163291	ENSP00000487317|ENSP00000334836|ENSP00000425080|ENSP00000422357|.|.|ENSP00000426875|ENSP00000424668|ENSP00000344203|ENSP00000378959|ENSP00000421981	.|CCDS47083.1|CCDS34020.1|.|.|.|.|.|.|.|CCDS34020.1	.|Q9NSY1|Q6TCH7|Q6TCH7|.|.|Q6TCH7|.|.|Q6TCH7|Q6TCH7	1551|1551|.|4206|1462|1073|.|.|.|4204|.	.|.|.|.|.|.|.|.|.|.|.	.|.|ENST00000511594.5:c.*126-1673A>G|.|.|.|ENST00000512760.5:c.*792+1474A>G|ENST00000502613.1:c.*1703T>C|ENST00000342820.10:c.*782+1474A>G|.|ENST00000512733.5:c.*6803A>G	.|.|.|.|.|.|.|.|.|.|.	.|.|.|.|.|.|.|4266|.|.|7953	.|.|.|.|.|.|.|.|.|.|.	.|.|.|.|.|.|.|.|.|.|.	.|.|7/7|.|.|.|7/8|9/9|10/12|.|6/6	+|+|-|-|-|-|-|+|-|-|-	.|YES|.|.|.|.|.|.|.|.|YES	.|.|.|.|.|.|.|.|.|.|.	.|.|.|.|.|.|.|.|.|.|.	.|.|.|.|.|.|.|.|.|.|.	.|.|.|.|.|.|.|.|.|.|.	PAQR3(12):3_prime_UTR_variant(1)downstream_gene_variant(4)intron_variant,NMD_transcript_variant(3)|BMP2K(8):3_prime_UTR_variant(1)downstream_gene_variant(2)	.	.	.	.	.	.	.	.	.	.	.	.	.	.	.	.	Y	N	T
12	75503014	G	A	12	75896794	G	A	Y	downstream_gene_variant|downstream_gene_variant|intron_variant|intron_variant|downstream_gene_variant|intron_variant,non_coding_transcript_variant|downstream_gene_variant|intron_variant|3_prime_UTR_variant	ENST00000550023|ENST00000536703|ENST00000438169|ENST00000229214|ENST00000550898|ENST00000551070|ENST00000456650|ENST00000612627|ENST00000266659	KRR1|GLIPR1|KRR1|KRR1|KRR1|KRR1|GLIPR1|KRR1|GLIPR1	ENSG00000111615|ENSG00000139278|ENSG00000111615|ENSG00000111615|ENSG00000111615|ENSG00000111615|ENSG00000139278|ENSG00000111615|ENSG00000139278	.|ENSP00000440595|ENSP00000411740|ENSP00000229214|.|.|ENSP00000391144|ENSP00000482557|ENSP00000266659	.|.|.|CCDS9012.1|.|.|.|.|CCDS9011.1	.|.|Q13601|Q13601|.|.|.|.|P48060	3150|3721|.|.|3506|.|4297|.|.	.|.|.|.|.|.|.|.|.	.|.|ENST00000438169.6:c.661-1014C>T|ENST00000229214.8:c.831+890C>T|.|ENST00000551070.5:n.379+890C>T|.|ENST00000612627.1:c.830+890C>T|ENST00000266659.7:c.*4036G>A	.|.|.|.|.|.|.|.|.	.|.|.|.|.|.|.|.|5038	.|.|.|.|.|.|.|.|.	.|.|.|.|.|.|.|.|.	.|.|6/8|7/9|.|1/3|.|8/10|6/6	-|+|-|-|-|-|+|-|+	.|.|.|YES|.|.|.|.|YES	.|.|.|.|.|.|.|.|.	.|.|.|.|.|.|.|.|.	.|.|.|.|.|.|.|.|.	.|.|.|.|.|.|.|.|.	GLIPR1(4):3_prime_UTR_variant(1)downstream_gene_variant(2)|KRR1(6):intron_variant,non_coding_transcript_variant(1)downstream_gene_variant(2)intron_variant(3)	.	.	.	.	.	.	.	.	.	.	.	.	.	.	.	.	Y	N	G
12	75503586	A	G	12	75897366	A	G	Y	downstream_gene_variant|downstream_gene_variant|intron_variant|intron_variant|intron_variant,non_coding_transcript_variant|downstream_gene_variant|intron_variant|3_prime_UTR_variant|downstream_gene_variant	ENST00000550023|ENST00000536703|ENST00000229214|ENST00000438169|ENST00000551070|ENST00000550898|ENST00000612627|ENST00000266659|ENST00000456650	KRR1|GLIPR1|KRR1|KRR1|KRR1|KRR1|KRR1|GLIPR1|GLIPR1	ENSG00000111615|ENSG00000139278|ENSG00000111615|ENSG00000111615|ENSG00000111615|ENSG00000111615|ENSG00000111615|ENSG00000139278|ENSG00000139278	.|ENSP00000440595|ENSP00000229214|ENSP00000411740|.|.|ENSP00000482557|ENSP00000266659|ENSP00000391144	.|.|CCDS9012.1|.|.|.|.|CCDS9011.1|.	.|.|Q13601|Q13601|.|.|.|P48060|.	2578|4293|.|.|.|2934|.|.|4869	.|.|.|.|.|.|.|.|.	.|.|ENST00000229214.8:c.831+318T>C|ENST00000438169.6:c.661-1586T>C|ENST00000551070.5:n.379+318T>C|.|ENST00000612627.1:c.830+318T>C|ENST00000266659.7:c.*4608A>G|.	.|.|.|.|.|.|.|.|.	.|.|.|.|.|.|.|5610|.	.|.|.|.|.|.|.|.|.	.|.|.|.|.|.|.|.|.	.|.|7/9|6/8|1/3|.|8/10|6/6|.	-|+|-|-|-|-|-|+|+	.|.|YES|.|.|.|.|YES|.	.|.|.|.|.|.|.|.|.	.|.|.|.|.|.|.|.|.	.|.|.|.|.|.|.|.|.	.|.|.|.|.|.|.|.|.	GLIPR1(4):3_prime_UTR_variant(1)downstream_gene_variant(2)|KRR1(6):intron_variant,non_coding_transcript_variant(1)downstream_gene_variant(2)intron_variant(3)	.	.	.	.	.	.	.	.	.	.	.	.	.	.	.	.	Y	N	A
11	73236287	T	G	11	72947332	T	G	Y	downstream_gene_variant|downstream_gene_variant|upstream_gene_variant|3_prime_UTR_variant	ENST00000393597|ENST00000393596|ENST00000565433|ENST00000311131	P2RY2|P2RY2|RP11-800A3.4|P2RY2	ENSG00000175591|ENSG00000175591|ENSG00000260401|ENSG00000175591	ENSP00000377222|ENSP00000377221|.|ENSP00000310305	CCDS8219.1|CCDS8219.1|.|CCDS8219.1	P41231|P41231|.|P41231	355|353|2688|.	.|.|.|.	.|.|.|ENST00000311131.6:c.*994T>G	.|.|.|.	.|.|.|2595	.|.|.|.	.|.|.|.	.|.|.|3/3	+|+|+|+	.|.|YES|YES	.|.|.|.	.|.|.|.	.|.|.|.	.|.|.|.	RP11-800A3.4(1):upstream_gene_variant(1)|P2RY2(3):3_prime_UTR_variant(1)downstream_gene_variant(2)	.	.	.	.	.	.	.	.	.	.	.	.	.	.	.	.	Y	Y	T
4	78919005	C	G	4	79840159	C	G	Y	downstream_gene_variant|intron_variant,NMD_transcript_variant|3_prime_UTR_variant|downstream_gene_variant|3_prime_UTR_variant,NMD_transcript_variant|3_prime_UTR_variant,NMD_transcript_variant|intron_variant,NMD_transcript_variant|intron_variant,non_coding_transcript_variant|intron_variant,non_coding_transcript_variant|intron_variant,NMD_transcript_variant|downstream_gene_variant	ENST00000505715|ENST00000511594|ENST00000512733|ENST00000502613|ENST00000515853|ENST00000395594|ENST00000342820|ENST00000503343|ENST00000515541|ENST00000512760|ENST00000512299	PAQR3|PAQR3|PAQR3|BMP2K|PAQR3|PAQR3|PAQR3|PAQR3|PAQR3|PAQR3|PAQR3	ENSG00000163291|ENSG00000163291|ENSG00000163291|ENSG00000138756|ENSG00000163291|ENSG00000163291|ENSG00000163291|ENSG00000163291|ENSG00000163291|ENSG00000163291|ENSG00000163291	.|ENSP00000425080|ENSP00000421981|ENSP00000424668|ENSP00000422357|ENSP00000378959|ENSP00000344203|.|.|ENSP00000426875|.	.|CCDS34020.1|CCDS34020.1|.|.|.|.|.|.|.|.	.|Q6TCH7|Q6TCH7|.|Q6TCH7|Q6TCH7|.|.|.|Q6TCH7|.	4512|.|.|2633|.|.|.|.|.|.|4912	.|.|.|.|.|.|.|.|.|.|.	.|ENST00000511594.5:c.*6-1125G>C|ENST00000512733.5:c.*1534G>C|.|ENST00000515853.5:c.*2040G>C|ENST00000395594.2:c.*1941G>C|ENST00000342820.10:c.*502-1125G>C|ENST00000503343.5:n.176-1106G>C|ENST00000515541.1:n.123-1125G>C|ENST00000512760.5:c.*512-1125G>C|.	.|.|.|.|.|.|.|.|.|.|.	.|.|2684|.|2307|2930|.|.|.|.|.	.|.|.|.|.|.|.|.|.|.|.	.|.|.|.|.|.|.|.|.|.|.	.|6/7|6/6|.|5/5|7/7|8/12|2/3|1/2|5/8|.	-|-|-|+|-|-|-|-|-|-|-	.|.|YES|.|.|.|.|.|.|.|.	.|.|.|.|.|.|.|.|.|.|.	.|.|.|.|.|.|.|.|.|.|.	.|.|.|.|.|.|.|.|.|.|.	.|.|.|.|.|.|.|.|.|.|.	PAQR3(12):intron_variant,non_coding_transcript_variant(2)3_prime_UTR_variant,NMD_transcript_variant(2)3_prime_UTR_variant(1)downstream_gene_variant(2)intron_variant,NMD_transcript_variant(3)|BMP2K(8):downstream_gene_variant(1)	.	.	.	.	.	.	.	.	.	.	.	.	.	.	.	.	Y	N	C
4	78912932	T	C	4	79834086	T	C	Y	downstream_gene_variant|intron_variant,NMD_transcript_variant|3_prime_UTR_variant|downstream_gene_variant|downstream_gene_variant|intron_variant,NMD_transcript_variant|intron_variant,NMD_transcript_variant|downstream_gene_variant|3_prime_UTR_variant	ENST00000503343|ENST00000342820|ENST00000512733|ENST00000628286|ENST00000515541|ENST00000511594|ENST00000512760|ENST00000335016|ENST00000502613	PAQR3|PAQR3|PAQR3|BMP2K|PAQR3|PAQR3|PAQR3|BMP2K|BMP2K	ENSG00000163291|ENSG00000163291|ENSG00000163291|ENSG00000138756|ENSG00000163291|ENSG00000163291|ENSG00000163291|ENSG00000138756|ENSG00000138756	.|ENSP00000344203|ENSP00000421981|ENSP00000487317|.|ENSP00000425080|ENSP00000426875|ENSP00000334836|ENSP00000424668	.|.|CCDS34020.1|.|.|CCDS34020.1|.|CCDS47083.1|.	.|.|Q6TCH7|.|.|Q6TCH7|Q6TCH7|Q9NSY1|.	2266|.|.|747|1877|.|.|747|.	.|.|.|.|.|.|.|.|.	.|ENST00000342820.10:c.*782+2278A>G|ENST00000512733.5:c.*7607A>G|.|.|ENST00000511594.5:c.*126-869A>G|ENST00000512760.5:c.*792+2278A>G|.|ENST00000502613.1:c.*899T>C	.|.|.|.|.|.|.|.|.	.|.|8757|.|.|.|.|.|3462	.|.|.|.|.|.|.|.|.	.|.|.|.|.|.|.|.|.	.|10/12|6/6|.|.|7/7|7/8|.|9/9	-|-|-|+|-|-|-|+|+	.|.|YES|.|.|.|.|YES|.	.|.|.|.|.|.|.|.|.	.|.|.|.|.|.|.|.|.	.|.|.|.|.|.|.|.|.	.|.|.|.|.|.|.|.|.	PAQR3(12):3_prime_UTR_variant(1)downstream_gene_variant(2)intron_variant,NMD_transcript_variant(3)|BMP2K(8):3_prime_UTR_variant(1)downstream_gene_variant(2)	.	.	.	.	.	.	.	.	.	.	.	.	.	.	.	.	Y	N	T
4	78913733	T	A	4	79834887	T	A	Y	downstream_gene_variant|intron_variant,NMD_transcript_variant|downstream_gene_variant|downstream_gene_variant|downstream_gene_variant|downstream_gene_variant|intron_variant,NMD_transcript_variant|3_prime_UTR_variant|intron_variant,NMD_transcript_variant|downstream_gene_variant|3_prime_UTR_variant	ENST00000515853|ENST00000511594|ENST00000515541|ENST00000503343|ENST00000628286|ENST00000335016|ENST00000342820|ENST00000502613|ENST00000512760|ENST00000395594|ENST00000512733	PAQR3|PAQR3|PAQR3|PAQR3|BMP2K|BMP2K|PAQR3|BMP2K|PAQR3|PAQR3|PAQR3	ENSG00000163291|ENSG00000163291|ENSG00000163291|ENSG00000163291|ENSG00000138756|ENSG00000138756|ENSG00000163291|ENSG00000138756|ENSG00000163291|ENSG00000163291|ENSG00000163291	ENSP00000422357|ENSP00000425080|.|.|ENSP00000487317|ENSP00000334836|ENSP00000344203|ENSP00000424668|ENSP00000426875|ENSP00000378959|ENSP00000421981	.|CCDS34020.1|.|.|.|CCDS47083.1|.|.|.|.|CCDS34020.1	Q6TCH7|Q6TCH7|.|.|.|Q9NSY1|.|.|Q6TCH7|Q6TCH7|Q6TCH7	4209|.|1076|1465|1548|1548|.|.|.|4207|.	.|.|.|.|.|.|.|.|.|.|.	.|ENST00000511594.5:c.*126-1670A>T|.|.|.|.|ENST00000342820.10:c.*782+1477A>T|ENST00000502613.1:c.*1700T>A|ENST00000512760.5:c.*792+1477A>T|.|ENST00000512733.5:c.*6806A>T	.|.|.|.|.|.|.|.|.|.|.	.|.|.|.|.|.|.|4263|.|.|7956	.|.|.|.|.|.|.|.|.|.|.	.|.|.|.|.|.|.|.|.|.|.	.|7/7|.|.|.|.|10/12|9/9|7/8|.|6/6	-|-|-|-|+|+|-|+|-|-|-	.|.|.|.|.|YES|.|.|.|.|YES	.|.|.|.|.|.|.|.|.|.|.	.|.|.|.|.|.|.|.|.|.|.	.|.|.|.|.|.|.|.|.|.|.	.|.|.|.|.|.|.|.|.|.|.	PAQR3(12):3_prime_UTR_variant(1)downstream_gene_variant(4)intron_variant,NMD_transcript_variant(3)|BMP2K(8):3_prime_UTR_variant(1)downstream_gene_variant(2)	.	.	.	.	.	.	.	.	.	.	.	.	.	.	.	.	Y	N	T
15	60496943	C	T	15	60789142	C	T	Y	downstream_gene_variant|intron_variant,non_coding_transcript_variant|3_prime_UTR_variant|downstream_gene_variant|intron_variant,non_coding_transcript_variant|intron_variant,non_coding_transcript_variant|intron_variant,non_coding_transcript_variant|downstream_gene_variant	ENST00000309157|ENST00000559824|ENST00000335670|ENST00000261523|ENST00000558235|ENST00000501579|ENST00000558140|ENST00000449337	RORA|RORA-AS1|RORA|RORA|RORA-AS1|RORA-AS1|RORA-AS1|RORA	ENSG00000069667|ENSG00000245534|ENSG00000069667|ENSG00000069667|ENSG00000245534|ENSG00000245534|ENSG00000245534|ENSG00000069667	ENSP00000309753|.|ENSP00000335087|ENSP00000261523|.|.|.|ENSP00000402971	CCDS10178.1|.|CCDS10177.1|CCDS10179.1|.|.|.|CCDS45271.1	.|.|P35398|P35398|.|.|.|.	321|.|.|321|.|.|.|342	.|.|.|.|.|.|.|.	.|ENST00000559824.5:n.289+8352C>T|ENST00000335670.10:c.*512G>A|.|ENST00000558235.5:n.193-13465C>T|ENST00000501579.6:n.286+8352C>T|ENST00000558140.5:n.247+8352C>T|.	.|.|.|.|.|.|.|.	.|.|2185|.|.|.|.|.	.|.|.|.|.|.|.|.	.|.|.|.|.|.|.|.	.|2/5|11/11|.|1/4|2/4|2/4|.	-|+|-|-|+|+|+|-	.|.|.|YES|.|.|YES|.	.|.|.|.|.|.|.|.	.|.|.|.|.|.|.|.	.|.|.|.|.|.|.|.	.|.|.|.|.|.|.|.	RORA(14):3_prime_UTR_variant(1)downstream_gene_variant(3)|RORA-AS1(6):intron_variant,non_coding_transcript_variant(4)	.	.	.	.	.	.	.	.	.	.	.	.	.	.	.	.	Y	N	C
15	60494816	A	G	15	60787015	A	G	Y	downstream_gene_variant|intron_variant,non_coding_transcript_variant|downstream_gene_variant|intron_variant,non_coding_transcript_variant|intron_variant,non_coding_transcript_variant|intron_variant,non_coding_transcript_variant|3_prime_UTR_variant|downstream_gene_variant	ENST00000309157|ENST00000501579|ENST00000449337|ENST00000559824|ENST00000558235|ENST00000558140|ENST00000335670|ENST00000261523	RORA|RORA-AS1|RORA|RORA-AS1|RORA-AS1|RORA-AS1|RORA|RORA	ENSG00000069667|ENSG00000245534|ENSG00000069667|ENSG00000245534|ENSG00000245534|ENSG00000245534|ENSG00000069667|ENSG00000069667	ENSP00000309753|.|ENSP00000402971|.|.|.|ENSP00000335087|ENSP00000261523	CCDS10178.1|.|CCDS45271.1|.|.|.|CCDS10177.1|CCDS10179.1	.|.|.|.|.|.|P35398|P35398	2448|.|2469|.|.|.|.|2448	.|.|.|.|.|.|.|.	.|ENST00000501579.6:n.286+6225A>G|.|ENST00000559824.5:n.289+6225A>G|ENST00000558235.5:n.192+15418A>G|ENST00000558140.5:n.247+6225A>G|ENST00000335670.10:c.*2639T>C|.	.|.|.|.|.|.|.|.	.|.|.|.|.|.|4312|.	.|.|.|.|.|.|.|.	.|.|.|.|.|.|.|.	.|2/4|.|2/5|1/4|2/4|11/11|.	-|+|-|+|+|+|-|-	.|.|.|.|.|YES|.|YES	.|.|.|.|.|.|.|.	.|.|.|.|.|.|.|.	.|.|.|.|.|.|.|.	.|.|.|.|.|.|.|.	RORA(14):3_prime_UTR_variant(1)downstream_gene_variant(3)|RORA-AS1(6):intron_variant,non_coding_transcript_variant(4)	.	.	.	.	.	.	.	.	.	.	.	.	.	.	.	.	Y	N	A
12	75502820	A	C	12	75896600	A	C	Y	downstream_gene_variant|intron_variant,non_coding_transcript_variant|downstream_gene_variant|intron_variant|3_prime_UTR_variant|downstream_gene_variant|downstream_gene_variant|intron_variant|intron_variant	ENST00000550898|ENST00000551070|ENST00000456650|ENST00000612627|ENST00000266659|ENST00000536703|ENST00000550023|ENST00000438169|ENST00000229214	KRR1|KRR1|GLIPR1|KRR1|GLIPR1|GLIPR1|KRR1|KRR1|KRR1	ENSG00000111615|ENSG00000111615|ENSG00000139278|ENSG00000111615|ENSG00000139278|ENSG00000139278|ENSG00000111615|ENSG00000111615|ENSG00000111615	.|.|ENSP00000391144|ENSP00000482557|ENSP00000266659|ENSP00000440595|.|ENSP00000411740|ENSP00000229214	.|.|.|.|CCDS9011.1|.|.|.|CCDS9012.1	.|.|.|.|P48060|.|.|Q13601|Q13601	3700|.|4103|.|.|3527|3344|.|.	.|.|.|.|.|.|.|.|.	.|ENST00000551070.5:n.380-820T>G|.|ENST00000612627.1:c.831-820T>G|ENST00000266659.7:c.*3842A>C|.|.|ENST00000438169.6:c.661-820T>G|ENST00000229214.8:c.832-820T>G	.|.|.|.|.|.|.|.|.	.|.|.|.|4844|.|.|.|.	.|.|.|.|.|.|.|.|.	.|.|.|.|.|.|.|.|.	.|1/3|.|8/10|6/6|.|.|6/8|7/9	-|-|+|-|+|+|-|-|-	.|.|.|.|YES|.|.|.|YES	.|.|.|.|.|.|.|.|.	.|.|.|.|.|.|.|.|.	.|.|.|.|.|.|.|.|.	.|.|.|.|.|.|.|.|.	GLIPR1(4):3_prime_UTR_variant(1)downstream_gene_variant(2)|KRR1(6):intron_variant,non_coding_transcript_variant(1)downstream_gene_variant(2)intron_variant(3)	.	.	.	.	.	.	.	.	.	.	.	.	.	.	.	.	Y	Y	A
12	75500938	C	G	12	75894718	C	G	Y	downstream_gene_variant|intron_variant|3_prime_UTR_variant|downstream_gene_variant|intron_variant,non_coding_transcript_variant|intron_variant|intron_variant	ENST00000536703|ENST00000229214|ENST00000266659|ENST00000456650|ENST00000551070|ENST00000612627|ENST00000438169	GLIPR1|KRR1|GLIPR1|GLIPR1|KRR1|KRR1|KRR1	ENSG00000139278|ENSG00000111615|ENSG00000139278|ENSG00000139278|ENSG00000111615|ENSG00000111615|ENSG00000111615	ENSP00000440595|ENSP00000229214|ENSP00000266659|ENSP00000391144|.|ENSP00000482557|ENSP00000411740	.|CCDS9012.1|CCDS9011.1|.|.|.|.	.|Q13601|P48060|.|.|.|Q13601	1645|.|.|2221|.|.|.	.|.|.|.|.|.|.	.|ENST00000229214.8:c.1003+785G>C|ENST00000266659.7:c.*1960C>G|.|ENST00000551070.5:n.551+785G>C|ENST00000612627.1:c.*135+785G>C|ENST00000438169.6:c.832+785G>C	.|.|.|.|.|.|.	.|.|2962|.|.|.|.	.|.|.|.|.|.|.	.|.|.|.|.|.|.	.|9/9|6/6|.|3/3|10/10|8/8	+|-|+|+|-|-|-	.|YES|YES|.|.|.|.	.|.|.|.|.|.|.	.|.|.|.|.|.|.	.|.|.|.|.|.|.	.|.|.|.|.|.|.	GLIPR1(4):3_prime_UTR_variant(1)downstream_gene_variant(2)|KRR1(6):intron_variant,non_coding_transcript_variant(1)intron_variant(3)	.	.	.	.	.	.	.	.	.	.	.	.	.	.	.	.	Y	N	C
12	75502494	C	T	12	75896274	C	T	Y	downstream_gene_variant|intron_variant|intron_variant,non_coding_transcript_variant|downstream_gene_variant|intron_variant|intron_variant|3_prime_UTR_variant|downstream_gene_variant|downstream_gene_variant	ENST00000550023|ENST00000229214|ENST00000551070|ENST00000456650|ENST00000438169|ENST00000612627|ENST00000266659|ENST00000550898|ENST00000536703	KRR1|KRR1|KRR1|GLIPR1|KRR1|KRR1|GLIPR1|KRR1|GLIPR1	ENSG00000111615|ENSG00000111615|ENSG00000111615|ENSG00000139278|ENSG00000111615|ENSG00000111615|ENSG00000139278|ENSG00000111615|ENSG00000139278	.|ENSP00000229214|.|ENSP00000391144|ENSP00000411740|ENSP00000482557|ENSP00000266659|.|ENSP00000440595	.|CCDS9012.1|.|.|.|.|CCDS9011.1|.|.	.|Q13601|.|.|Q13601|.|P48060|.|.	3670|.|.|3777|.|.|.|4026|3201	.|.|.|.|.|.|.|.|.	.|ENST00000229214.8:c.832-494G>A|ENST00000551070.5:n.380-494G>A|.|ENST00000438169.6:c.661-494G>A|ENST00000612627.1:c.831-494G>A|ENST00000266659.7:c.*3516C>T|.|.	.|.|.|.|.|.|.|.|.	.|.|.|.|.|.|4518|.|.	.|.|.|.|.|.|.|.|.	.|.|.|.|.|.|.|.|.	.|7/9|1/3|.|6/8|8/10|6/6|.|.	-|-|-|+|-|-|+|-|+	.|YES|.|.|.|.|YES|.|.	.|.|.|.|.|.|.|.|.	.|.|.|.|.|.|.|.|.	.|.|.|.|.|.|.|.|.	.|.|.|.|.|.|.|.|.	GLIPR1(4):3_prime_UTR_variant(1)downstream_gene_variant(2)|KRR1(6):intron_variant,non_coding_transcript_variant(1)downstream_gene_variant(2)intron_variant(3)	.	.	.	.	.	.	.	.	.	.	.	.	.	.	.	.	Y	N	C
7	19115491	T	C	7	19155114	T	C	Y	downstream_gene_variant|upstream_gene_variant|intron_variant,NMD_transcript_variant|3_prime_UTR_variant|intron_variant,NMD_transcript_variant	ENST00000419944|ENST00000417460|ENST00000354571|ENST00000242261|ENST00000443687	AC003986.6|AC003986.7|TWIST1|TWIST1|TWIST1	ENSG00000232821|ENSG00000236536|ENSG00000122691|ENSG00000122691|ENSG00000122691	.|.|ENSP00000346582|ENSP00000242261|ENSP00000416986	.|.|.|CCDS5367.1|.	.|.|.|Q15672|.	1220|4442|.|.|.	.|.|.|.|.	.|.|ENST00000354571.5:c.*42+1180A>G|ENST00000242261.5:c.*683A>G|ENST00000443687.5:c.*42+1180A>G	.|.|.|.|.	.|.|.|1643|.	.|.|.|.|.	.|.|.|.|.	.|.|1/2|2/2|1/3	+|+|-|-|-	YES|YES|.|YES|.	.|.|.|.|.	.|.|.|.|.	.|.|.|.|.	.|.|.|.|.	AC003986.6(1):downstream_gene_variant(1)|AC003986.7(1):upstream_gene_variant(1)|TWIST1(3):3_prime_UTR_variant(1)intron_variant,NMD_transcript_variant(2)	.	.	.	.	.	.	.	.	.	.	.	.	.	.	.	.	Y	N	T
7	19115491	T	G	7	19155114	T	G	Y	downstream_gene_variant|upstream_gene_variant|intron_variant,NMD_transcript_variant|intron_variant,NMD_transcript_variant|3_prime_UTR_variant	ENST00000419944|ENST00000417460|ENST00000354571|ENST00000443687|ENST00000242261	AC003986.6|AC003986.7|TWIST1|TWIST1|TWIST1	ENSG00000232821|ENSG00000236536|ENSG00000122691|ENSG00000122691|ENSG00000122691	.|.|ENSP00000346582|ENSP00000416986|ENSP00000242261	.|.|.|.|CCDS5367.1	.|.|.|.|Q15672	1220|4442|.|.|.	.|.|.|.|.	.|.|ENST00000354571.5:c.*42+1180A>C|ENST00000443687.5:c.*42+1180A>C|ENST00000242261.5:c.*683A>C	.|.|.|.|.	.|.|.|.|1643	.|.|.|.|.	.|.|.|.|.	.|.|1/2|1/3|2/2	+|+|-|-|-	YES|YES|.|.|YES	.|.|.|.|.	.|.|.|.|.	.|.|.|.|.	.|.|.|.|.	AC003986.6(1):downstream_gene_variant(1)|AC003986.7(1):upstream_gene_variant(1)|TWIST1(3):3_prime_UTR_variant(1)intron_variant,NMD_transcript_variant(2)	.	.	.	.	.	.	.	.	.	.	.	.	.	.	.	.	Y	N	T
4	78913735	A	G	4	79834889	A	G	Y	intron_variant,NMD_transcript_variant|3_prime_UTR_variant|intron_variant,NMD_transcript_variant|downstream_gene_variant|downstream_gene_variant|downstream_gene_variant|intron_variant,NMD_transcript_variant|downstream_gene_variant|downstream_gene_variant|3_prime_UTR_variant|downstream_gene_variant	ENST00000342820|ENST00000502613|ENST00000512760|ENST00000515541|ENST00000503343|ENST00000515853|ENST00000511594|ENST00000335016|ENST00000628286|ENST00000512733|ENST00000395594	PAQR3|BMP2K|PAQR3|PAQR3|PAQR3|PAQR3|PAQR3|BMP2K|BMP2K|PAQR3|PAQR3	ENSG00000163291|ENSG00000138756|ENSG00000163291|ENSG00000163291|ENSG00000163291|ENSG00000163291|ENSG00000163291|ENSG00000138756|ENSG00000138756|ENSG00000163291|ENSG00000163291	ENSP00000344203|ENSP00000424668|ENSP00000426875|.|.|ENSP00000422357|ENSP00000425080|ENSP00000334836|ENSP00000487317|ENSP00000421981|ENSP00000378959	.|.|.|.|.|.|CCDS34020.1|CCDS47083.1|.|CCDS34020.1|.	.|.|Q6TCH7|.|.|Q6TCH7|Q6TCH7|Q9NSY1|.|Q6TCH7|Q6TCH7	.|.|.|1074|1463|4207|.|1550|1550|.|4205	.|.|.|.|.|.|.|.|.|.|.	ENST00000342820.10:c.*782+1475T>C|ENST00000502613.1:c.*1702A>G|ENST00000512760.5:c.*792+1475T>C|.|.|.|ENST00000511594.5:c.*126-1672T>C|.|.|ENST00000512733.5:c.*6804T>C|.	.|.|.|.|.|.|.|.|.|.|.	.|4265|.|.|.|.|.|.|.|7954|.	.|.|.|.|.|.|.|.|.|.|.	.|.|.|.|.|.|.|.|.|.|.	10/12|9/9|7/8|.|.|.|7/7|.|.|6/6|.	-|+|-|-|-|-|-|+|+|-|-	.|.|.|.|.|.|.|YES|.|YES|.	.|.|.|.|.|.|.|.|.|.|.	.|.|.|.|.|.|.|.|.|.|.	.|.|.|.|.|.|.|.|.|.|.	.|.|.|.|.|.|.|.|.|.|.	PAQR3(12):3_prime_UTR_variant(1)downstream_gene_variant(4)intron_variant,NMD_transcript_variant(3)|BMP2K(8):3_prime_UTR_variant(1)downstream_gene_variant(2)	.	.	.	.	.	.	.	.	.	.	.	.	.	.	.	.	Y	N	A
4	78913735	A	C	4	79834889	A	C	Y	intron_variant,NMD_transcript_variant|3_prime_UTR_variant|intron_variant,NMD_transcript_variant|downstream_gene_variant|downstream_gene_variant|intron_variant,NMD_transcript_variant|downstream_gene_variant|downstream_gene_variant|downstream_gene_variant|3_prime_UTR_variant|downstream_gene_variant	ENST00000512760|ENST00000502613|ENST00000342820|ENST00000628286|ENST00000335016|ENST00000511594|ENST00000515853|ENST00000503343|ENST00000515541|ENST00000512733|ENST00000395594	PAQR3|BMP2K|PAQR3|BMP2K|BMP2K|PAQR3|PAQR3|PAQR3|PAQR3|PAQR3|PAQR3	ENSG00000163291|ENSG00000138756|ENSG00000163291|ENSG00000138756|ENSG00000138756|ENSG00000163291|ENSG00000163291|ENSG00000163291|ENSG00000163291|ENSG00000163291|ENSG00000163291	ENSP00000426875|ENSP00000424668|ENSP00000344203|ENSP00000487317|ENSP00000334836|ENSP00000425080|ENSP00000422357|.|.|ENSP00000421981|ENSP00000378959	.|.|.|.|CCDS47083.1|CCDS34020.1|.|.|.|CCDS34020.1|.	Q6TCH7|.|.|.|Q9NSY1|Q6TCH7|Q6TCH7|.|.|Q6TCH7|Q6TCH7	.|.|.|1550|1550|.|4207|1463|1074|.|4205	.|.|.|.|.|.|.|.|.|.|.	ENST00000512760.5:c.*792+1475T>G|ENST00000502613.1:c.*1702A>C|ENST00000342820.10:c.*782+1475T>G|.|.|ENST00000511594.5:c.*126-1672T>G|.|.|.|ENST00000512733.5:c.*6804T>G|.	.|.|.|.|.|.|.|.|.|.|.	.|4265|.|.|.|.|.|.|.|7954|.	.|.|.|.|.|.|.|.|.|.|.	.|.|.|.|.|.|.|.|.|.|.	7/8|9/9|10/12|.|.|7/7|.|.|.|6/6|.	-|+|-|+|+|-|-|-|-|-|-	.|.|.|.|YES|.|.|.|.|YES|.	.|.|.|.|.|.|.|.|.|.|.	.|.|.|.|.|.|.|.|.|.|.	.|.|.|.|.|.|.|.|.|.|.	.|.|.|.|.|.|.|.|.|.|.	PAQR3(12):3_prime_UTR_variant(1)downstream_gene_variant(4)intron_variant,NMD_transcript_variant(3)|BMP2K(8):3_prime_UTR_variant(1)downstream_gene_variant(2)	.	.	.	.	.	.	.	.	.	.	.	.	.	.	.	.	Y	N	A
4	78913100	C	G	4	79834254	C	G	Y	intron_variant,NMD_transcript_variant|downstream_gene_variant|intron_variant,NMD_transcript_variant|intron_variant,NMD_transcript_variant|downstream_gene_variant|downstream_gene_variant|3_prime_UTR_variant|downstream_gene_variant|downstream_gene_variant|downstream_gene_variant|3_prime_UTR_variant	ENST00000342820|ENST00000503343|ENST00000511594|ENST00000512760|ENST00000515541|ENST00000515853|ENST00000512733|ENST00000628286|ENST00000395594|ENST00000335016|ENST00000502613	PAQR3|PAQR3|PAQR3|PAQR3|PAQR3|PAQR3|PAQR3|BMP2K|PAQR3|BMP2K|BMP2K	ENSG00000163291|ENSG00000163291|ENSG00000163291|ENSG00000163291|ENSG00000163291|ENSG00000163291|ENSG00000163291|ENSG00000138756|ENSG00000163291|ENSG00000138756|ENSG00000138756	ENSP00000344203|.|ENSP00000425080|ENSP00000426875|.|ENSP00000422357|ENSP00000421981|ENSP00000487317|ENSP00000378959|ENSP00000334836|ENSP00000424668	.|.|CCDS34020.1|.|.|.|CCDS34020.1|.|.|CCDS47083.1|.	.|.|Q6TCH7|Q6TCH7|.|Q6TCH7|Q6TCH7|.|Q6TCH7|Q9NSY1|.	.|2098|.|.|1709|4842|.|915|4840|915|.	.|.|.|.|.|.|.|.|.|.|.	ENST00000342820.10:c.*782+2110G>C|.|ENST00000511594.5:c.*126-1037G>C|ENST00000512760.5:c.*792+2110G>C|.|.|ENST00000512733.5:c.*7439G>C|.|.|.|ENST00000502613.1:c.*1067C>G	.|.|.|.|.|.|.|.|.|.|.	.|.|.|.|.|.|8589|.|.|.|3630	.|.|.|.|.|.|.|.|.|.|.	.|.|.|.|.|.|.|.|.|.|.	10/12|.|7/7|7/8|.|.|6/6|.|.|.|9/9	-|-|-|-|-|-|-|+|-|+|+	.|.|.|.|.|.|YES|.|.|YES|.	.|.|.|.|.|.|.|.|.|.|.	.|.|.|.|.|.|.|.|.|.|.	.|.|.|.|.|.|.|.|.|.|.	.|.|.|.|.|.|.|.|.|.|.	PAQR3(12):3_prime_UTR_variant(1)downstream_gene_variant(4)intron_variant,NMD_transcript_variant(3)|BMP2K(8):3_prime_UTR_variant(1)downstream_gene_variant(2)	.	.	.	.	.	.	.	.	.	.	.	.	.	.	.	.	N	N	C
4	78916347	G	T	4	79837501	G	T	Y	intron_variant,NMD_transcript_variant|downstream_gene_variant|intron_variant,NMD_transcript_variant|intron_variant,non_coding_transcript_variant|intron_variant,non_coding_transcript_variant|intron_variant,NMD_transcript_variant|3_prime_UTR_variant|3_prime_UTR_variant|downstream_gene_variant|downstream_gene_variant|downstream_gene_variant	ENST00000342820|ENST00000628286|ENST00000511594|ENST00000515541|ENST00000503343|ENST00000512760|ENST00000512733|ENST00000502613|ENST00000515853|ENST00000395594|ENST00000335016	PAQR3|BMP2K|PAQR3|PAQR3|PAQR3|PAQR3|PAQR3|BMP2K|PAQR3|PAQR3|BMP2K	ENSG00000163291|ENSG00000138756|ENSG00000163291|ENSG00000163291|ENSG00000163291|ENSG00000163291|ENSG00000163291|ENSG00000138756|ENSG00000163291|ENSG00000163291|ENSG00000138756	ENSP00000344203|ENSP00000487317|ENSP00000425080|.|.|ENSP00000426875|ENSP00000421981|ENSP00000424668|ENSP00000422357|ENSP00000378959|ENSP00000334836	.|.|CCDS34020.1|.|.|.|CCDS34020.1|.|.|.|CCDS47083.1	.|.|Q6TCH7|.|.|Q6TCH7|Q6TCH7|.|Q6TCH7|Q6TCH7|Q9NSY1	.|4162|.|.|.|.|.|.|1595|1593|4162	.|.|.|.|.|.|.|.|.|.|.	ENST00000342820.10:c.*622-977C>A|.|ENST00000511594.5:c.*125+1414C>A|ENST00000515541.1:n.243-977C>A|ENST00000503343.5:n.315-977C>A|ENST00000512760.5:c.*632-977C>A|ENST00000512733.5:c.*4192C>A|ENST00000502613.1:c.*4314G>T|.|.|.	.|.|.|.|.|.|.|.|.|.|.	.|.|.|.|.|.|5342|6877|.|.|.	.|.|.|.|.|.|.|.|.|.|.	.|.|.|.|.|.|.|.|.|.|.	9/12|.|7/7|2/2|3/3|6/8|6/6|9/9|.|.|.	-|+|-|-|-|-|-|+|-|-|+	.|.|.|.|.|.|YES|.|.|.|YES	.|.|.|.|.|.|.|.|.|.|.	.|.|.|.|.|.|.|.|.|.|.	.|.|.|.|.|.|.|.|.|.|.	.|.|.|.|.|.|.|.|.|.|.	PAQR3(12):intron_variant,non_coding_transcript_variant(2)3_prime_UTR_variant(1)downstream_gene_variant(2)intron_variant,NMD_transcript_variant(3)|BMP2K(8):3_prime_UTR_variant(1)downstream_gene_variant(2)	.	.	.	.	.	.	.	.	.	.	.	.	.	.	.	.	Y	N	G
4	78915515	A	C	4	79836669	A	C	Y	intron_variant,NMD_transcript_variant|intron_variant,non_coding_transcript_variant|3_prime_UTR_variant|intron_variant,NMD_transcript_variant|downstream_gene_variant|intron_variant,non_coding_transcript_variant|intron_variant,NMD_transcript_variant|downstream_gene_variant|downstream_gene_variant|3_prime_UTR_variant|downstream_gene_variant	ENST00000512760|ENST00000503343|ENST00000512733|ENST00000342820|ENST00000628286|ENST00000515541|ENST00000511594|ENST00000395594|ENST00000335016|ENST00000502613|ENST00000515853	PAQR3|PAQR3|PAQR3|PAQR3|BMP2K|PAQR3|PAQR3|PAQR3|BMP2K|BMP2K|PAQR3	ENSG00000163291|ENSG00000163291|ENSG00000163291|ENSG00000163291|ENSG00000138756|ENSG00000163291|ENSG00000163291|ENSG00000163291|ENSG00000138756|ENSG00000138756|ENSG00000163291	ENSP00000426875|.|ENSP00000421981|ENSP00000344203|ENSP00000487317|.|ENSP00000425080|ENSP00000378959|ENSP00000334836|ENSP00000424668|ENSP00000422357	.|.|CCDS34020.1|.|.|.|CCDS34020.1|.|CCDS47083.1|.|.	Q6TCH7|.|Q6TCH7|.|.|.|Q6TCH7|Q6TCH7|Q9NSY1|.|Q6TCH7	.|.|.|.|3330|.|.|2425|3330|.|2427	.|.|.|.|.|.|.|.|.|.|.	ENST00000512760.5:c.*632-145T>G|ENST00000503343.5:n.315-145T>G|ENST00000512733.5:c.*5024T>G|ENST00000342820.10:c.*622-145T>G|.|ENST00000515541.1:n.243-145T>G|ENST00000511594.5:c.*125+2246T>G|.|.|ENST00000502613.1:c.*3482A>C|.	.|.|.|.|.|.|.|.|.|.|.	.|.|6174|.|.|.|.|.|.|6045|.	.|.|.|.|.|.|.|.|.|.|.	.|.|.|.|.|.|.|.|.|.|.	6/8|3/3|6/6|9/12|.|2/2|7/7|.|.|9/9|.	-|-|-|-|+|-|-|-|+|+|-	.|.|YES|.|.|.|.|.|YES|.|.	.|.|.|.|.|.|.|.|.|.|.	.|.|.|.|.|.|.|.|.|.|.	.|.|.|.|.|.|.|.|.|.|.	.|.|.|.|.|.|.|.|.|.|.	PAQR3(12):intron_variant,non_coding_transcript_variant(2)3_prime_UTR_variant(1)downstream_gene_variant(2)intron_variant,NMD_transcript_variant(3)|BMP2K(8):3_prime_UTR_variant(1)downstream_gene_variant(2)	.	.	.	.	.	.	.	.	.	.	.	.	.	.	.	.	Y	N	A
4	78916205	T	G	4	79837359	T	G	Y	intron_variant,NMD_transcript_variant|intron_variant,non_coding_transcript_variant|3_prime_UTR_variant|intron_variant,NMD_transcript_variant|downstream_gene_variant|intron_variant,non_coding_transcript_variant|intron_variant,NMD_transcript_variant|downstream_gene_variant|downstream_gene_variant|3_prime_UTR_variant|downstream_gene_variant	ENST00000512760|ENST00000503343|ENST00000512733|ENST00000342820|ENST00000628286|ENST00000515541|ENST00000511594|ENST00000395594|ENST00000335016|ENST00000502613|ENST00000515853	PAQR3|PAQR3|PAQR3|PAQR3|BMP2K|PAQR3|PAQR3|PAQR3|BMP2K|BMP2K|PAQR3	ENSG00000163291|ENSG00000163291|ENSG00000163291|ENSG00000163291|ENSG00000138756|ENSG00000163291|ENSG00000163291|ENSG00000163291|ENSG00000138756|ENSG00000138756|ENSG00000163291	ENSP00000426875|.|ENSP00000421981|ENSP00000344203|ENSP00000487317|.|ENSP00000425080|ENSP00000378959|ENSP00000334836|ENSP00000424668|ENSP00000422357	.|.|CCDS34020.1|.|.|.|CCDS34020.1|.|CCDS47083.1|.|.	Q6TCH7|.|Q6TCH7|.|.|.|Q6TCH7|Q6TCH7|Q9NSY1|.|Q6TCH7	.|.|.|.|4020|.|.|1735|4020|.|1737	.|.|.|.|.|.|.|.|.|.|.	ENST00000512760.5:c.*632-835A>C|ENST00000503343.5:n.315-835A>C|ENST00000512733.5:c.*4334A>C|ENST00000342820.10:c.*622-835A>C|.|ENST00000515541.1:n.243-835A>C|ENST00000511594.5:c.*125+1556A>C|.|.|ENST00000502613.1:c.*4172T>G|.	.|.|.|.|.|.|.|.|.|.|.	.|.|5484|.|.|.|.|.|.|6735|.	.|.|.|.|.|.|.|.|.|.|.	.|.|.|.|.|.|.|.|.|.|.	6/8|3/3|6/6|9/12|.|2/2|7/7|.|.|9/9|.	-|-|-|-|+|-|-|-|+|+|-	.|.|YES|.|.|.|.|.|YES|.|.	.|.|.|.|.|.|.|.|.|.|.	.|.|.|.|.|.|.|.|.|.|.	.|.|.|.|.|.|.|.|.|.|.	.|.|.|.|.|.|.|.|.|.|.	PAQR3(12):intron_variant,non_coding_transcript_variant(2)3_prime_UTR_variant(1)downstream_gene_variant(2)intron_variant,NMD_transcript_variant(3)|BMP2K(8):3_prime_UTR_variant(1)downstream_gene_variant(2)	.	.	.	.	.	.	.	.	.	.	.	.	.	.	.	.	Y	N	T
4	78916207	A	T	4	79837361	A	T	Y	intron_variant,NMD_transcript_variant|intron_variant,non_coding_transcript_variant|3_prime_UTR_variant|intron_variant,NMD_transcript_variant|downstream_gene_variant|intron_variant,non_coding_transcript_variant|intron_variant,NMD_transcript_variant|downstream_gene_variant|downstream_gene_variant|3_prime_UTR_variant|downstream_gene_variant	ENST00000512760|ENST00000503343|ENST00000512733|ENST00000342820|ENST00000628286|ENST00000515541|ENST00000511594|ENST00000395594|ENST00000335016|ENST00000502613|ENST00000515853	PAQR3|PAQR3|PAQR3|PAQR3|BMP2K|PAQR3|PAQR3|PAQR3|BMP2K|BMP2K|PAQR3	ENSG00000163291|ENSG00000163291|ENSG00000163291|ENSG00000163291|ENSG00000138756|ENSG00000163291|ENSG00000163291|ENSG00000163291|ENSG00000138756|ENSG00000138756|ENSG00000163291	ENSP00000426875|.|ENSP00000421981|ENSP00000344203|ENSP00000487317|.|ENSP00000425080|ENSP00000378959|ENSP00000334836|ENSP00000424668|ENSP00000422357	.|.|CCDS34020.1|.|.|.|CCDS34020.1|.|CCDS47083.1|.|.	Q6TCH7|.|Q6TCH7|.|.|.|Q6TCH7|Q6TCH7|Q9NSY1|.|Q6TCH7	.|.|.|.|4022|.|.|1733|4022|.|1735	.|.|.|.|.|.|.|.|.|.|.	ENST00000512760.5:c.*632-837T>A|ENST00000503343.5:n.315-837T>A|ENST00000512733.5:c.*4332T>A|ENST00000342820.10:c.*622-837T>A|.|ENST00000515541.1:n.243-837T>A|ENST00000511594.5:c.*125+1554T>A|.|.|ENST00000502613.1:c.*4174A>T|.	.|.|.|.|.|.|.|.|.|.|.	.|.|5482|.|.|.|.|.|.|6737|.	.|.|.|.|.|.|.|.|.|.|.	.|.|.|.|.|.|.|.|.|.|.	6/8|3/3|6/6|9/12|.|2/2|7/7|.|.|9/9|.	-|-|-|-|+|-|-|-|+|+|-	.|.|YES|.|.|.|.|.|YES|.|.	.|.|.|.|.|.|.|.|.|.|.	.|.|.|.|.|.|.|.|.|.|.	.|.|.|.|.|.|.|.|.|.|.	.|.|.|.|.|.|.|.|.|.|.	PAQR3(12):intron_variant,non_coding_transcript_variant(2)3_prime_UTR_variant(1)downstream_gene_variant(2)intron_variant,NMD_transcript_variant(3)|BMP2K(8):3_prime_UTR_variant(1)downstream_gene_variant(2)	.	.	.	.	.	.	.	.	.	.	.	.	.	.	.	.	Y	N	A
4	78916202	A	G	4	79837356	A	G	Y	intron_variant,NMD_transcript_variant|intron_variant,non_coding_transcript_variant|downstream_gene_variant|intron_variant,NMD_transcript_variant|3_prime_UTR_variant|intron_variant,non_coding_transcript_variant|intron_variant,NMD_transcript_variant|downstream_gene_variant|3_prime_UTR_variant|downstream_gene_variant|downstream_gene_variant	ENST00000511594|ENST00000515541|ENST00000628286|ENST00000342820|ENST00000512733|ENST00000503343|ENST00000512760|ENST00000515853|ENST00000502613|ENST00000335016|ENST00000395594	PAQR3|PAQR3|BMP2K|PAQR3|PAQR3|PAQR3|PAQR3|PAQR3|BMP2K|BMP2K|PAQR3	ENSG00000163291|ENSG00000163291|ENSG00000138756|ENSG00000163291|ENSG00000163291|ENSG00000163291|ENSG00000163291|ENSG00000163291|ENSG00000138756|ENSG00000138756|ENSG00000163291	ENSP00000425080|.|ENSP00000487317|ENSP00000344203|ENSP00000421981|.|ENSP00000426875|ENSP00000422357|ENSP00000424668|ENSP00000334836|ENSP00000378959	CCDS34020.1|.|.|.|CCDS34020.1|.|.|.|.|CCDS47083.1|.	Q6TCH7|.|.|.|Q6TCH7|.|Q6TCH7|Q6TCH7|.|Q9NSY1|Q6TCH7	.|.|4017|.|.|.|.|1740|.|4017|1738	.|.|.|.|.|.|.|.|.|.|.	ENST00000511594.5:c.*125+1559T>C|ENST00000515541.1:n.243-832T>C|.|ENST00000342820.10:c.*622-832T>C|ENST00000512733.5:c.*4337T>C|ENST00000503343.5:n.315-832T>C|ENST00000512760.5:c.*632-832T>C|.|ENST00000502613.1:c.*4169A>G|.|.	.|.|.|.|.|.|.|.|.|.|.	.|.|.|.|5487|.|.|.|6732|.|.	.|.|.|.|.|.|.|.|.|.|.	.|.|.|.|.|.|.|.|.|.|.	7/7|2/2|.|9/12|6/6|3/3|6/8|.|9/9|.|.	-|-|+|-|-|-|-|-|+|+|-	.|.|.|.|YES|.|.|.|.|YES|.	.|.|.|.|.|.|.|.|.|.|.	.|.|.|.|.|.|.|.|.|.|.	.|.|.|.|.|.|.|.|.|.|.	.|.|.|.|.|.|.|.|.|.|.	PAQR3(12):intron_variant,non_coding_transcript_variant(2)3_prime_UTR_variant(1)downstream_gene_variant(2)intron_variant,NMD_transcript_variant(3)|BMP2K(8):3_prime_UTR_variant(1)downstream_gene_variant(2)	.	.	.	.	.	.	.	.	.	.	.	.	.	.	.	.	Y	N	A
4	78917558	T	C	4	79838712	T	C	Y	intron_variant,NMD_transcript_variant|intron_variant,non_coding_transcript_variant|downstream_gene_variant|intron_variant,non_coding_transcript_variant|3_prime_UTR_variant|downstream_gene_variant|intron_variant,NMD_transcript_variant|downstream_gene_variant|intron_variant,NMD_transcript_variant	ENST00000342820|ENST00000503343|ENST00000502613|ENST00000515541|ENST00000512733|ENST00000515853|ENST00000512760|ENST00000395594|ENST00000511594	PAQR3|PAQR3|BMP2K|PAQR3|PAQR3|PAQR3|PAQR3|PAQR3|PAQR3	ENSG00000163291|ENSG00000163291|ENSG00000138756|ENSG00000163291|ENSG00000163291|ENSG00000163291|ENSG00000163291|ENSG00000163291|ENSG00000163291	ENSP00000344203|.|ENSP00000424668|.|ENSP00000421981|ENSP00000422357|ENSP00000426875|ENSP00000378959|ENSP00000425080	.|.|.|.|CCDS34020.1|.|.|.|CCDS34020.1	.|.|.|.|Q6TCH7|Q6TCH7|Q6TCH7|Q6TCH7|Q6TCH7	.|.|1186|.|.|384|.|382|.	.|.|.|.|.|.|.|.|.	ENST00000342820.10:c.*621+203A>G|ENST00000503343.5:n.314+203A>G|.|ENST00000515541.1:n.242+203A>G|ENST00000512733.5:c.*2981A>G|.|ENST00000512760.5:c.*631+203A>G|.|ENST00000511594.5:c.*125+203A>G	.|.|.|.|.|.|.|.|.	.|.|.|.|4131|.|.|.|.	.|.|.|.|.|.|.|.|.	.|.|.|.|.|.|.|.|.	9/12|3/3|.|2/2|6/6|.|6/8|.|7/7	-|-|+|-|-|-|-|-|-	.|.|.|.|YES|.|.|.|.	.|.|.|.|.|.|.|.|.	.|.|.|.|.|.|.|.|.	.|.|.|.|.|.|.|.|.	.|.|.|.|.|.|.|.|.	PAQR3(12):intron_variant,non_coding_transcript_variant(2)3_prime_UTR_variant(1)downstream_gene_variant(2)intron_variant,NMD_transcript_variant(3)|BMP2K(8):downstream_gene_variant(1)	.	.	.	.	.	.	.	.	.	.	.	.	.	.	.	.	Y	N	T
11	86022390	A	T	11	85733433	A	T	Y	intron_variant,NMD_transcript_variant|missense_variant|missense_variant|missense_variant|3_prime_UTR_variant,NMD_transcript_variant|missense_variant|non_coding_transcript_exon_variant,non_coding_transcript_variant|missense_variant|missense_variant|missense_variant|non_coding_transcript_exon_variant,non_coding_transcript_variant|3_prime_UTR_variant|missense_variant|intron_variant,NMD_transcript_va…	ENST00000531558|ENST00000528398|ENST00000528256|ENST00000525162|ENST00000532041|ENST00000532317|ENST00000528411|ENST00000393346|ENST00000526033|ENST00000531930|ENST00000531771|ENST00000630913|ENST00000356360|ENST00000534412	PICALM|PICALM|PICALM|PICALM|PICALM|PICALM|PICALM|PICALM|PICALM|PICALM|PICALM|PICALM|PICALM|PICALM	ENSG00000073921|ENSG00000073921|ENSG00000073921|ENSG00000073921|ENSG00000073921|ENSG00000073921|ENSG00000073921|ENSG00000073921|ENSG00000073921|ENSG00000073921|ENSG00000073921|ENSG00000073921|ENSG00000073921|ENSG00000073921	ENSP00000433166|ENSP00000434884|ENSP00000431545|ENSP00000436508|ENSP00000431728|ENSP00000436958|.|ENSP00000377015|ENSP00000433846|ENSP00000433303|.|ENSP00000487119|ENSP00000348718|ENSP00000435499	.|CCDS55783.1|.|.|.|CCDS31653.1|.|CCDS8272.1|CCDS55784.1|.|.|.|.|.	.|Q13492|.|.|.|Q13492|.|Q13492|Q13492|.|.|.|Q13492|.	.|ttT/ttA|ttT/ttA|ttT/ttA|.|ttT/ttA|.|ttT/ttA|ttT/ttA|ttT/ttA|.|.|ttT/ttA|.	.|F/L|F/L|F/L|.|F/L|.|F/L|F/L|F/L|.|.|F/L|.	ENST00000531558.1:c.131-7427T>A|ENST00000528398.5:c.276T>A|ENST00000528256.1:c.327T>A|ENST00000525162.5:c.276T>A|ENST00000532041.5:c.*35T>A|ENST00000532317.5:c.429T>A|ENST00000528411.1:n.574T>A|ENST00000393346.7:c.429T>A|ENST00000526033.5:c.429T>A|ENST00000531930.5:c.327T>A|ENST00000531771.5:n.80T>A|ENST00000630913.2:c.*35T>A|ENST00000356360.9:c.429T>A|ENST00000534412.5:c.131-7427T>A	.|ENSP00000434884.1:p.Phe92Leu|ENSP00000431545.1:p.Phe109Leu|ENSP00000436508.1:p.Phe92Leu|.|ENSP00000436958.1:p.Phe143Leu|.|ENSP00000377015.3:p.Phe143Leu|ENSP00000433846.1:p.Phe143Leu|ENSP00000433303.1:p.Phe109Leu|.|.|ENSP00000348718.5:p.Phe143Leu|.	.|462|446|381|518|708|574|578|746|474|80|502|429|.	.|276|327|276|.|429|.|429|429|327|.|.|429|.	.|92|109|92|.|143|.|143|143|109|.|.|143|.	1/3|4/19|5/6|4/6|3/5|4/20|6/6|4/20|4/20|5/7|1/5|3/19|4/19|1/7	-|-|-|-|-|-|-|-|-|-|-|-|-|-	.|.|.|.|.|.|.|YES|.|.|.|.|.|.	.|.|.|.|.|.|.|.|.|.|.|.|.|.	.|.|.|.|.|.|.|.|.|.|.|.|.|.	.|.|.|.|.|.|.|.|.|.|.|.|.|.	.|.|.|.|.|.|.|.|.|.|.|.|.|.	PICALM(24):missense_variant(8)3_prime_UTR_variant,NMD_transcript_variant(1)non_coding_transcript_exon_variant,non_coding_transcript_variant(2)3_prime_UTR_variant(1)intron_variant,NMD_transcript_variant(2)	.	.	.	.	.	.	.	.	.	.	.	.	.	.	.	.	Y	N	A
15	60490609	G	T	15	60782808	G	T	Y	intron_variant,non_coding_transcript_variant|3_prime_UTR_variant|intron_variant,non_coding_transcript_variant|intron_variant,non_coding_transcript_variant|intron_variant,non_coding_transcript_variant	ENST00000558235|ENST00000335670|ENST00000558140|ENST00000501579|ENST00000559824	RORA-AS1|RORA|RORA-AS1|RORA-AS1|RORA-AS1	ENSG00000245534|ENSG00000069667|ENSG00000245534|ENSG00000245534|ENSG00000245534	.|ENSP00000335087|.|.|.	.|CCDS10177.1|.|.|.	.|P35398|.|.|.	.|.|.|.|.	.|.|.|.|.	ENST00000558235.5:n.192+11211G>T|ENST00000335670.10:c.*6846C>A|ENST00000558140.5:n.247+2018G>T|ENST00000501579.6:n.286+2018G>T|ENST00000559824.5:n.289+2018G>T	.|.|.|.|.	.|8519|.|.|.	.|.|.|.|.	.|.|.|.|.	1/4|11/11|2/4|2/4|2/5	+|-|+|+|+	.|.|YES|.|.	.|.|.|.|.	.|.|.|.|.	.|.|.|.|.	.|.|.|.|.	RORA(14):3_prime_UTR_variant(1)|RORA-AS1(6):intron_variant,non_coding_transcript_variant(4)	.	.	.	.	.	.	.	.	.	.	.	.	.	.	.	.	Y	N	G
15	60490708	T	A	15	60782907	T	A	Y	intron_variant,non_coding_transcript_variant|3_prime_UTR_variant|intron_variant,non_coding_transcript_variant|intron_variant,non_coding_transcript_variant|intron_variant,non_coding_transcript_variant	ENST00000558235|ENST00000335670|ENST00000559824|ENST00000501579|ENST00000558140	RORA-AS1|RORA|RORA-AS1|RORA-AS1|RORA-AS1	ENSG00000245534|ENSG00000069667|ENSG00000245534|ENSG00000245534|ENSG00000245534	.|ENSP00000335087|.|.|.	.|CCDS10177.1|.|.|.	.|P35398|.|.|.	.|.|.|.|.	.|.|.|.|.	ENST00000558235.5:n.192+11310T>A|ENST00000335670.10:c.*6747A>T|ENST00000559824.5:n.289+2117T>A|ENST00000501579.6:n.286+2117T>A|ENST00000558140.5:n.247+2117T>A	.|.|.|.|.	.|8420|.|.|.	.|.|.|.|.	.|.|.|.|.	1/4|11/11|2/5|2/4|2/4	+|-|+|+|+	.|.|.|.|YES	.|.|.|.|.	.|.|.|.|.	.|.|.|.|.	.|.|.|.|.	RORA(14):3_prime_UTR_variant(1)|RORA-AS1(6):intron_variant,non_coding_transcript_variant(4)	.	.	.	.	.	.	.	.	.	.	.	.	.	.	.	.	Y	N	T
15	60490708	T	G	15	60782907	T	G	Y	intron_variant,non_coding_transcript_variant|3_prime_UTR_variant|intron_variant,non_coding_transcript_variant|intron_variant,non_coding_transcript_variant|intron_variant,non_coding_transcript_variant	ENST00000558235|ENST00000335670|ENST00000558140|ENST00000559824|ENST00000501579	RORA-AS1|RORA|RORA-AS1|RORA-AS1|RORA-AS1	ENSG00000245534|ENSG00000069667|ENSG00000245534|ENSG00000245534|ENSG00000245534	.|ENSP00000335087|.|.|.	.|CCDS10177.1|.|.|.	.|P35398|.|.|.	.|.|.|.|.	.|.|.|.|.	ENST00000558235.5:n.192+11310T>G|ENST00000335670.10:c.*6747A>C|ENST00000558140.5:n.247+2117T>G|ENST00000559824.5:n.289+2117T>G|ENST00000501579.6:n.286+2117T>G	.|.|.|.|.	.|8420|.|.|.	.|.|.|.|.	.|.|.|.|.	1/4|11/11|2/4|2/5|2/4	+|-|+|+|+	.|.|YES|.|.	.|.|.|.|.	.|.|.|.|.	.|.|.|.|.	.|.|.|.|.	RORA(14):3_prime_UTR_variant(1)|RORA-AS1(6):intron_variant,non_coding_transcript_variant(4)	rs1049496475	.	.	.	.	.	.	.	.	.	.	.	.	.	.	.	Y	N	T
15	60490710	A	T	15	60782909	A	T	Y	intron_variant,non_coding_transcript_variant|3_prime_UTR_variant|intron_variant,non_coding_transcript_variant|intron_variant,non_coding_transcript_variant|intron_variant,non_coding_transcript_variant	ENST00000558235|ENST00000335670|ENST00000501579|ENST00000559824|ENST00000558140	RORA-AS1|RORA|RORA-AS1|RORA-AS1|RORA-AS1	ENSG00000245534|ENSG00000069667|ENSG00000245534|ENSG00000245534|ENSG00000245534	.|ENSP00000335087|.|.|.	.|CCDS10177.1|.|.|.	.|P35398|.|.|.	.|.|.|.|.	.|.|.|.|.	ENST00000558235.5:n.192+11312A>T|ENST00000335670.10:c.*6745T>A|ENST00000501579.6:n.286+2119A>T|ENST00000559824.5:n.289+2119A>T|ENST00000558140.5:n.247+2119A>T	.|.|.|.|.	.|8418|.|.|.	.|.|.|.|.	.|.|.|.|.	1/4|11/11|2/4|2/5|2/4	+|-|+|+|+	.|.|.|.|YES	.|.|.|.|.	.|.|.|.|.	.|.|.|.|.	.|.|.|.|.	RORA(14):3_prime_UTR_variant(1)|RORA-AS1(6):intron_variant,non_coding_transcript_variant(4)	.	.	.	.	.	.	.	.	.	.	.	.	.	.	.	.	Y	N	A
15	60497041	A	T	15	60789240	A	T	Y	intron_variant,non_coding_transcript_variant|downstream_gene_variant|3_prime_UTR_variant|intron_variant,non_coding_transcript_variant|intron_variant,non_coding_transcript_variant|downstream_gene_variant|intron_variant,non_coding_transcript_variant|downstream_gene_variant	ENST00000559824|ENST00000309157|ENST00000335670|ENST00000558140|ENST00000501579|ENST00000261523|ENST00000558235|ENST00000449337	RORA-AS1|RORA|RORA|RORA-AS1|RORA-AS1|RORA|RORA-AS1|RORA	ENSG00000245534|ENSG00000069667|ENSG00000069667|ENSG00000245534|ENSG00000245534|ENSG00000069667|ENSG00000245534|ENSG00000069667	.|ENSP00000309753|ENSP00000335087|.|.|ENSP00000261523|.|ENSP00000402971	.|CCDS10178.1|CCDS10177.1|.|.|CCDS10179.1|.|CCDS45271.1	.|.|P35398|.|.|P35398|.|.	.|223|.|.|.|223|.|244	.|.|.|.|.|.|.|.	ENST00000559824.5:n.289+8450A>T|.|ENST00000335670.10:c.*414T>A|ENST00000558140.5:n.247+8450A>T|ENST00000501579.6:n.286+8450A>T|.|ENST00000558235.5:n.193-13367A>T|.	.|.|.|.|.|.|.|.	.|.|2087|.|.|.|.|.	.|.|.|.|.|.|.|.	.|.|.|.|.|.|.|.	2/5|.|11/11|2/4|2/4|.|1/4|.	+|-|-|+|+|-|+|-	.|.|.|YES|.|YES|.|.	.|.|.|.|.|.|.|.	.|.|.|.|.|.|.|.	.|.|.|.|.|.|.|.	.|.|.|.|.|.|.|.	RORA(14):3_prime_UTR_variant(1)downstream_gene_variant(3)|RORA-AS1(6):intron_variant,non_coding_transcript_variant(4)	.	.	.	.	.	.	.	.	.	.	.	.	.	.	.	.	Y	N	A
4	78917090	A	G	4	79838244	A	G	Y	intron_variant,non_coding_transcript_variant|downstream_gene_variant|intron_variant,non_coding_transcript_variant|3_prime_UTR_variant|downstream_gene_variant|intron_variant,NMD_transcript_variant|intron_variant,NMD_transcript_variant|downstream_gene_variant|downstream_gene_variant|intron_variant,NMD_transcript_variant|downstream_gene_variant	ENST00000503343|ENST00000335016|ENST00000515541|ENST00000512733|ENST00000502613|ENST00000342820|ENST00000511594|ENST00000395594|ENST00000515853|ENST00000512760|ENST00000628286	PAQR3|BMP2K|PAQR3|PAQR3|BMP2K|PAQR3|PAQR3|PAQR3|PAQR3|PAQR3|BMP2K	ENSG00000163291|ENSG00000138756|ENSG00000163291|ENSG00000163291|ENSG00000138756|ENSG00000163291|ENSG00000163291|ENSG00000163291|ENSG00000163291|ENSG00000163291|ENSG00000138756	.|ENSP00000334836|.|ENSP00000421981|ENSP00000424668|ENSP00000344203|ENSP00000425080|ENSP00000378959|ENSP00000422357|ENSP00000426875|ENSP00000487317	.|CCDS47083.1|.|CCDS34020.1|.|.|CCDS34020.1|.|.|.|.	.|Q9NSY1|.|Q6TCH7|.|.|Q6TCH7|Q6TCH7|Q6TCH7|Q6TCH7|.	.|4905|.|.|718|.|.|850|852|.|4905	.|.|.|.|.|.|.|.|.|.|.	ENST00000503343.5:n.314+671T>C|.|ENST00000515541.1:n.242+671T>C|ENST00000512733.5:c.*3449T>C|.|ENST00000342820.10:c.*621+671T>C|ENST00000511594.5:c.*125+671T>C|.|.|ENST00000512760.5:c.*631+671T>C|.	.|.|.|.|.|.|.|.|.|.|.	.|.|.|4599|.|.|.|.|.|.|.	.|.|.|.|.|.|.|.|.|.|.	.|.|.|.|.|.|.|.|.|.|.	3/3|.|2/2|6/6|.|9/12|7/7|.|.|6/8|.	-|+|-|-|+|-|-|-|-|-|+	.|YES|.|YES|.|.|.|.|.|.|.	.|.|.|.|.|.|.|.|.|.|.	.|.|.|.|.|.|.|.|.|.|.	.|.|.|.|.|.|.|.|.|.|.	.|.|.|.|.|.|.|.|.|.|.	PAQR3(12):intron_variant,non_coding_transcript_variant(2)3_prime_UTR_variant(1)downstream_gene_variant(2)intron_variant,NMD_transcript_variant(3)|BMP2K(8):downstream_gene_variant(3)	.	.	.	.	.	.	.	.	.	.	.	.	.	.	.	.	Y	N	A
12	75502488	A	T	12	75896268	A	T	Y	intron_variant,non_coding_transcript_variant|downstream_gene_variant|intron_variant|intron_variant|intron_variant|downstream_gene_variant|downstream_gene_variant|3_prime_UTR_variant|downstream_gene_variant	ENST00000551070|ENST00000550023|ENST00000229214|ENST00000612627|ENST00000438169|ENST00000550898|ENST00000536703|ENST00000266659|ENST00000456650	KRR1|KRR1|KRR1|KRR1|KRR1|KRR1|GLIPR1|GLIPR1|GLIPR1	ENSG00000111615|ENSG00000111615|ENSG00000111615|ENSG00000111615|ENSG00000111615|ENSG00000111615|ENSG00000139278|ENSG00000139278|ENSG00000139278	.|.|ENSP00000229214|ENSP00000482557|ENSP00000411740|.|ENSP00000440595|ENSP00000266659|ENSP00000391144	.|.|CCDS9012.1|.|.|.|.|CCDS9011.1|.	.|.|Q13601|.|Q13601|.|.|P48060|.	.|3676|.|.|.|4032|3195|.|3771	.|.|.|.|.|.|.|.|.	ENST00000551070.5:n.380-488T>A|.|ENST00000229214.8:c.832-488T>A|ENST00000612627.1:c.831-488T>A|ENST00000438169.6:c.661-488T>A|.|.|ENST00000266659.7:c.*3510A>T|.	.|.|.|.|.|.|.|.|.	.|.|.|.|.|.|.|4512|.	.|.|.|.|.|.|.|.|.	.|.|.|.|.|.|.|.|.	1/3|.|7/9|8/10|6/8|.|.|6/6|.	-|-|-|-|-|-|+|+|+	.|.|YES|.|.|.|.|YES|.	.|.|.|.|.|.|.|.|.	.|.|.|.|.|.|.|.|.	.|.|.|.|.|.|.|.|.	.|.|.|.|.|.|.|.|.	GLIPR1(4):3_prime_UTR_variant(1)downstream_gene_variant(2)|KRR1(6):intron_variant,non_coding_transcript_variant(1)downstream_gene_variant(2)intron_variant(3)	.	.	.	.	.	.	.	.	.	.	.	.	.	.	.	.	Y	N	A
15	60489679	G	T	15	60781878	G	T	Y	intron_variant,non_coding_transcript_variant|intron_variant,non_coding_transcript_variant|3_prime_UTR_variant|intron_variant,non_coding_transcript_variant|intron_variant,non_coding_transcript_variant	ENST00000558235|ENST00000501579|ENST00000335670|ENST00000558140|ENST00000559824	RORA-AS1|RORA-AS1|RORA|RORA-AS1|RORA-AS1	ENSG00000245534|ENSG00000245534|ENSG00000069667|ENSG00000245534|ENSG00000245534	.|.|ENSP00000335087|.|.	.|.|CCDS10177.1|.|.	.|.|P35398|.|.	.|.|.|.|.	.|.|.|.|.	ENST00000558235.5:n.192+10281G>T|ENST00000501579.6:n.286+1088G>T|ENST00000335670.10:c.*7776C>A|ENST00000558140.5:n.247+1088G>T|ENST00000559824.5:n.289+1088G>T	.|.|.|.|.	.|.|9449|.|.	.|.|.|.|.	.|.|.|.|.	1/4|2/4|11/11|2/4|2/5	+|+|-|+|+	.|.|.|YES|.	.|.|.|.|.	.|.|.|.|.	.|.|.|.|.	.|.|.|.|.	RORA(14):3_prime_UTR_variant(1)|RORA-AS1(6):intron_variant,non_coding_transcript_variant(4)	.	.	.	.	.	.	.	.	.	.	.	.	.	.	.	.	Y	N	G
15	60491574	T	A	15	60783773	T	A	Y	intron_variant,non_coding_transcript_variant|intron_variant,non_coding_transcript_variant|3_prime_UTR_variant|intron_variant,non_coding_transcript_variant|intron_variant,non_coding_transcript_variant	ENST00000558235|ENST00000559824|ENST00000335670|ENST00000558140|ENST00000501579	RORA-AS1|RORA-AS1|RORA|RORA-AS1|RORA-AS1	ENSG00000245534|ENSG00000245534|ENSG00000069667|ENSG00000245534|ENSG00000245534	.|.|ENSP00000335087|.|.	.|.|CCDS10177.1|.|.	.|.|P35398|.|.	.|.|.|.|.	.|.|.|.|.	ENST00000558235.5:n.192+12176T>A|ENST00000559824.5:n.289+2983T>A|ENST00000335670.10:c.*5881A>T|ENST00000558140.5:n.247+2983T>A|ENST00000501579.6:n.286+2983T>A	.|.|.|.|.	.|.|7554|.|.	.|.|.|.|.	.|.|.|.|.	1/4|2/5|11/11|2/4|2/4	+|+|-|+|+	.|.|.|YES|.	.|.|.|.|.	.|.|.|.|.	.|.|.|.|.	.|.|.|.|.	RORA(14):3_prime_UTR_variant(1)|RORA-AS1(6):intron_variant,non_coding_transcript_variant(4)	.	.	.	.	.	.	.	.	.	.	.	.	.	.	.	.	Y	N	T
15	60491574	T	C	15	60783773	T	C	Y	intron_variant,non_coding_transcript_variant|intron_variant,non_coding_transcript_variant|3_prime_UTR_variant|intron_variant,non_coding_transcript_variant|intron_variant,non_coding_transcript_variant	ENST00000501579|ENST00000558140|ENST00000335670|ENST00000559824|ENST00000558235	RORA-AS1|RORA-AS1|RORA|RORA-AS1|RORA-AS1	ENSG00000245534|ENSG00000245534|ENSG00000069667|ENSG00000245534|ENSG00000245534	.|.|ENSP00000335087|.|.	.|.|CCDS10177.1|.|.	.|.|P35398|.|.	.|.|.|.|.	.|.|.|.|.	ENST00000501579.6:n.286+2983T>C|ENST00000558140.5:n.247+2983T>C|ENST00000335670.10:c.*5881A>G|ENST00000559824.5:n.289+2983T>C|ENST00000558235.5:n.192+12176T>C	.|.|.|.|.	.|.|7554|.|.	.|.|.|.|.	.|.|.|.|.	2/4|2/4|11/11|2/5|1/4	+|+|-|+|+	.|YES|.|.|.	.|.|.|.|.	.|.|.|.|.	.|.|.|.|.	.|.|.|.|.	RORA(14):3_prime_UTR_variant(1)|RORA-AS1(6):intron_variant,non_coding_transcript_variant(4)	.	.	.	.	.	.	.	.	.	.	.	.	.	.	.	.	Y	N	T
15	60491575	T	C	15	60783774	T	C	Y	intron_variant,non_coding_transcript_variant|intron_variant,non_coding_transcript_variant|3_prime_UTR_variant|intron_variant,non_coding_transcript_variant|intron_variant,non_coding_transcript_variant	ENST00000559824|ENST00000558235|ENST00000335670|ENST00000501579|ENST00000558140	RORA-AS1|RORA-AS1|RORA|RORA-AS1|RORA-AS1	ENSG00000245534|ENSG00000245534|ENSG00000069667|ENSG00000245534|ENSG00000245534	.|.|ENSP00000335087|.|.	.|.|CCDS10177.1|.|.	.|.|P35398|.|.	.|.|.|.|.	.|.|.|.|.	ENST00000559824.5:n.289+2984T>C|ENST00000558235.5:n.192+12177T>C|ENST00000335670.10:c.*5880A>G|ENST00000501579.6:n.286+2984T>C|ENST00000558140.5:n.247+2984T>C	.|.|.|.|.	.|.|7553|.|.	.|.|.|.|.	.|.|.|.|.	2/5|1/4|11/11|2/4|2/4	+|+|-|+|+	.|.|.|.|YES	.|.|.|.|.	.|.|.|.|.	.|.|.|.|.	.|.|.|.|.	RORA(14):3_prime_UTR_variant(1)|RORA-AS1(6):intron_variant,non_coding_transcript_variant(4)	.	.	.	.	.	.	.	.	.	.	.	.	.	.	.	.	Y	N	T
15	60491575	T	G	15	60783774	T	G	Y	intron_variant,non_coding_transcript_variant|intron_variant,non_coding_transcript_variant|3_prime_UTR_variant|intron_variant,non_coding_transcript_variant|intron_variant,non_coding_transcript_variant	ENST00000558140|ENST00000501579|ENST00000335670|ENST00000558235|ENST00000559824	RORA-AS1|RORA-AS1|RORA|RORA-AS1|RORA-AS1	ENSG00000245534|ENSG00000245534|ENSG00000069667|ENSG00000245534|ENSG00000245534	.|.|ENSP00000335087|.|.	.|.|CCDS10177.1|.|.	.|.|P35398|.|.	.|.|.|.|.	.|.|.|.|.	ENST00000558140.5:n.247+2984T>G|ENST00000501579.6:n.286+2984T>G|ENST00000335670.10:c.*5880A>C|ENST00000558235.5:n.192+12177T>G|ENST00000559824.5:n.289+2984T>G	.|.|.|.|.	.|.|7553|.|.	.|.|.|.|.	.|.|.|.|.	2/4|2/4|11/11|1/4|2/5	+|+|-|+|+	YES|.|.|.|.	.|.|.|.|.	.|.|.|.|.	.|.|.|.|.	.|.|.|.|.	RORA(14):3_prime_UTR_variant(1)|RORA-AS1(6):intron_variant,non_coding_transcript_variant(4)	.	.	.	.	.	.	.	.	.	.	.	.	.	.	.	.	Y	N	T
15	60491576	A	C	15	60783775	A	C	Y	intron_variant,non_coding_transcript_variant|intron_variant,non_coding_transcript_variant|3_prime_UTR_variant|intron_variant,non_coding_transcript_variant|intron_variant,non_coding_transcript_variant	ENST00000558140|ENST00000501579|ENST00000335670|ENST00000558235|ENST00000559824	RORA-AS1|RORA-AS1|RORA|RORA-AS1|RORA-AS1	ENSG00000245534|ENSG00000245534|ENSG00000069667|ENSG00000245534|ENSG00000245534	.|.|ENSP00000335087|.|.	.|.|CCDS10177.1|.|.	.|.|P35398|.|.	.|.|.|.|.	.|.|.|.|.	ENST00000558140.5:n.247+2985A>C|ENST00000501579.6:n.286+2985A>C|ENST00000335670.10:c.*5879T>G|ENST00000558235.5:n.192+12178A>C|ENST00000559824.5:n.289+2985A>C	.|.|.|.|.	.|.|7552|.|.	.|.|.|.|.	.|.|.|.|.	2/4|2/4|11/11|1/4|2/5	+|+|-|+|+	YES|.|.|.|.	.|.|.|.|.	.|.|.|.|.	.|.|.|.|.	.|.|.|.|.	RORA(14):3_prime_UTR_variant(1)|RORA-AS1(6):intron_variant,non_coding_transcript_variant(4)	.	.	.	.	.	.	.	.	.	.	.	.	.	.	.	.	Y	N	A
15	60491576	A	T	15	60783775	A	T	Y	intron_variant,non_coding_transcript_variant|intron_variant,non_coding_transcript_variant|3_prime_UTR_variant|intron_variant,non_coding_transcript_variant|intron_variant,non_coding_transcript_variant	ENST00000501579|ENST00000558140|ENST00000335670|ENST00000559824|ENST00000558235	RORA-AS1|RORA-AS1|RORA|RORA-AS1|RORA-AS1	ENSG00000245534|ENSG00000245534|ENSG00000069667|ENSG00000245534|ENSG00000245534	.|.|ENSP00000335087|.|.	.|.|CCDS10177.1|.|.	.|.|P35398|.|.	.|.|.|.|.	.|.|.|.|.	ENST00000501579.6:n.286+2985A>T|ENST00000558140.5:n.247+2985A>T|ENST00000335670.10:c.*5879T>A|ENST00000559824.5:n.289+2985A>T|ENST00000558235.5:n.192+12178A>T	.|.|.|.|.	.|.|7552|.|.	.|.|.|.|.	.|.|.|.|.	2/4|2/4|11/11|2/5|1/4	+|+|-|+|+	.|YES|.|.|.	.|.|.|.|.	.|.|.|.|.	.|.|.|.|.	.|.|.|.|.	RORA(14):3_prime_UTR_variant(1)|RORA-AS1(6):intron_variant,non_coding_transcript_variant(4)	.	.	.	.	.	.	.	.	.	.	.	.	.	.	.	.	Y	N	A
15	60491917	A	T	15	60784116	A	T	Y	intron_variant,non_coding_transcript_variant|intron_variant,non_coding_transcript_variant|3_prime_UTR_variant|intron_variant,non_coding_transcript_variant|intron_variant,non_coding_transcript_variant	ENST00000558140|ENST00000501579|ENST00000335670|ENST00000558235|ENST00000559824	RORA-AS1|RORA-AS1|RORA|RORA-AS1|RORA-AS1	ENSG00000245534|ENSG00000245534|ENSG00000069667|ENSG00000245534|ENSG00000245534	.|.|ENSP00000335087|.|.	.|.|CCDS10177.1|.|.	.|.|P35398|.|.	.|.|.|.|.	.|.|.|.|.	ENST00000558140.5:n.247+3326A>T|ENST00000501579.6:n.286+3326A>T|ENST00000335670.10:c.*5538T>A|ENST00000558235.5:n.192+12519A>T|ENST00000559824.5:n.289+3326A>T	.|.|.|.|.	.|.|7211|.|.	.|.|.|.|.	.|.|.|.|.	2/4|2/4|11/11|1/4|2/5	+|+|-|+|+	YES|.|.|.|.	.|.|.|.|.	.|.|.|.|.	.|.|.|.|.	.|.|.|.|.	RORA(14):3_prime_UTR_variant(1)|RORA-AS1(6):intron_variant,non_coding_transcript_variant(4)	.	.	.	.	.	.	.	.	.	.	.	.	.	.	.	.	Y	N	A
15	60496937	T	C	15	60789136	T	C	Y	intron_variant,non_coding_transcript_variant|intron_variant,non_coding_transcript_variant|downstream_gene_variant|intron_variant,non_coding_transcript_variant|downstream_gene_variant|downstream_gene_variant|intron_variant,non_coding_transcript_variant|3_prime_UTR_variant	ENST00000501579|ENST00000558235|ENST00000261523|ENST00000558140|ENST00000449337|ENST00000309157|ENST00000559824|ENST00000335670	RORA-AS1|RORA-AS1|RORA|RORA-AS1|RORA|RORA|RORA-AS1|RORA	ENSG00000245534|ENSG00000245534|ENSG00000069667|ENSG00000245534|ENSG00000069667|ENSG00000069667|ENSG00000245534|ENSG00000069667	.|.|ENSP00000261523|.|ENSP00000402971|ENSP00000309753|.|ENSP00000335087	.|.|CCDS10179.1|.|CCDS45271.1|CCDS10178.1|.|CCDS10177.1	.|.|P35398|.|.|.|.|P35398	.|.|327|.|348|327|.|.	.|.|.|.|.|.|.|.	ENST00000501579.6:n.286+8346T>C|ENST00000558235.5:n.193-13471T>C|.|ENST00000558140.5:n.247+8346T>C|.|.|ENST00000559824.5:n.289+8346T>C|ENST00000335670.10:c.*518A>G	.|.|.|.|.|.|.|.	.|.|.|.|.|.|.|2191	.|.|.|.|.|.|.|.	.|.|.|.|.|.|.|.	2/4|1/4|.|2/4|.|.|2/5|11/11	+|+|-|+|-|-|+|-	.|.|YES|YES|.|.|.|.	.|.|.|.|.|.|.|.	.|.|.|.|.|.|.|.	.|.|.|.|.|.|.|.	.|.|.|.|.|.|.|.	RORA(14):3_prime_UTR_variant(1)downstream_gene_variant(3)|RORA-AS1(6):intron_variant,non_coding_transcript_variant(4)	.	.	.	.	.	.	.	.	.	.	.	.	.	.	.	.	Y	N	T
15	60488757	A	G	15	60780956	A	G	Y	intron_variant,non_coding_transcript_variant|intron_variant,non_coding_transcript_variant|intron_variant,non_coding_transcript_variant|3_prime_UTR_variant|intron_variant,non_coding_transcript_variant	ENST00000559824|ENST00000558140|ENST00000501579|ENST00000335670|ENST00000558235	RORA-AS1|RORA-AS1|RORA-AS1|RORA|RORA-AS1	ENSG00000245534|ENSG00000245534|ENSG00000245534|ENSG00000069667|ENSG00000245534	.|.|.|ENSP00000335087|.	.|.|.|CCDS10177.1|.	.|.|.|P35398|.	.|.|.|.|.	.|.|.|.|.	ENST00000559824.5:n.289+166A>G|ENST00000558140.5:n.247+166A>G|ENST00000501579.6:n.286+166A>G|ENST00000335670.10:c.*8698T>C|ENST00000558235.5:n.192+9359A>G	.|.|.|.|.	.|.|.|10371|.	.|.|.|.|.	.|.|.|.|.	2/5|2/4|2/4|11/11|1/4	+|+|+|-|+	.|YES|.|.|.	.|.|.|.|.	.|.|.|.|.	.|.|.|.|.	.|.|.|.|.	RORA(14):3_prime_UTR_variant(1)|RORA-AS1(6):intron_variant,non_coding_transcript_variant(4)	.	.	.	.	.	.	.	.	.	.	.	.	.	.	.	.	Y	N	A
15	60490709	T	A	15	60782908	T	A	Y	intron_variant,non_coding_transcript_variant|intron_variant,non_coding_transcript_variant|intron_variant,non_coding_transcript_variant|3_prime_UTR_variant|intron_variant,non_coding_transcript_variant	ENST00000558140|ENST00000501579|ENST00000559824|ENST00000335670|ENST00000558235	RORA-AS1|RORA-AS1|RORA-AS1|RORA|RORA-AS1	ENSG00000245534|ENSG00000245534|ENSG00000245534|ENSG00000069667|ENSG00000245534	.|.|.|ENSP00000335087|.	.|.|.|CCDS10177.1|.	.|.|.|P35398|.	.|.|.|.|.	.|.|.|.|.	ENST00000558140.5:n.247+2118T>A|ENST00000501579.6:n.286+2118T>A|ENST00000559824.5:n.289+2118T>A|ENST00000335670.10:c.*6746A>T|ENST00000558235.5:n.192+11311T>A	.|.|.|.|.	.|.|.|8419|.	.|.|.|.|.	.|.|.|.|.	2/4|2/4|2/5|11/11|1/4	+|+|+|-|+	YES|.|.|.|.	.|.|.|.|.	.|.|.|.|.	.|.|.|.|.	.|.|.|.|.	RORA(14):3_prime_UTR_variant(1)|RORA-AS1(6):intron_variant,non_coding_transcript_variant(4)	.	.	.	.	.	.	.	.	.	.	.	.	.	.	.	.	Y	N	T
15	60490710	A	C	15	60782909	A	C	Y	intron_variant,non_coding_transcript_variant|intron_variant,non_coding_transcript_variant|intron_variant,non_coding_transcript_variant|3_prime_UTR_variant|intron_variant,non_coding_transcript_variant	ENST00000501579|ENST00000559824|ENST00000558140|ENST00000335670|ENST00000558235	RORA-AS1|RORA-AS1|RORA-AS1|RORA|RORA-AS1	ENSG00000245534|ENSG00000245534|ENSG00000245534|ENSG00000069667|ENSG00000245534	.|.|.|ENSP00000335087|.	.|.|.|CCDS10177.1|.	.|.|.|P35398|.	.|.|.|.|.	.|.|.|.|.	ENST00000501579.6:n.286+2119A>C|ENST00000559824.5:n.289+2119A>C|ENST00000558140.5:n.247+2119A>C|ENST00000335670.10:c.*6745T>G|ENST00000558235.5:n.192+11312A>C	.|.|.|.|.	.|.|.|8418|.	.|.|.|.|.	.|.|.|.|.	2/4|2/5|2/4|11/11|1/4	+|+|+|-|+	.|.|YES|.|.	.|.|.|.|.	.|.|.|.|.	.|.|.|.|.	.|.|.|.|.	RORA(14):3_prime_UTR_variant(1)|RORA-AS1(6):intron_variant,non_coding_transcript_variant(4)	.	.	.	.	.	.	.	.	.	.	.	.	.	.	.	.	Y	N	A
15	60490710	A	G	15	60782909	A	G	Y	intron_variant,non_coding_transcript_variant|intron_variant,non_coding_transcript_variant|intron_variant,non_coding_transcript_variant|3_prime_UTR_variant|intron_variant,non_coding_transcript_variant	ENST00000558140|ENST00000501579|ENST00000559824|ENST00000335670|ENST00000558235	RORA-AS1|RORA-AS1|RORA-AS1|RORA|RORA-AS1	ENSG00000245534|ENSG00000245534|ENSG00000245534|ENSG00000069667|ENSG00000245534	.|.|.|ENSP00000335087|.	.|.|.|CCDS10177.1|.	.|.|.|P35398|.	.|.|.|.|.	.|.|.|.|.	ENST00000558140.5:n.247+2119A>G|ENST00000501579.6:n.286+2119A>G|ENST00000559824.5:n.289+2119A>G|ENST00000335670.10:c.*6745T>C|ENST00000558235.5:n.192+11312A>G	.|.|.|.|.	.|.|.|8418|.	.|.|.|.|.	.|.|.|.|.	2/4|2/4|2/5|11/11|1/4	+|+|+|-|+	YES|.|.|.|.	.|.|.|.|.	.|.|.|.|.	.|.|.|.|.	.|.|.|.|.	RORA(14):3_prime_UTR_variant(1)|RORA-AS1(6):intron_variant,non_coding_transcript_variant(4)	.	.	.	.	.	.	.	.	.	.	.	.	.	.	.	.	Y	N	A
15	60490708	T	C	15	60782907	T	C	Y	intron_variant,non_coding_transcript_variant|intron_variant,non_coding_transcript_variant|intron_variant,non_coding_transcript_variant|intron_variant,non_coding_transcript_variant|3_prime_UTR_variant	ENST00000558140|ENST00000501579|ENST00000559824|ENST00000558235|ENST00000335670	RORA-AS1|RORA-AS1|RORA-AS1|RORA-AS1|RORA	ENSG00000245534|ENSG00000245534|ENSG00000245534|ENSG00000245534|ENSG00000069667	.|.|.|.|ENSP00000335087	.|.|.|.|CCDS10177.1	.|.|.|.|P35398	.|.|.|.|.	.|.|.|.|.	ENST00000558140.5:n.247+2117T>C|ENST00000501579.6:n.286+2117T>C|ENST00000559824.5:n.289+2117T>C|ENST00000558235.5:n.192+11310T>C|ENST00000335670.10:c.*6747A>G	.|.|.|.|.	.|.|.|.|8420	.|.|.|.|.	.|.|.|.|.	2/4|2/4|2/5|1/4|11/11	+|+|+|+|-	YES|.|.|.|.	.|.|.|.|.	.|.|.|.|.	.|.|.|.|.	.|.|.|.|.	RORA(14):3_prime_UTR_variant(1)|RORA-AS1(6):intron_variant,non_coding_transcript_variant(4)	.	.	.	.	.	.	.	.	.	.	.	.	.	.	.	.	Y	N	T
15	60491574	T	G	15	60783773	T	G	Y	intron_variant,non_coding_transcript_variant|intron_variant,non_coding_transcript_variant|intron_variant,non_coding_transcript_variant|intron_variant,non_coding_transcript_variant|3_prime_UTR_variant	ENST00000559824|ENST00000558235|ENST00000501579|ENST00000558140|ENST00000335670	RORA-AS1|RORA-AS1|RORA-AS1|RORA-AS1|RORA	ENSG00000245534|ENSG00000245534|ENSG00000245534|ENSG00000245534|ENSG00000069667	.|.|.|.|ENSP00000335087	.|.|.|.|CCDS10177.1	.|.|.|.|P35398	.|.|.|.|.	.|.|.|.|.	ENST00000559824.5:n.289+2983T>G|ENST00000558235.5:n.192+12176T>G|ENST00000501579.6:n.286+2983T>G|ENST00000558140.5:n.247+2983T>G|ENST00000335670.10:c.*5881A>C	.|.|.|.|.	.|.|.|.|7554	.|.|.|.|.	.|.|.|.|.	2/5|1/4|2/4|2/4|11/11	+|+|+|+|-	.|.|.|YES|.	.|.|.|.|.	.|.|.|.|.	.|.|.|.|.	.|.|.|.|.	RORA(14):3_prime_UTR_variant(1)|RORA-AS1(6):intron_variant,non_coding_transcript_variant(4)	.	.	.	.	.	.	.	.	.	.	.	.	.	.	.	.	Y	N	T
15	60491745	A	T	15	60783944	A	T	Y	intron_variant,non_coding_transcript_variant|intron_variant,non_coding_transcript_variant|intron_variant,non_coding_transcript_variant|intron_variant,non_coding_transcript_variant|3_prime_UTR_variant	ENST00000558235|ENST00000559824|ENST00000558140|ENST00000501579|ENST00000335670	RORA-AS1|RORA-AS1|RORA-AS1|RORA-AS1|RORA	ENSG00000245534|ENSG00000245534|ENSG00000245534|ENSG00000245534|ENSG00000069667	.|.|.|.|ENSP00000335087	.|.|.|.|CCDS10177.1	.|.|.|.|P35398	.|.|.|.|.	.|.|.|.|.	ENST00000558235.5:n.192+12347A>T|ENST00000559824.5:n.289+3154A>T|ENST00000558140.5:n.247+3154A>T|ENST00000501579.6:n.286+3154A>T|ENST00000335670.10:c.*5710T>A	.|.|.|.|.	.|.|.|.|7383	.|.|.|.|.	.|.|.|.|.	1/4|2/5|2/4|2/4|11/11	+|+|+|+|-	.|.|YES|.|.	.|.|.|.|.	.|.|.|.|.	.|.|.|.|.	.|.|.|.|.	RORA(14):3_prime_UTR_variant(1)|RORA-AS1(6):intron_variant,non_coding_transcript_variant(4)	.	.	.	.	.	.	.	.	.	.	.	.	.	.	.	.	Y	N	A
12	75503086	G	T	12	75896866	G	T	Y	intron_variant|3_prime_UTR_variant|downstream_gene_variant|intron_variant,non_coding_transcript_variant|downstream_gene_variant|intron_variant|intron_variant|downstream_gene_variant|downstream_gene_variant	ENST00000612627|ENST00000266659|ENST00000456650|ENST00000551070|ENST00000550898|ENST00000229214|ENST00000438169|ENST00000536703|ENST00000550023	KRR1|GLIPR1|GLIPR1|KRR1|KRR1|KRR1|KRR1|GLIPR1|KRR1	ENSG00000111615|ENSG00000139278|ENSG00000139278|ENSG00000111615|ENSG00000111615|ENSG00000111615|ENSG00000111615|ENSG00000139278|ENSG00000111615	ENSP00000482557|ENSP00000266659|ENSP00000391144|.|.|ENSP00000229214|ENSP00000411740|ENSP00000440595|.	.|CCDS9011.1|.|.|.|CCDS9012.1|.|.|.	.|P48060|.|.|.|Q13601|Q13601|.|.	.|.|4369|.|3434|.|.|3793|3078	.|.|.|.|.|.|.|.|.	ENST00000612627.1:c.830+818C>A|ENST00000266659.7:c.*4108G>T|.|ENST00000551070.5:n.379+818C>A|.|ENST00000229214.8:c.831+818C>A|ENST00000438169.6:c.661-1086C>A|.|.	.|.|.|.|.|.|.|.|.	.|5110|.|.|.|.|.|.|.	.|.|.|.|.|.|.|.|.	.|.|.|.|.|.|.|.|.	8/10|6/6|.|1/3|.|7/9|6/8|.|.	-|+|+|-|-|-|-|+|-	.|YES|.|.|.|YES|.|.|.	.|.|.|.|.|.|.|.|.	.|.|.|.|.|.|.|.|.	.|.|.|.|.|.|.|.|.	.|.|.|.|.|.|.|.|.	GLIPR1(4):3_prime_UTR_variant(1)downstream_gene_variant(2)|KRR1(6):intron_variant,non_coding_transcript_variant(1)downstream_gene_variant(2)intron_variant(3)	.	.	.	.	.	.	.	.	.	.	.	.	.	.	.	.	Y	N	G
5	55166473	T	A	5	54462301	T	A	Y	intron_variant|downstream_gene_variant|downstream_gene_variant|downstream_gene_variant|downstream_gene_variant|intron_variant,NMD_transcript_variant|intron_variant,NMD_transcript_variant|3_prime_UTR_variant|downstream_gene_variant|downstream_gene_variant|intron_variant|downstream_gene_variant|non_coding_transcript_exon_variant,non_coding_transcript_variant|intron_variant	ENST00000296733|ENST00000511617|ENST00000502733|ENST00000503787|ENST00000384995|ENST00000513180|ENST00000507931|ENST00000296734|ENST00000515370|ENST00000362113|ENST00000381375|ENST00000514317|ENST00000506123|ENST00000322374	CDC20B|GPX8|GPX8|GPX8|MIR449B|CDC20B|CDC20B|GPX8|GPX8|MIR449A|CDC20B|GPX8|GPX8|CDC20B	ENSG00000164287|ENSG00000164294|ENSG00000164294|ENSG00000164294|ENSG00000207728|ENSG00000164287|ENSG00000164287|ENSG00000164294|ENSG00000164294|ENSG00000198983|ENSG00000164287|ENSG00000164294|ENSG00000164294|ENSG00000164287	ENSP00000296733|.|.|ENSP00000423822|.|ENSP00000426776|ENSP00000423919|ENSP00000296734|ENSP00000427466|.|ENSP00000370781|.|.|ENSP00000315720	CCDS3966.1|.|.|CCDS34156.1|.|.|.|.|CCDS78009.1|.|CCDS54852.1|.|.|CCDS47207.1	Q86Y33|.|.|Q8TED1|.|Q86Y33|Q86Y33|.|.|.|Q86Y33|.|.|Q86Y33	.|2342|1787|1549|4173|.|.|.|1719|4059|.|2040|.|.	.|.|.|.|.|.|.|.|.|.|.|.|.|.	ENST00000296733.5:c.126+6115A>T|.|.|.|.|ENST00000513180.5:c.126+6115A>T|ENST00000507931.1:c.63+6465A>T|ENST00000296734.6:c.*2350T>A|.|.|ENST00000381375.6:c.126+6115A>T|.|ENST00000506123.5:n.2824T>A|ENST00000322374.10:c.126+6115A>T	.|.|.|.|.|.|.|.|.|.|.|.|.|.	.|.|.|.|.|.|.|2647|.|.|.|.|2824|.	.|.|.|.|.|.|.|.|.|.|.|.|.|.	.|.|.|.|.|.|.|.|.|.|.|.|.|.	2/11|.|.|.|.|2/11|1/5|2/2|.|.|2/11|.|4/4|2/10	-|+|+|+|-|-|-|+|+|-|-|+|+|-	.|.|.|YES|YES|.|.|.|.|YES|YES|.|.|.	.|.|.|.|.|.|.|.|.|.|.|.|.|.	.|.|.|.|.|.|.|.|.|.|.|.|.|.	.|.|.|.|.|.|.|.|.|.|.|.|.|.	.|.|.|.|.|.|.|.|.|.|.|.|.|.	CDC20B(5):intron_variant(3)intron_variant,NMD_transcript_variant(2)|MIR449B(1):downstream_gene_variant(1)|MIR449A(1):downstream_gene_variant(1)|GPX8(8):non_coding_transcript_exon_variant,non_coding_transcript_variant(1)3_prime_UTR_variant(1)downstream_gene_variant(5)	.	.	.	.	.	.	.	.	.	.	.	.	.	.	.	.	Y	N	T
4	1235081	G	A	4	1228869	G	A	Y	intron_variant|intron_variant,non_coding_transcript_variant|intron_variant|intron_variant|intron_variant|downstream_gene_variant|downstream_gene_variant|intron_variant|upstream_gene_variant|3_prime_UTR_variant|intron_variant|upstream_gene_variant	ENST00000382952|ENST00000514495|ENST00000290921|ENST00000515399|ENST00000513420|ENST00000629223|ENST00000515690|ENST00000514210|ENST00000505826|ENST00000510568|ENST00000506180|ENST00000514669	CTBP1|CTBP1|CTBP1|CTBP1|CTBP1|CTBP1|CTBP1|CTBP1|CTBP1|CTBP1|CTBP1|CTBP1	ENSG00000159692|ENSG00000159692|ENSG00000159692|ENSG00000159692|ENSG00000159692|ENSG00000159692|ENSG00000159692|ENSG00000159692|ENSG00000159692|ENSG00000159692|ENSG00000159692|ENSG00000159692	ENSP00000372411|.|ENSP00000290921|ENSP00000425053|ENSP00000420983|ENSP00000487417|.|ENSP00000426470|.|ENSP00000423872|ENSP00000424684|.	CCDS43203.1|.|CCDS3348.1|.|.|.|.|.|.|.|.|.	Q13363|.|Q13363|.|.|.|.|.|.|.|.|.	.|.|.|.|.|2022|672|.|3937|.|.|1857	.|.|.|.|.|.|.|.|.|.|.|.	ENST00000382952.7:c.162+3102C>T|ENST00000514495.1:n.204-6738C>T|ENST00000290921.10:c.195+3102C>T|ENST00000515399.5:c.162+3102C>T|ENST00000513420.1:c.162+3102C>T|.|.|ENST00000514210.5:c.162+3102C>T|.|ENST00000510568.1:c.*2757C>T|ENST00000506180.5:c.177+3102C>T|.	.|.|.|.|.|.|.|.|.|.|.|.	.|.|.|.|.|.|.|.|.|3856|.|.	.|.|.|.|.|.|.|.|.|.|.|.	.|.|.|.|.|.|.|.|.|.|.|.	3/9|1/2|2/8|3/4|3/4|.|.|3/5|.|2/2|2/4|.	-|-|-|-|-|-|-|-|-|-|-|-	.|.|YES|.|.|.|.|.|.|.|.|.	.|.|.|.|.|.|.|.|.|.|.|.	.|.|.|.|.|.|.|.|.|.|.|.	.|.|.|.|.|.|.|.|.|.|.|.	.|.|.|.|.|.|.|.|.|.|.|.	CTBP1(19):intron_variant,non_coding_transcript_variant(1)upstream_gene_variant(2)3_prime_UTR_variant(1)downstream_gene_variant(2)intron_variant(6)	.	.	.	.	.	.	.	.	.	.	.	.	.	.	.	.	Y	Y	G
12	75500375	T	G	12	75894155	T	G	Y	intron_variant|intron_variant|intron_variant,non_coding_transcript_variant|downstream_gene_variant|intron_variant|downstream_gene_variant|downstream_gene_variant|3_prime_UTR_variant	ENST00000612627|ENST00000438169|ENST00000551070|ENST00000550491|ENST00000229214|ENST00000536703|ENST00000456650|ENST00000266659	KRR1|KRR1|KRR1|GLIPR1|KRR1|GLIPR1|GLIPR1|GLIPR1	ENSG00000111615|ENSG00000111615|ENSG00000111615|ENSG00000139278|ENSG00000111615|ENSG00000139278|ENSG00000139278|ENSG00000139278	ENSP00000482557|ENSP00000411740|.|ENSP00000448008|ENSP00000229214|ENSP00000440595|ENSP00000391144|ENSP00000266659	.|.|.|.|CCDS9012.1|.|.|CCDS9011.1	.|Q13601|.|.|Q13601|.|.|P48060	.|.|.|4713|.|1082|1658|.	.|.|.|.|.|.|.|.	ENST00000612627.1:c.*136-424A>C|ENST00000438169.6:c.833-424A>C|ENST00000551070.5:n.552-424A>C|.|ENST00000229214.8:c.1004-424A>C|.|.|ENST00000266659.7:c.*1397T>G	.|.|.|.|.|.|.|.	.|.|.|.|.|.|.|2399	.|.|.|.|.|.|.|.	.|.|.|.|.|.|.|.	10/10|8/8|3/3|.|9/9|.|.|6/6	-|-|-|+|-|+|+|+	.|.|.|.|YES|.|.|YES	.|.|.|.|.|.|.|.	.|.|.|.|.|.|.|.	.|.|.|.|.|.|.|.	.|.|.|.|.|.|.|.	GLIPR1(4):3_prime_UTR_variant(1)downstream_gene_variant(3)|KRR1(6):intron_variant,non_coding_transcript_variant(1)intron_variant(3)	.	.	.	.	.	.	.	.	.	.	.	.	.	.	.	.	Y	N	T
9	92032373	C	A	9	94794655	C	A	Y	non_coding_transcript_exon_variant,non_coding_transcript_variant|3_prime_UTR_variant|downstream_gene_variant	ENST00000469778|ENST00000262554|ENST00000456856	SPTLC1|SPTLC1|HSPE1P22	ENSG00000090054|ENSG00000090054|ENSG00000237306	.|ENSP00000262554|.	.|CCDS6692.1|.	.|O15269|.	.|.|4549	.|.|.	ENST00000469778.1:n.471G>T|ENST00000262554.6:c.*92G>T|.	.|.|.	471|1520|.	.|.|.	.|.|.	3/3|15/15|.	-|-|+	.|YES|YES	.|.|.	.|.|.	.|.|.	.|.|.	SPTLC1(7):non_coding_transcript_exon_variant,non_coding_transcript_variant(1)3_prime_UTR_variant(1)|HSPE1P22(1):downstream_gene_variant(1)	.	.	.	.	.	.	.	.	.	.	.	.	.	.	.	.	Y	N	C
1	186673437	A	C	1	186642569	A	C	Y	non_coding_transcript_exon_variant,non_coding_transcript_variant|3_prime_UTR_variant|downstream_gene_variant|downstream_gene_variant|downstream_gene_variant	ENST00000490885|ENST00000367468|ENST00000559627|ENST00000559800|ENST00000466691	PTGS2|PTGS2|PTGS2|PTGS2|PTGS2	ENSG00000073756|ENSG00000073756|ENSG00000073756|ENSG00000073756|ENSG00000073756	.|ENSP00000356438|ENSP00000454130|.|.	.|CCDS1371.1|.|.|.	.|P35354|.|.|.	.|.|916|4833|1059	.|.|.|.|.	ENST00000490885.6:n.3146T>G|ENST00000367468.9:c.*916T>G|.|.|.	.|.|.|.|.	3146|2868|.|.|.	.|.|.|.|.	.|.|.|.|.	9/9|10/10|.|.|.	-|-|-|-|-	.|YES|.|.|.	.|.|.|.|.	.|.|.|.|.	.|.|.|.|.	.|.|.|.|.	PTGS2(5):non_coding_transcript_exon_variant,non_coding_transcript_variant(1)3_prime_UTR_variant(1)downstream_gene_variant(3)	.	.	.	.	.	.	.	.	.	.	.	.	.	.	.	.	Y	N	A
1	186673437	A	G	1	186642569	A	G	Y	non_coding_transcript_exon_variant,non_coding_transcript_variant|3_prime_UTR_variant|downstream_gene_variant|downstream_gene_variant|downstream_gene_variant	ENST00000490885|ENST00000367468|ENST00000559627|ENST00000466691|ENST00000559800	PTGS2|PTGS2|PTGS2|PTGS2|PTGS2	ENSG00000073756|ENSG00000073756|ENSG00000073756|ENSG00000073756|ENSG00000073756	.|ENSP00000356438|ENSP00000454130|.|.	.|CCDS1371.1|.|.|.	.|P35354|.|.|.	.|.|916|1059|4833	.|.|.|.|.	ENST00000490885.6:n.3146T>C|ENST00000367468.9:c.*916T>C|.|.|.	.|.|.|.|.	3146|2868|.|.|.	.|.|.|.|.	.|.|.|.|.	9/9|10/10|.|.|.	-|-|-|-|-	.|YES|.|.|.	.|.|.|.|.	.|.|.|.|.	.|.|.|.|.	.|.|.|.|.	PTGS2(5):non_coding_transcript_exon_variant,non_coding_transcript_variant(1)3_prime_UTR_variant(1)downstream_gene_variant(3)	.	.	.	.	.	.	.	.	.	.	.	.	.	.	.	.	Y	N	A
1	186673440	G	A	1	186642572	G	A	Y	non_coding_transcript_exon_variant,non_coding_transcript_variant|3_prime_UTR_variant|downstream_gene_variant|downstream_gene_variant|downstream_gene_variant	ENST00000490885|ENST00000367468|ENST00000559627|ENST00000559800|ENST00000466691	PTGS2|PTGS2|PTGS2|PTGS2|PTGS2	ENSG00000073756|ENSG00000073756|ENSG00000073756|ENSG00000073756|ENSG00000073756	.|ENSP00000356438|ENSP00000454130|.|.	.|CCDS1371.1|.|.|.	.|P35354|.|.|.	.|.|913|4830|1056	.|.|.|.|.	ENST00000490885.6:n.3143C>T|ENST00000367468.9:c.*913C>T|.|.|.	.|.|.|.|.	3143|2865|.|.|.	.|.|.|.|.	.|.|.|.|.	9/9|10/10|.|.|.	-|-|-|-|-	.|YES|.|.|.	.|.|.|.|.	.|.|.|.|.	.|.|.|.|.	.|.|.|.|.	PTGS2(5):non_coding_transcript_exon_variant,non_coding_transcript_variant(1)3_prime_UTR_variant(1)downstream_gene_variant(3)	.	.	.	.	.	.	.	.	.	.	.	.	.	.	.	.	Y	N	G
11	86001041	A	T	11	85712084	A	T	Y	synonymous_variant|synonymous_variant|synonymous_variant|3_prime_UTR_variant|synonymous_variant|3_prime_UTR_variant,NMD_transcript_variant|synonymous_variant|synonymous_variant|synonymous_variant|non_coding_transcript_exon_variant,non_coding_transcript_variant|upstream_gene_variant|synonymous_variant	ENST00000529016|ENST00000393346|ENST00000529760|ENST00000630913|ENST00000526033|ENST00000534412|ENST00000528398|ENST00000530542|ENST00000356360|ENST00000533350|ENST00000526961|ENST00000532317	PICALM|PICALM|PICALM|PICALM|PICALM|PICALM|PICALM|PICALM|PICALM|PICALM|PICALM|PICALM	ENSG00000073921|ENSG00000073921|ENSG00000073921|ENSG00000073921|ENSG00000073921|ENSG00000073921|ENSG00000073921|ENSG00000073921|ENSG00000073921|ENSG00000073921|ENSG00000073921|ENSG00000073921	ENSP00000432509|ENSP00000377015|ENSP00000435807|ENSP00000487119|ENSP00000433846|ENSP00000435499|ENSP00000434884|ENSP00000435737|ENSP00000348718|.|ENSP00000432976|ENSP00000436958	.|CCDS8272.1|.|.|CCDS55784.1|.|CCDS55783.1|.|.|.|.|CCDS31653.1	.|Q13492|.|.|Q13492|.|Q13492|.|Q13492|.|.|Q13492	gcT/gcA|gcT/gcA|gcT/gcA|.|gcT/gcA|.|gcT/gcA|gcT/gcA|gcT/gcA|.|4112|gcT/gcA	A|A|A|.|A|.|A|A|A|.|.|A	ENST00000529016.5:c.101T>A|ENST00000393346.7:c.1011T>A|ENST00000529760.5:c.118T>A|ENST00000630913.2:c.*617T>A|ENST00000526033.5:c.1011T>A|ENST00000534412.5:c.*542T>A|ENST00000528398.5:c.858T>A|ENST00000530542.1:c.118T>A|ENST00000356360.9:c.1011T>A|ENST00000533350.1:n.531T>A|.|ENST00000532317.5:c.1011T>A	ENST00000529016.5:c.101T>A(p.%3D)|ENST00000393346.7:c.1011T>A(p.%3D)|ENST00000529760.5:c.118T>A(p.%3D)|.|ENST00000526033.5:c.1011T>A(p.%3D)|.|ENST00000528398.5:c.858T>A(p.%3D)|ENST00000530542.1:c.118T>A(p.%3D)|ENST00000356360.9:c.1011T>A(p.%3D)|.|.|ENST00000532317.5:c.1011T>A(p.%3D)	101|1160|118|1084|1328|706|1044|118|1011|531|.|1290	102|1011|120|.|1011|.|858|120|1011|.|.|1011	34|337|40|.|337|.|286|40|337|.|.|337	1/8|10/20|1/11|9/19|10/20|7/8|10/19|1/9|10/19|2/2|.|10/20	-|-|-|-|-|-|-|-|-|-|-|-	.|YES|.|.|.|.|.|.|.|.|.|.	.|.|.|.|.|.|.|.|.|.|.|.	.|.|.|.|.|.|.|.|.|.|.|.	.|.|.|.|.|.|.|.|.|.|.|.	.|.|.|.|.|.|.|.|.|.|.|.	PICALM(24):3_prime_UTR_variant,NMD_transcript_variant(1)upstream_gene_variant(1)non_coding_transcript_exon_variant,non_coding_transcript_variant(1)3_prime_UTR_variant(1)synonymous_variant(8)	.	.	.	.	.	.	.	.	.	.	.	.	.	.	.	.	Y	N	A
4	3242155	A	C	4	3243882	A	C	Y	upstream_gene_variant|3_prime_UTR_variant|non_coding_transcript_exon_variant,non_coding_transcript_variant	ENST00000507492|ENST00000355072|ENST00000510626	MSANTD1|HTT|HTT	ENSG00000188981|ENSG00000197386|ENSG00000197386	ENSP00000423547|ENSP00000347184|.	.|CCDS43206.1|.	.|P42858|.	2214|.|.	.|.|.	.|ENST00000355072.9:c.*2096A>C|ENST00000510626.5:n.12653A>C	.|.|.	.|11670|12653	.|.|.	.|.|.	.|67/67|53/53	+|+|+	.|YES|.	.|.|.	.|.|.	.|.|.	.|.|.	MSANTD1(4):upstream_gene_variant(1)|HTT(13):non_coding_transcript_exon_variant,non_coding_transcript_variant(1)3_prime_UTR_variant(1)	.	.	.	.	.	.	.	.	.	.	.	.	.	.	.	.	Y	N	A
7	19115491	T	A	7	19155114	T	A	Y	upstream_gene_variant|downstream_gene_variant|intron_variant,NMD_transcript_variant|intron_variant,NMD_transcript_variant|3_prime_UTR_variant	ENST00000417460|ENST00000419944|ENST00000354571|ENST00000443687|ENST00000242261	AC003986.7|AC003986.6|TWIST1|TWIST1|TWIST1	ENSG00000236536|ENSG00000232821|ENSG00000122691|ENSG00000122691|ENSG00000122691	.|.|ENSP00000346582|ENSP00000416986|ENSP00000242261	.|.|.|.|CCDS5367.1	.|.|.|.|Q15672	4442|1220|.|.|.	.|.|.|.|.	.|.|ENST00000354571.5:c.*42+1180A>T|ENST00000443687.5:c.*42+1180A>T|ENST00000242261.5:c.*683A>T	.|.|.|.|.	.|.|.|.|1643	.|.|.|.|.	.|.|.|.|.	.|.|1/2|1/3|2/2	+|+|-|-|-	YES|YES|.|.|YES	.|.|.|.|.	.|.|.|.|.	.|.|.|.|.	.|.|.|.|.	AC003986.6(1):downstream_gene_variant(1)|AC003986.7(1):upstream_gene_variant(1)|TWIST1(3):3_prime_UTR_variant(1)intron_variant,NMD_transcript_variant(2)	.	.	.	.	.	.	.	.	.	.	.	.	.	.	.	.	Y	N	T
[truncated: 173 more columns]
