# Supplementary material for: Bioinformatics Analysis Revealed Novel 3′UTR Variants Associated with Intellectual Disability
Source: Genes (Basel). 2020 Aug 26;11(9):998. doi: 10.3390/genes11090998 (PMC7563394; doi:10.3390/genes11090998)
Supplement: Supplementary file 1 [file genes-11-00998-s001.zip › Yang_et_al_icibm_S3.xlsx]

## Sheet: Sheet1
#chrom	chromStart	chromEnd	name	score	strand	geneId	geneType	expCount	Adipose - Subcutaneous	Adipose - Visceral (Omentum)	Adrenal Gland	Artery - Aorta	Artery - Coronary	Artery - Tibial	Bladder	Brain - Amygdala	Brain - Anterior cingulate cortex (BA24)	Brain - Caudate (basal ganglia)	Brain - Cerebellar Hemisphere	Brain - Cerebellum	Brain - Cortex	Brain - Frontal Cortex (BA9)	Brain - Hippocampus	Brain - Hypothalamus	Brain - Nucleus accumbens (basal ganglia)	Brain - Putamen (basal ganglia)	Brain - Spinal cord (cervical c-1)	Brain - Substantia nigra	Breast - Mammary Tissue	Cells - EBV-transformed lymphocytes	Cells - Transformed fibroblasts	Cervix - Ectocervix	Cervix - Endocervix	Colon - Sigmoid	Colon - Transverse	Esophagus - Gastroesophageal Junction	Esophagus - Mucosa	Esophagus - Muscularis	Fallopian Tube	Heart - Atrial Appendage	Heart - Left Ventricle	Kidney - Cortex	Liver	Lung	Minor Salivary Gland	Muscle - Skeletal	Nerve - Tibial	Ovary	Pancreas
chr1	11868	13052	DDX11L1	15	+	ENSG00000223972.4	transcribed_unprocessed_pseudogene	53	0	0	0	0	0	0	0	0	0	0	0	0	0	0	0	0	0	0	0	0	0	0	0	0	0	0	0	0	0	0	0	0	0	0	0	0	0	0	0	0	0
chr1	14969	29806	WASH7P	427	-	ENSG00000227232.4	unprocessed_pseudogene	53	6.886	6.083	4.729	5.91	6.371	6.007	8.768	4.202	4.455	4.64	10.097	10.619	6.108	5.037	5.018	4.808	4.543	4.495	5.576	4.57	8.275	4.707	2.55	9.091	9.885	8.17	7.392	7.735	5.353	7.124	8.617	3.426	2.375	7.669	3.826	7.094	6.365	3.263	10.723	10.507	4.843
chr1	29553	31109	RP11-34P13.3	63	+	ENSG00000243485.2	lincRNA	53	0	0	0	0	0	0	0	0.041	0.056	0.094	0.054	0.051	0.078	0.097	0.05	0.058	0.1	0.062	0.017	0.038	0	0	0	0	0	0	0	0	0	0	0.023	0	0	0.043	0	0	0.022	0	0	0	0
chr1	34553	36081	FAM138A	0	-	ENSG00000237613.2	lincRNA	53	0	0	0	0	0	0	0	0	0	0	0	0	0	0	0	0	0	0	0	0	0	0	0	0	0	0	0	0	0	0	0	0	0	0	0	0	0	0	0	0	0
chr1	52472	54936	OR4G4P	0	+	ENSG00000268020.2	unprocessed_pseudogene	53	0	0	0	0	0	0	0	0	0	0	0	0	0	0	0	0	0	0	0	0	0	0	0	0	0	0	0	0	0	0	0	0	0	0	0	0	0	0	0	0	0
chr1	62947	63887	OR4G11P	0	+	ENSG00000240361.1	unprocessed_pseudogene	53	0	0	0	0	0	0	0	0	0	0	0	0	0	0	0	0	0	0	0	0	0	0	0	0	0	0	0	0	0	0	0	0	0	0	0	0	0	0	0	0	0
chr1	69090	70008	OR4F5	0	+	ENSG00000186092.4	protein_coding	53	0	0	0	0	0	0	0	0	0	0	0	0	0	0	0	0	0	0	0	0	0	0	0	0	0	0	0	0	0	0	0	0	0	0	0	0	0	0	0	0	0
chr1	92090	133566	RP11-34P13.7	140	-	ENSG00000238009.2	lincRNA	53	0.14	0.114	0.074	0.08	0.088	0.081	0.076	0.056	0.041	0.042	0.127	0.125	0.065	0.054	0.059	0.07	0.054	0.053	0.071	0.058	0.135	0.054	0.05	0.143	0.171	0.091	0.069	0.08	0.115	0.079	0.135	0.065	0.037	0.059	0.058	0.138	0.118	0.036	0.154	0.112	0.112
chr1	131024	134836	CICP27	54	+	ENSG00000233750.3	processed_pseudogene	53	0	0.013	0.005	0.002	0.003	0	0.01	0	0	0.004	0.003	0.01	0	0.005	0	0.007	0.006	0	0.004	0	0.01	0.004	0	0.021	0.024	0	0.004	0	0.045	0	0.019	0.001	0	0.011	0.01	0.045	0.017	0	0	0.034	0.013
chr1	135140	135895	RP11-34P13.15	390	-	ENSG00000268903.1	processed_pseudogene	53	1.457	2.53	1.82	1.264	1.301	0.49	1.13	1.181	0.739	0.671	0.872	0.948	1.434	1.064	0.889	1.155	0.692	0.636	1.401	1.52	1.989	0.522	0.037	1.941	3.604	0.937	1.315	1.364	7.82	1.293	3.836	0.843	0.539	2.022	1.734	7.998	3.199	0.157	0.754	4.205	2.315
chr1	137681	137965	RP11-34P13.16	416	-	ENSG00000269981.1	processed_pseudogene	53	2.11	3.195	3.123	1.909	1.766	0.784	1.897	0.966	0.609	0.744	1.109	1.46	1.478	0.993	0.755	1.135	0.696	0.601	1.271	1.516	2.929	0.977	0.063	3.312	3.628	1.382	2.134	2.191	12.533	2.128	6.314	1.51	0.88	2.763	2.313	13.431	6.442	0.274	1.17	7.983	4.062
chr1	139789	140339	RP11-34P13.14	288	-	ENSG00000239906.1	antisense	53	0.464	0.448	0.274	0.4	0.363	0.332	0.547	0.11	0.081	0.081	0.261	0.368	0.263	0.146	0.086	0.11	0.088	0.06	0.25	0.125	0.604	0.349	0	0.473	0.36	0.358	0.323	0.492	1.632	0.464	0.95	0.271	0.135	0.378	0.301	2.477	0.96	0.079	0.372	1.203	0.508
chr1	141473	173862	RP11-34P13.13	162	-	ENSG00000241860.2	processed_transcript	53	0.107	0.103	0.074	0.068	0.057	0.045	0.103	0.039	0.041	0.041	0.072	0.094	0.078	0.063	0.037	0.056	0.039	0.029	0.052	0.048	0.148	0.051	0.021	0.099	0.086	0.065	0.075	0.083	0.569	0.073	0.163	0.053	0.032	0.06	0.046	0.4	0.312	0.024	0.095	0.221	0.196
chr1	157783	157887	RNU6-1100P	0	-	ENSG00000222623.1	snRNA	53	0	0	0	0	0	0	0	0	0	0	0	0	0	0	0	0	0	0	0	0	0	0	0	0	0	0	0	0	0	0	0	0	0	0	0	0	0	0	0	0	0
chr1	160445	161525	RP11-34P13.9	6	+	ENSG00000241599.1	lincRNA	53	0	0	0	0	0	0	0	0	0	0	0	0	0	0	0	0	0	0	0	0	0	0	0	0	0	0	0	0	0.029	0	0	0	0	0	0	0	0	0	0	0	0
chr1	257863	297502	AP006222.2	247	-	ENSG00000228463.4	lincRNA	53	0.806	0.592	0.593	0.505	0.54	0.454	0.424	0.633	0.767	0.613	1.268	1.228	0.98	0.946	0.626	0.983	0.764	0.502	0.735	0.68	0.676	0.279	0.408	0.376	0.485	0.417	0.264	0.378	0.294	0.358	0.462	0.401	0.32	0.418	0.232	0.397	0.415	0.224	0.736	0.648	0.295
chr1	258540	259024	RPL23AP21	253	-	ENSG00000241670.2	processed_pseudogene	53	0.589	0.592	0.442	1.079	0.995	0.923	0.57	0.819	1.007	0.7	0.791	0.72	0.941	0.976	0.874	1.133	0.841	0.685	1.351	1.012	0.599	0.574	0.752	0.527	0.396	0.696	0.353	0.655	0.323	0.62	0.595	0.411	0.301	0.368	0.17	0.413	0.33	0.143	0.863	0.58	0.226
chr1	347981	348366	RPL23AP24	0	-	ENSG00000236679.2	processed_pseudogene	53	0	0	0	0	0	0	0	0	0	0	0	0	0	0	0	0	0	0	0	0	0	0	0	0	0	0	0	0	0	0	0	0	0	0	0	0	0	0	0	0	0
chr1	357382	359681	RP5-857K21.15	3	-	ENSG00000236743.1	lincRNA	53	0	0	0	0	0	0	0	0	0	0	0	0	0	0	0	0	0	0	0	0	0	0	0	0	0	0	0	0	0	0	0.016	0	0	0	0	0	0	0	0	0	0
chr1	358856	358957	RP4-669L17.2	0	+	ENSG00000236601.1	lincRNA	53	0	0	0	0	0	0	0	0	0	0	0	0	0	0	0	0	0	0	0	0	0	0	0	0	0	0	0	0	0	0	0	0	0	0	0	0	0	0	0	0	0
chr1	366018	501617	RP4-669L17.10	252	-	ENSG00000237094.7	lincRNA	53	0.634	0.45	0.422	0.395	0.422	0.392	0.601	0.186	0.183	0.227	0.558	0.686	0.293	0.197	0.188	0.178	0.222	0.179	0.216	0.206	0.661	0.565	0.258	0.708	0.803	0.549	0.514	0.587	0.601	0.549	0.74	0.289	0.188	0.49	0.264	0.76	0.588	0.163	0.891	1.065	0.405
chr1	439869	440232	WBP1LP7	0	+	ENSG00000269732.1	processed_pseudogene	53	0	0	0	0	0	0	0	0	0	0	0	0	0	0	0	0	0	0	0	0	0	0	0	0	0	0	0	0	0	0	0	0	0	0	0	0	0	0	0	0	0
chr1	485031	485211	SEPT14P13	31	-	ENSG00000224813.2	transcribed_unprocessed_pseudogene	53	0	0	0	0	0	0	0	0	0	0	0	0	0	0	0	0	0	0	0	0	0	0	0	0.047	0	0	0	0	0	0	0.132	0	0	0	0	0	0	0	0	0	0
chr1	487100	489906	CICP7	2	+	ENSG00000233653.3	processed_pseudogene	53	0	0	0	0	0	0	0.007	0	0	0	0	0.006	0	0	0	0	0	0	0	0	0.006	0	0	0	0	0	0	0	0	0	0.008	0	0	0	0	0	0	0	0	0	0
chr1	491224	493241	RP4-669L17.8	6	-	ENSG00000250575.1	unprocessed_pseudogene	53	0	0	0	0	0	0	0	0	0	0	0	0	0	0	0	0	0	0	0	0	0	0	0	0	0	0	0	0	0	0	0	0	0	0	0	0	0	0	0	0	0
chr1	587628	587729	RP5-857K21.2	0	+	ENSG00000235146.2	lincRNA	53	0	0	0	0	0	0	0	0	0	0	0	0	0	0	0	0	0	0	0	0	0	0	0	0	0	0	0	0	0	0	0	0	0	0	0	0	0	0	0	0	0
chr1	601435	724550	RP5-857K21.4	108	-	ENSG00000230021.3	lincRNA	53	0.051	0.054	0.04	0.048	0.049	0.057	0.05	0.036	0.047	0.043	0.077	0.093	0.056	0.051	0.029	0.047	0.047	0.027	0.03	0.046	0.062	0.023	0.028	0.037	0.11	0.051	0.042	0.047	0.049	0.054	0.107	0.026	0.022	0.043	0.05	0.063	0.052	0.025	0.092	0.095	0.047
chr1	629061	629433	MTND1P23	538	+	ENSG00000225972.1	unprocessed_pseudogene	53	17.914	30.742	48.259	6.317	10.55	7.008	10.016	89.507	70.171	111.924	28.735	38.269	71.81	60.834	76.161	71.222	92.686	117.712	44.618	109.239	18.55	21.17	9.198	5.508	8.185	14.186	32.953	17.838	8.228	16.621	17.493	34.959	69.437	66.12	22.532	14.226	10.22	29.653	10.002	5.691	14.96
chr1	629639	630683	MTND2P28	735	+	ENSG00000225630.1	unprocessed_pseudogene	53	451.939	505.715	539.631	121.218	195.879	139.263	223.869	1173.4	1090.33	1411.38	335.189	451.917	1031.66	844.264	1107.8	1027.38	1114.09	1437.25	925.372	1336.37	417.597	101.197	79.609	146.42	188.044	374.898	464.795	351.229	162.306	369.746	218.752	790.519	1211.04	919.082	444.961	220.112	256.306	450.8	274.452	158.26	236.317
chr1	631073	632616	MTCO1P12	717	+	ENSG00000237973.1	unprocessed_pseudogene	53	200.578	226.836	594.206	98.913	163.073	156.758	249.531	1216.04	951.959	758.776	251.023	237.163	719.235	755.574	894.342	912.299	720.81	863.166	368.975	702.755	222.437	176.452	125.367	135.689	228.69	192.792	552.036	285.612	199.252	280.181	235.252	805.403	1203.82	541.926	437.375	190.766	211.004	498.758	131.976	111.284	166.738
chr1	632756	633438	MTCO2P12	629	+	ENSG00000229344.1	unprocessed_pseudogene	53	62.343	80.003	91.044	21.913	42.712	30.269	60.156	373.582	291.479	317.456	92.99	83.013	188.086	221.442	342.897	322.039	284.487	340.71	226.682	418.03	67.699	31.802	26.283	33.454	28.54	72.413	108.34	69.313	44.257	73.641	34.258	98.157	232.968	188.864	132.396	48.601	39.996	71.709	43.976	19.794	39.418
chr1	674841	675265	WBP1LP6	2	+	ENSG00000268663.1	processed_pseudogene	53	0	0	0	0	0	0	0	0	0	0	0	0	0	0	0	0	0	0	0	0	0	0	0	0	0	0	0	0	0	0	0	0	0	0	0	0	0	0	0	0	0
chr1	722091	724903	CICP3	123	+	ENSG00000229376.3	processed_pseudogene	53	0.072	0.063	0.083	0.069	0.077	0.053	0.066	0.048	0.038	0.071	0.155	0.203	0.053	0.051	0.04	0.059	0.089	0.047	0.048	0.034	0.089	0.088	0.05	0.073	0.094	0.077	0.081	0.087	0.063	0.082	0.088	0.048	0.038	0.052	0.077	0.065	0.11	0.032	0.135	0.162	0.078
chr1	758232	758336	RNU6-1199P	0	-	ENSG00000223181.1	snRNA	53	0	0	0	0	0	0	0	0	0	0	0	0	0	0	0	0	0	0	0	0	0	0	0	0	0	0	0	0	0	0	0	0	0	0	0	0	0	0	0	0	0
chr1	760910	761989	RP11-206L10.4	6	+	ENSG00000229905.1	antisense	53	0	0	0	0	0	0	0	0	0	0	0	0	0	0	0	0	0	0	0	0	0	0	0	0	0	0	0	0	0	0	0	0	0	0	0	0	0	0	0	0	0
chr1	766328	778626	RP11-206L10.2	347	-	ENSG00000228327.2	transcribed_unprocessed_pseudogene	53	2.742	2.015	1.936	1.555	1.72	1.71	3.462	0.986	1.081	1.132	2.264	2.512	1.482	1.314	0.974	1.251	1.136	0.88	1.29	0.998	2.991	3.536	1.583	2.561	2.123	1.881	1.913	1.929	2.294	2.019	2.062	1.335	0.844	1.701	1.038	2.647	2.897	0.983	3.325	4.302	1.907
chr1	778769	810060	RP11-206L10.9	224	+	ENSG00000237491.4	lincRNA	53	0.315	0.204	0.17	0.312	0.353	0.386	0.294	0.242	0.264	0.313	1.144	1.198	0.319	0.329	0.252	0.316	0.343	0.276	0.22	0.207	0.334	0.493	0.168	0.432	0.578	0.329	0.428	0.247	0.22	0.205	0.376	0.154	0.14	0.249	0.226	0.32	0.389	0.135	0.638	0.419	0.166
chr1	800878	808623	RP11-206L10.8	204	-	ENSG00000230092.3	transcribed_unprocessed_pseudogene	53	0.385	0.238	0.283	0.25	0.269	0.31	0.322	0.104	0.096	0.121	0.282	0.33	0.125	0.143	0.113	0.142	0.167	0.095	0.086	0.127	0.396	0.555	0.289	0.447	0.28	0.261	0.348	0.251	0.216	0.256	0.433	0.142	0.121	0.196	0.13	0.312	0.449	0.173	0.469	0.343	0.246
chr1	817370	819834	FAM87B	183	+	ENSG00000177757.1	lincRNA	53	0.617	0.305	0.505	0.333	0.285	0.489	0.333	0.075	0.075	0.081	0.462	0.578	0.079	0.065	0.066	0.132	0.101	0.068	0.101	0.072	0.336	0.203	0.246	0.277	0.353	0.185	0.18	0.191	0.113	0.153	0.281	0.14	0.053	0.142	0.043	0.165	0.212	0.075	0.362	0.209	0.073
chr1	826205	827522	LINC00115	336	-	ENSG00000225880.4	lincRNA	53	1.686	1.34	1.035	1.88	1.815	2.313	2.591	0.764	0.712	1.049	4.224	4.508	1.011	0.818	0.978	1.079	1.063	0.864	1.445	1.068	1.777	1.54	0.946	2.962	3.659	2.396	1.886	1.738	1.438	1.548	1.178	1.427	0.828	1.972	1.582	2.199	2.392	0.776	3.71	4.199	0.523
chr1	827607	859446	LINC01128	393	+	ENSG00000228794.4	processed_transcript	53	4.253	4.752	2.894	4.084	4.179	5.124	4.977	2.737	4.257	3.224	13.754	11.882	4.617	5.742	2.805	3.688	3.711	3.014	2.13	2.205	3.833	2.299	1.815	4.065	3.879	4.845	3.085	5.148	1.919	5.11	3.966	10.979	13.867	2.359	3.045	3.093	2.048	7.15	3.078	3.176	2.12
chr1	868070	876903	FAM41C	89	-	ENSG00000230368.2	lincRNA	53	0.023	0.02	0.018	0.02	0.025	0.024	0.01	0.048	0.053	0.04	0.174	0.2	0.075	0.055	0.045	0.052	0.061	0.04	0.043	0.025	0.037	0.003	0	0.019	0.029	0.034	0.026	0.022	0.02	0.022	0.023	0.04	0.045	0.031	0.019	0.028	0.025	0.071	0.043	0.022	0.025
chr1	873291	874349	TUBB8P11	52	+	ENSG00000234711.1	unprocessed_pseudogene	53	0	0	0	0	0	0	0	0.007	0.059	0.039	0.022	0.038	0.062	0.041	0.024	0.045	0.05	0.034	0	0	0	0	0	0.016	0	0	0.016	0	0	0	0	0.037	0.047	0	0	0	0	0.021	0	0	0
chr1	904833	915976	RP11-54O7.16	150	+	ENSG00000272438.1	lincRNA	53	0	0.049	0.14	0.065	0.047	0.071	0.295	0.096	0.129	0.131	0	0	0.144	0.089	0.124	0.144	0.188	0.138	0.164	0.073	0.056	0.192	0.121	0.06	0.077	0.093	0.06	0.057	0.065	0.056	0.36	0.174	0	0.603	0	0.076	0	0	0.066	0	0
chr1	911434	911473	RP11-54O7.1	0	+	ENSG00000230699.2	lincRNA	53	0	0	0	0	0	0	0	0	0	0	0	0	0	0	0	0	0	0	0	0	0	0	0	0	0	0	0	0	0	0	0	0	0	0	0	0	0	0	0	0	0
chr1	916869	919692	RP11-54O7.3	316	-	ENSG00000223764.2	lincRNA	53	0.208	0.699	1.862	1.559	0.98	2.728	4.79	0.193	0.162	0.343	0.127	0.205	0.282	0.173	0.415	1.054	0.261	0.256	1.045	0.385	0.591	0.122	0.241	0.742	1.005	1.358	0.984	1.73	0.594	1.713	4.862	2.723	0.098	3.991	0.822	0.967	0.233	0.026	1.605	0.189	0.17
chr1	924879	943377	SAMD11	336	+	ENSG00000187634.6	protein_coding	53	0.154	1.062	1.914	1.737	1.082	2.493	6.535	0.214	0.167	1.176	0.118	0.211	0.311	0.194	0.406	1.796	0.594	0.666	1.005	0.583	0.584	0.008	0.304	1.116	3.234	1.778	1.652	2.049	0.507	2.329	8.836	3.524	0.152	5.555	0.827	1.128	0.275	0.069	1.866	0.491	0.378
chr1	945056	959309	NOC2L	513	-	ENSG00000188976.6	protein_coding	53	22.16	21.004	19.74	19.352	19.102	21.605	29.626	11.984	16.431	14.783	31.565	31.696	21.632	21.896	13.822	16.552	15.585	13.236	12.115	12.896	25.635	38.905	27.55	24.248	26.156	21.845	23.913	22.743	33.28	22.507	27.679	17.407	16.275	23.263	15.122	22.55	23.285	28.78	25.583	24.05	19.483
chr1	960586	965715	KLHL17	400	+	ENSG00000187961.9	protein_coding	53	3.711	3.755	3.767	4.504	4.645	3.261	6.51	1.846	2.902	2.658	9.499	11.58	5.466	3.408	2.246	2.873	2.477	2.434	1.645	1.962	5.007	6.054	4.359	6.448	6.385	4.951	4.691	5.072	6.826	4.827	4.919	2.472	1.742	6.516	3.143	5.433	5.411	0.944	3.077	1.085	2.873
chr1	966496	975108	PLEKHN1	354	+	ENSG00000187583.6	protein_coding	53	0.191	0.229	0.992	0.239	0.286	0.189	8.428	0.011	0.022	0.039	0.041	0.046	0.047	0.022	0.017	0.024	0.029	0.036	0.022	0.016	1.269	0.781	0.38	0.415	0.362	0.078	0.339	0.163	31.088	0.17	0.972	0.107	0.059	1.237	0.178	0.839	3.982	0.162	0.144	0.05	0.374
chr1	976498	982117	PERM1	347	-	ENSG00000187642.5	protein_coding	53	0.068	0.065	0.015	0.048	0.089	0.248	0.223	0.015	0.034	0.026	0.007	0.024	0.033	0.031	0.021	0.023	0.024	0.02	0.02	0.019	0.103	0.034	0.008	0.589	0.127	0.045	0.047	0.054	0.897	0.047	0.237	16.076	38.911	0.26	0.048	0.041	0.202	59.2	0.079	0.042	0.018
chr1	995965	998051	RP11-54O7.17	339	-	ENSG00000272512.1	lincRNA	53	2.564	2.023	0.227	3.496	4.49	7.88	5.379	1.749	2.056	3.139	0.607	1.026	2.394	1.721	1.617	2.149	2.724	3.168	0.886	1.763	2.528	0.166	0.025	3.01	4.069	1.364	1.312	0.99	1.245	0.719	3.342	2.685	3.207	0.929	0.458	1.735	1.435	0.772	2.54	0.706	2.111
chr1	998961	1000172	HES4	435	-	ENSG00000188290.6	protein_coding	53	6.204	8.059	1.061	12.065	17.865	24.908	10.249	6.669	8.358	13.384	1.708	2.565	8.628	7.158	4.697	9.534	12.186	13.052	2.61	6.437	9.681	2.655	0.493	9.709	12.346	9.673	6.052	11.054	5.354	10.555	11.392	12.993	8.023	6.47	1.393	8.201	9.023	1.679	10.05	2.688	4.218
chr1	1008075	1008229	RP11-54O7.10	100	-	ENSG00000231702.2	processed_pseudogene	53	0	0	0	0.112	0.107	0.136	0.12	0.041	0.099	0.117	0	0	0.13	0.017	0	0.164	0.158	0.105	0	0	0.11	0.084	0	0.133	0	0	0	0	0	0	0.291	0.1	0.125	0.047	0	0	0	0	0	0	0
chr1	1011996	1013193	RP11-54O7.11	119	-	ENSG00000224969.1	antisense	53	0.046	0.049	0	0.078	0.078	0.086	0.05	0.102	0.135	0.133	0	0	0.139	0.135	0.078	0.138	0.204	0.101	0	0.052	0.116	0.107	0	0.162	0.162	0.053	0.04	0.052	0.035	0.041	0.277	0.053	0.068	0.052	0.032	0.075	0.044	0	0.084	0.024	0
chr1	1013422	1014540	ISG15	504	+	ENSG00000187608.5	protein_coding	53	15.328	17.756	8.155	19.676	18.825	19.364	12.63	29.407	17.086	18.251	3.504	3.816	17.494	17.908	19.642	26.793	16.192	22.491	14.795	18.99	14.418	313.991	17.778	15.339	12.072	21.861	15.586	16.687	5.559	15.719	9.984	12.271	9.847	17.539	18.893	27.096	6.367	3.257	16.69	6.468	4.019
chr1	1020122	1056116	AGRN	468	+	ENSG00000188157.9	protein_coding	53	7.469	9.7	2.632	8.957	9.824	7.551	17.163	13.034	15.013	12.768	2.001	3.565	25.924	17.556	10.321	8.898	9.534	13.108	7.562	9.37	14.026	26.434	11.43	9.499	21.449	8.369	10.423	9.05	13.002	7.962	11.886	5.42	4.419	52.391	8.251	20.804	21.005	1.084	8.683	4.99	15.878
chr1	1055032	1056116	RP11-54O7.14	459	+	ENSG00000242590.1	sense_intronic	53	6.074	8.337	2.406	6.794	7.982	5.524	12.43	12.471	14.792	12.584	1.987	3.574	25.123	17.08	9.314	9.233	9.416	12.556	6.831	9.195	11.729	16.68	6.856	8.304	16.759	7.109	9.019	7.84	11.277	6.401	10.463	4.747	3.867	49.266	9.176	18.538	16.349	0.847	7.954	4.237	12.86
chr1	1059733	1069355	RP11-465B22.3	272	+	ENSG00000217801.5	transcribed_unprocessed_pseudogene	53	0.062	0.141	0.073	0.049	0.069	0.024	1.033	0.892	2.052	1.174	0.1	0.112	2.126	1.929	0.436	0.84	0.872	0.998	0.134	0.166	0.578	5.704	0.056	0.344	0.679	0.098	0.747	0.067	4.125	0.065	0.303	0.089	0.035	1.626	0.265	0.608	1.518	0.006	0.215	0.054	0.81
chr1	1062207	1063288	RP11-54O7.18	167	-	ENSG00000273443.1	lincRNA	53	0.018	0.031	0	0	0.021	0	0.091	0.191	0.51	0.327	0	0	0.744	0.608	0.105	0.177	0.252	0.299	0.02	0.023	0.126	2.643	0.024	0.136	0.069	0.03	0.031	0.022	0.177	0	0.027	0.023	0	0.254	0.126	0.131	0.195	0	0.101	0	0.196
chr1	1070965	1074307	RNF223	256	-	ENSG00000237330.2	protein_coding	53	0	0	0	0	0	0	5.107	0	0.015	0	0	0	0.009	0.012	0	0	0	0	0	0	0.19	0.053	0	0	0.11	0	1.013	0	14.826	0	0.024	0	0	0.249	0	0.281	0.993	0	0	0	0.038
chr1	1081817	1116361	C1orf159	385	-	ENSG00000131591.13	protein_coding	53	3.613	2.651	2.383	2.464	2.961	2.344	4.35	3.045	3.692	3.65	4.802	4.994	5.014	3.674	3.557	2.768	3.828	3.614	2.338	2.268	4.638	3.145	1.952	4.387	4.605	3.073	5.146	3.191	4.337	2.865	4.168	1.644	1.132	4.323	2.274	3.79	4.145	0.579	4.927	3.438	1.693
chr1	1137016	1144056	LINC01342	107	+	ENSG00000223823.1	lincRNA	53	0	0	0	0	0	0	0.181	0	0	0	0	0	0	0	0	0	0	0	0	0	0.069	0	0	0	0	0	0.566	0	0.021	0	0.053	0	0	0.407	0.016	0.034	0.296	0	0	0	0.182
chr1	1167103	1167198	MIR200B	103	+	ENSG00000207730.1	miRNA	53	0	0	0	0	0	0	0.31	0	0	0	0	0	0	0	0	0	0	0	0	0	0	0	0	0	0	0	0.219	0	0.229	0	0	0	0	0.198	0	0	0	0	0	0	0.231
chr1	1167862	1167952	MIR200A	85	+	ENSG00000207607.1	miRNA	53	0	0	0	0	0	0	0	0	0	0	0	0	0	0	0	0	0	0	0	0	0	0	0	0	0	0	0.2	0	0.208	0	0	0	0	0.174	0	0	0	0	0	0	0.201
chr1	1169004	1169087	MIR429	161	+	ENSG00000198976.1	miRNA	53	0	0	0	0	0	0	0.222	0	0	0	0	0	0	0	0	0	0	0	0	0	0	0	0	0	0	0	1.142	0	0.542	0	0	0	0	0.479	0	0	0.412	0	0	0	0.574
chr1	1169356	1170343	RP11-465B22.8	390	+	ENSG00000272141.1	lincRNA	53	0.018	0.106	0	0	0	0	6.411	0	0	0	0	0	0	0	0	0	0	0	0.013	0.028	0.934	0.111	0	0.164	0.348	0.092	36.812	0	13.378	0	2.254	0	0	15.094	0.386	1.892	16.896	0	0	0	11.261
chr1	1173055	1179555	TTLL10-AS1	152	-	ENSG00000205231.1	antisense	53	0.183	0.466	0	0	0.014	0	0.05	0.008	0	0.034	0	0	0	0	0.022	0.042	0.005	0.003	0.008	0.007	0.295	0	0	0.02	0.026	0.01	0.053	0	0.05	0	0.436	0	0.008	0.048	0	0.181	0.046	0.014	0.03	0	0.057
chr1	1173883	1197935	TTLL10	266	+	ENSG00000162571.9	protein_coding	53	0.427	0.578	0.006	0.01	0.025	0.014	0.196	0.022	0.008	0.066	0.013	0.017	0.009	0.006	0.049	0.098	0.011	0.013	0.018	0.018	0.521	0.004	0	0.032	0.141	0.028	0.136	0.024	0.139	0.028	1.277	0.012	0.041	0.158	0.005	0.458	0.14	0.046	0.069	0.009	0.096
chr1	1203507	1206691	TNFRSF18	322	-	ENSG00000186891.9	protein_coding	53	0.746	0.955	0.108	0.266	0.366	0.073	0.614	0.488	1.044	0.112	2.594	2.007	1.392	1.283	0.248	0.219	0.086	0.153	0.208	0.158	1.336	7.421	0.03	0.558	1.229	0.179	3.057	0.15	2.242	0.161	0.85	0.117	0.058	0.384	0.224	1.999	3.395	0.072	0.286	0.106	0.094
chr1	1211325	1214132	TNFRSF4	315	-	ENSG00000186827.6	protein_coding	53	3.495	6.171	0.308	0.791	1.039	0.495	1.108	0.336	0.366	0.221	0.391	0.471	0.745	0.619	0.502	0.293	0.215	0.221	0.255	0.246	4.003	4.805	0.027	0.923	1.491	0.729	2.306	0.734	0.578	0.682	1.148	0.978	1.569	1.32	0.334	4.441	1.26	0.655	0.828	0.685	0.467
chr1	1216907	1232031	SDF4	575	-	ENSG00000078808.12	protein_coding	53	59.375	59.723	66.556	85.899	71.547	58.539	58.454	23.476	28.801	28.783	76.115	86.034	38.513	30.473	26.31	29.121	29.151	27.092	25.767	26.174	61.6	40.317	89.684	61.861	69.446	51.551	72.589	52.846	39.223	52.112	67.036	66.079	42.685	67.395	62.37	62.95	56.854	25.677	55.899	66.739	43.068
chr1	1232248	1235041	B3GALT6	419	+	ENSG00000176022.3	protein_coding	53	6.156	6.524	6.804	5.235	6.539	4.254	5.803	6.513	8.391	6.004	5.105	5.529	8.875	8.668	6.995	7.892	6.441	5.742	4.43	4.562	6.914	4.968	10.988	7.039	7.827	5.086	4.749	5.043	4.729	4.903	8.691	4.557	4.107	7.231	5.525	6.344	4.841	3.182	6.665	6.064	5.497
chr1	1242452	1246722	FAM132A	288	-	ENSG00000184163.3	protein_coding	53	0.685	1.397	0.269	0.551	0.613	0.592	0.686	0.383	0.467	0.249	0.794	0.916	0.528	0.436	0.296	0.841	0.329	0.309	0.397	0.397	1.089	0.73	0.487	0.806	0.694	0.842	4.98	0.668	0.982	0.612	0.69	0.222	0.377	2.593	0.569	0.773	0.365	0.241	0.539	0.568	0.249
chr1	1249776	1251334	RP5-902P8.12	189	-	ENSG00000260179.1	lincRNA	53	0.204	0.201	0.12	0.189	0.175	0.232	0.317	0.159	0.158	0.163	0.451	0.385	0.173	0.155	0.163	0.134	0.172	0.175	0.194	0.125	0.261	0.196	0.129	0.328	0.282	0.295	0.242	0.234	0.203	0.247	0.378	0.076	0.083	0.321	0.216	0.327	0.19	0.105	0.249	0.32	0.101
chr1	1253908	1273885	UBE2J2	458	-	ENSG00000160087.16	protein_coding	53	9.713	10.19	11.38	9.235	9.594	7.953	9.8	7.364	8.512	7.427	13.307	13.76	9.466	8.825	7.773	8.74	7.563	7.052	5.644	7.114	10.562	11.77	11.061	10.875	11.263	11.45	11.982	11.11	11.714	11.111	12.529	7.093	6.276	12.92	8.343	10.805	10.147	7.262	9.81	10.419	7.398
chr1	1275222	1280420	RP5-902P8.10	342	+	ENSG00000230415.1	lincRNA	53	1.056	1.227	2.243	0.929	1.14	0.629	1.635	1.721	1.926	2.116	7.312	9.012	3.414	2.292	1.578	1.667	2.413	1.724	1.442	1.342	1.657	0.617	0.601	1.255	2.175	2.414	1.12	1.821	0.725	1.846	3.495	0.859	0.781	1.387	1.23	1.001	1.401	0.398	2.72	4.418	0.784
chr1	1280435	1292029	SCNN1D	402	+	ENSG00000162572.15	protein_coding	53	2.186	2.636	3.44	1.362	1.837	0.865	3.255	5.329	6.252	6.207	17.553	20.462	9.585	6.543	5.348	5.364	7.146	5.78	4.546	4.139	3.312	0.837	0.815	4.646	5.76	4.484	2.129	3.026	1.6	2.92	6.903	1.79	1.535	3.184	3.285	1.823	2.679	0.741	6.168	8.103	1.443
chr1	1292375	1308018	ACAP3	546	-	ENSG00000131584.14	protein_coding	53	15.16	16.78	18.834	11.972	14.773	11.917	31.858	39.072	48.362	65.762	216.771	248.995	75.266	51.436	50.594	30.673	62.789	59.833	22.979	21.733	17.973	9.063	8.06	34.868	31.03	32.074	22.347	26.205	29.917	24.618	26.572	17.768	15.078	17.601	12.436	19.673	23.022	9.304	23.031	27.179	9.891
chr1	1308566	1311071	PUSL1	420	+	ENSG00000169972.7	protein_coding	53	4.742	5.106	8.658	4.193	4.711	3.905	8.703	3.708	4.544	3.435	7.102	7.47	5.4	4.624	4.001	3.684	3.359	3.328	3.401	3.452	6.236	7.823	8.167	9.762	9.137	5.136	6.204	5.771	11.466	5.5	7.935	4.445	3.378	6.082	4.346	5.779	8.838	2.345	5.089	6.334	5.711
chr1	1312017	1324691	CPSF3L	517	-	ENSG00000127054.14	protein_coding	53	19.482	19.033	19.576	25.7	23.877	25.617	33.29	12.239	13.711	13.835	50.581	52.461	17.759	14.924	14.584	14.768	14.753	12.653	12.816	13.061	22.705	19.866	15.389	36.82	37.521	33.214	26.032	31.099	18.476	28.494	33.778	13.628	15.045	20.971	11.919	21.379	21.683	16.849	26.123	40.584	17.401
chr1	1317580	1318689	RP5-890O3.9	446	-	ENSG00000240731.1	sense_intronic	53	6.791	5.875	6.33	11.78	10.188	12.277	14.352	4.147	4.181	4.35	21.842	26.345	5.672	4.127	4.442	4.244	4.343	3.601	4.101	3.934	8.485	3.727	3.56	15.704	16.149	11.992	9.217	11.502	6.882	10.645	13.044	4.53	4.351	6.872	3.302	7.475	9.176	4.505	9.974	17.487	6.67
chr1	1324755	1328897	CPTP	468	+	ENSG00000224051.2	protein_coding	53	10.222	9.665	11.861	7.98	8.717	6.617	9.785	7.917	11.243	7.562	8.71	9.924	14.421	11.699	9.415	7.212	7.477	7.321	5.991	7.808	11.284	7.469	7.173	10.881	10.807	8.837	20.052	9.002	22.674	9.063	9.681	11.285	33.073	17.986	22.722	9.195	16.629	9.281	8.874	7.76	6.698
chr1	1331313	1333379	TAS1R3	199	+	ENSG00000169962.4	protein_coding	53	0.122	0.151	0.153	0.112	0.123	0.064	0.124	0.111	0.12	0.121	0.532	0.596	0.137	0.114	0.096	0.111	0.15	0.115	0.094	0.075	0.182	0.331	0.047	0.241	0.269	0.14	0.49	0.114	0.391	0.125	0.287	0.212	0.307	0.214	0.091	0.246	0.661	0.254	0.245	0.227	0.069
chr1	1337976	1349350	DVL1	529	-	ENSG00000107404.13	protein_coding	53	21.669	20.371	28.657	21.58	21.794	21.765	29.437	33.656	41.618	28.39	34.418	39.535	46.506	39.054	30.069	26.353	33.971	24.961	18.949	22.423	24.022	10.059	19.137	30.343	30.415	30.457	26.121	28.403	34.277	29.264	26.733	19.652	26.2	21.605	16.199	24.197	27.186	67.839	41.36	28.651	24.293
chr1	1352690	1361777	MXRA8	549	-	ENSG00000162576.12	protein_coding	53	95.587	52.446	13.075	95.468	75.088	56.041	49.356	7.094	7.842	8.395	3.494	5.853	8.421	5.765	6.969	6.361	8.031	8.107	3.95	5.738	80.29	0.716	150.63	76.267	120.729	56.105	29.754	35.478	16.296	29.506	58.236	26.319	11.014	24.153	4.407	45.13	30.792	6.818	136.583	84.017	5.558
chr1	1373729	1375495	AURKAIP1	550	-	ENSG00000175756.9	protein_coding	53	32.966	36.445	46.827	25.588	29.906	24.938	31.936	38.098	42.049	39.028	32.262	34.274	42.444	43.196	34.22	38.482	41.32	41.025	25.641	38.513	34.333	43.563	34.349	27.817	25.617	38.992	43.538	34.997	36.134	35.286	27.55	46.977	52.874	53.451	44.019	28.264	32.134	47.689	26.649	23.349	26.296
chr1	1378665	1379032	RP5-890O3.3	114	+	ENSG00000223663.2	processed_pseudogene	53	0	0.046	0.06	0	0.044	0	0.115	0	0	0.063	0.296	0.364	0.074	0.037	0	0.046	0.063	0.08	0	0	0.049	0.155	0.041	0.028	0	0.091	0.114	0.118	0.054	0.102	0.198	0	0	0.019	0.09	0.058	0.043	0	0.054	0.047	0.058
chr1	1386481	1399328	CCNL2	589	-	ENSG00000221978.7	protein_coding	53	72.655	69.081	69.163	58.107	64.174	50.352	89.31	24.359	25.027	28.377	123.918	132.006	36.768	28.046	26.651	26.582	28.671	25.882	26.896	24.948	86.486	28.852	59.526	93.855	120.004	82.56	67.353	85.813	53.486	75.041	106.213	32.947	27.668	74.2	67.164	74.649	73.985	20.244	85.151	124.706	49.524
chr1	1399521	1399689	RP4-758J18.2	362	+	ENSG00000224870.3	processed_transcript	53	2.564	2.193	3.465	2.459	2.627	2.033	2.779	2.521	1.929	2.247	3.115	3.218	1.956	2.227	2.754	2.511	1.908	2.566	4.263	3.311	2.775	4.549	2.787	2.741	2.569	3.086	3.172	2.947	2.473	2.973	3.299	1.733	1.514	3.229	5.103	2.593	3.008	1.119	3.24	2.258	2.244
chr1	1405108	1407313	MRPL20	514	-	ENSG00000242485.1	protein_coding	53	24.173	24.996	28.122	23.672	26.242	24.81	24.831	21.501	23.392	21.693	18.871	18.746	21.338	23.054	19.228	25.336	23.373	20.929	18.365	20.972	27.382	33.442	23.511	23.25	20.602	28.979	24.878	27.715	22.514	26.9	24.91	25.122	26.572	25.757	17.492	22.912	22.485	29.035	24.5	20.995	18.227
chr1	1405460	1405752	RN7SL657P	337	-	ENSG00000264293.1	misc_RNA	53	2.026	1.95	2.078	1.582	1.756	1.158	2.263	0.696	0.677	0.953	2.626	2.845	0.93	0.751	0.726	0.737	0.937	0.714	0.812	0.805	2.558	2.642	1.798	2.462	2.469	1.809	2.512	2.082	1.97	1.835	3.301	1.166	0.996	1.925	1.5	2.915	2.637	0.534	2.772	4.088	2.3
chr1	1409095	1410618	RP4-758J18.13	287	+	ENSG00000272455.1	lincRNA	53	0.471	0.38	0.596	0.472	0.736	0.426	0.813	0.707	0.685	0.802	2.262	2.358	0.886	0.806	0.735	0.841	0.883	0.708	0.698	0.734	0.527	1.768	0.71	0.756	1.115	1.192	1.342	1.028	0.987	0.994	1.169	0.338	0.429	1.224	0.616	0.604	0.91	0.41	1.113	1.725	0.482
chr1	1418419	1421769	ANKRD65	393	-	ENSG00000235098.4	protein_coding	53	2.542	2.322	0.363	0.39	0.921	0.396	13.132	8.55	7.132	6.152	9.33	9.111	9.524	8.894	7.543	7.115	6.567	6.198	10.833	6.949	4.809	0.174	0.278	2.675	2.811	6.214	2.264	4.995	5.103	4.612	6.873	1.12	0.545	2.08	0.266	4.673	5.007	0.39	7.971	4.53	3.037
chr1	1420244	1422691	RP4-758J18.7	230	+	ENSG00000225905.1	antisense	53	0.178	0.185	0.037	0	0.07	0	1.03	0.607	0.451	0.637	1.049	1.037	0.598	0.483	0.689	0.527	0.598	0.715	0.984	0.673	0.397	0	0.022	0.525	0.504	0.568	0.16	0.263	0.443	0.319	1.251	0.072	0.045	0.215	0	0.221	0.452	0.028	1.297	0.927	0.318
chr1	1426127	1427787	TMEM88B	323	+	ENSG00000205116.3	protein_coding	53	0	0	0	0	0	0	0.36	6.134	1.681	5.115	0.724	1	2.115	2.5	10.991	4.605	3.002	7.444	24.208	13.108	0.037	0	0	0.189	0.109	0.116	0.048	0.077	0.125	0.078	0.177	0	0	0.193	0	0	0.073	0	0.752	0.094	0
chr1	1430538	1434573	RP4-758J18.10	301	-	ENSG00000225285.1	lincRNA	53	1.181	0.876	0.237	0.594	0.678	0.73	4.532	0.458	0.337	0.496	0.069	0.096	0.315	0.266	0.411	0.382	0.351	0.468	0.465	0.374	1.775	0.214	0.03	1.574	1.771	5.188	1.288	3.855	1.043	4.524	3.35	0.351	0.216	0.767	0.902	1.018	2.46	0.071	2.906	0.745	0.715
chr1	1434860	1442882	VWA1	469	+	ENSG00000179403.10	protein_coding	53	9.618	9.506	3.867	5.401	8.657	8.525	36.47	8.877	6.198	9.098	2.043	2.899	7.477	5.715	12.176	7.641	6.627	11.161	23.28	10.854	12.05	0.831	1.214	12.228	19.462	31.546	12.963	29.851	9.919	32.414	16.544	6.893	3.684	15.528	18.28	8.363	16.997	1.038	67.878	5.551	7.811
chr1	1449688	1470158	ATAD3C	295	+	ENSG00000215915.5	protein_coding	53	0.533	0.852	0.302	0.427	0.452	0.23	1.912	1.003	0.775	1.222	0.643	0.808	1.031	0.904	1.216	0.841	0.876	1.149	2.153	1.137	1.275	0.454	0.23	0.661	1.149	1.507	0.716	1.218	0.781	1.165	1.459	0.502	0.287	2.352	1.66	1.408	1.217	0.171	3.133	1.034	1.905
chr1	1471762	1496202	ATAD3B	455	+	ENSG00000160072.15	protein_coding	53	9.299	10.107	7.856	7.04	8.24	6.421	9.825	4.968	6.319	5.477	14.197	15.854	9.994	6.594	5.73	7.372	6.29	5.349	4.554	5.186	12.777	12.42	7.833	13.033	15.179	9.983	11.572	8.925	11.38	8.243	14.909	5.632	4.498	13.296	8.565	12.004	10.656	3.462	12.866	15.062	8.147
chr1	1512150	1534687	ATAD3A	446	+	ENSG00000197785.9	protein_coding	53	8.586	8.228	11.507	6.575	7.42	6.054	9.216	5.56	7.143	5.698	8.482	9.414	8.633	7.623	6.094	6.478	5.999	5.59	5.252	5.42	9.478	17.744	11.653	9.658	9.304	8.02	10.109	8.431	12.377	8.724	10.868	7.598	7.607	10.563	9.409	9.165	10.298	9.719	9.915	8.29	9.015
chr1	1535173	1540453	TMEM240	426	-	ENSG00000205090.4	protein_coding	53	1.767	1.999	1.368	3.595	3.245	2.595	5.671	10.94	18.477	19.101	34.647	36.471	25.187	23.356	14.064	10.813	20.598	16.642	3.084	5.723	2.085	0.045	2.226	5.778	6.15	8.856	2.847	8.136	0.893	7.548	5.135	2.506	1.929	0.973	0.243	1.735	1.144	0.627	3.088	8.765	0.298
chr1	1541672	1574869	SSU72	524	-	ENSG00000160075.10	protein_coding	53	27.875	31.078	27.267	20.6	24.203	19.153	23.758	23.333	26.968	27.278	32.017	33.388	31.623	29.597	22.195	26.758	30.127	25.65	16.505	20.458	31.023	26.998	24.303	26.039	26.456	25.939	28.788	24.361	28.677	23.763	27.474	21.487	21.177	29.476	21.152	30.993	26.863	31.905	23.337	26.426	20.892
chr1	1574974	1575993	RP5-832C2.5	221	+	ENSG00000215014.3	lincRNA	53	0.358	0.21	0.559	0.148	0.184	0.156	0.296	0.422	0.475	0.394	0.592	0.583	0.576	0.49	0.452	0.592	0.528	0.37	0.437	0.46	0.305	0.527	0.374	0.214	0.188	0.191	0.164	0.249	0.194	0.239	0.214	0.096	0.085	0.22	0.162	0.199	0.317	0.124	0.353	0.306	0.173
chr1	1598011	1600096	C1orf233	388	-	ENSG00000228594.1	protein_coding	53	0.388	0.865	17.17	0.278	0.763	0.129	1.253	9.129	14.138	6.079	6.772	7.989	16.258	13.943	10.246	17.202	7.544	5.813	5.114	8.035	0.86	0.774	2.571	0.483	0.736	0.764	1.093	0.389	4.905	0.438	0.395	0.54	1.032	2.399	0.163	1.786	0.892	0.069	1.421	1.09	0.326
chr1	1613757	1615795	RP11-345P4.9	432	-	ENSG00000272106.1	antisense	53	3.391	2.631	4.304	3.784	3.888	3.93	5.362	12.278	12.295	17.37	15.632	14.556	13.425	13.489	11.738	12.177	23.168	14.886	8.928	7.526	3.958	2.455	1.985	4.36	6.488	4.448	4.743	4.545	4.613	4.272	6.323	3.459	3.57	5.267	2.185	4.406	5.099	6.557	6.503	8.715	2.289
chr1	1615414	1630610	MIB2	483	+	ENSG00000197530.8	protein_coding	53	9.226	10.803	12.307	13.844	13.754	9.415	17.179	12.041	16.263	13.47	25.937	30.434	21.488	16.751	13.284	15.284	14.682	13.014	8.829	10.04	11.926	6.074	5.185	15.569	20.103	15.518	15.473	15.23	13.498	13.204	16.725	10.97	12.582	12.917	9.314	13.856	11.678	19.902	13.435	27.368	7.496
chr1	1632094	1634786	MMP23B	275	+	ENSG00000189409.8	protein_coding	53	0.319	1.19	0.418	3.815	3.957	0.557	1.061	0.102	0.104	0.094	0.18	0.23	0.186	0.146	0.085	0.12	0.126	0.085	0.09	0.051	0.598	0.048	0.029	1.747	0.975	0.758	0.43	0.95	0.237	0.596	3.595	1.243	1.228	0.486	0.254	2.042	0.123	0.017	0.139	4.862	0.147
chr1	1635936	1659012	CDK11B	476	-	ENSG00000248333.3	protein_coding	53	14.382	12.263	11.419	13.183	12.148	12.829	15.389	9.737	9.127	9.203	16.206	16.904	11.317	10.456	10.123	11.751	9.243	9.949	11.094	10.859	14.729	13.357	9.101	16.7	14.814	19.152	18.402	17.543	10.743	18.163	14.743	8.598	9.34	11.419	7.357	16.635	11.495	16.533	14.904	14.919	9.246
chr1	1659324	1662602	RP11-345P4.10	436	+	ENSG00000272004.1	antisense	53	6.383	6.621	8.779	6.921	7.503	5.784	6.96	7.508	8.144	6.07	16.845	17.406	9.971	8.367	7.027	5.895	6.44	5.269	5.262	4.854	9.02	7.53	5.369	6.202	8.134	9.261	8.07	8.328	5.335	7.686	4.392	3.5	2.892	7.422	5.51	7.376	6.132	3.198	7.994	12.09	5.073
chr1	1661477	1692728	SLC35E2B	460	-	ENSG00000189339.7	protein_coding	53	9.577	9.099	13.133	9.58	9.613	7.666	13.074	8.573	10.011	7.5	18.527	21.379	12.545	10.389	7.796	7.005	8.038	5.932	6.299	5.445	12.385	13.875	9.174	12.281	20.756	12.193	12.197	11.094	7.705	10.214	12.413	4.939	4.074	9.345	6.553	10.716	9.328	5.141	11.276	17.675	7.627
chr1	1674000	1674397	RP11-345P4.6	277	+	ENSG00000269227.1	transcribed_processed_pseudogene	53	1.092	0.714	0.75	0.769	0.674	0.59	1.227	0.224	0.229	0.291	1.471	1.847	0.372	0.263	0.227	0.266	0.248	0.189	0.276	0.194	1.333	1.439	0.452	1.257	1.964	0.965	0.991	0.904	0.603	0.772	0.856	0.484	0.318	0.439	0.329	1.146	1.152	0.243	1.381	1.767	0.692
chr1	1699929	1701810	MMP23A	166	+	ENSG00000215914.3	unprocessed_pseudogene	53	0.07	0.232	0.104	0.561	0.606	0.106	0.225	0.025	0.023	0.023	0.068	0.068	0.055	0.034	0.03	0.026	0.032	0.019	0.023	0	0.122	0.024	0	0.364	0.263	0.159	0.145	0.196	0.065	0.109	0.483	0.26	0.41	0.14	0.07	0.413	0.033	0	0.029	1.068	0.044
chr1	1702729	1724327	CDK11A	481	-	ENSG00000008128.18	protein_coding	53	15.77	14.089	13.005	13.225	12.547	11.905	17.314	7.644	6.952	7.835	21.024	22.492	9.672	7.885	8.265	9.347	7.475	8.061	9.451	8.559	16.954	12.595	8.316	17.272	17.927	18.548	21.942	17.384	11.44	16.804	16.638	7.89	7.348	13.778	9.994	19.765	13.192	10.978	16.398	16.483	9.354
chr1	1702735	1734835	RP1-283E3.8	489	-	ENSG00000268575.1	processed_transcript	53	17.734	15.607	14.412	14.598	13.897	13.227	19.047	8.804	8.158	8.829	23.682	25.034	11.153	9.128	9.509	10.735	8.578	9.27	10.791	9.801	18.793	14.058	9.227	19.091	19.416	20.666	23.856	19.23	12.667	18.693	18.537	8.74	8.276	15.373	11.396	21.652	14.559	12.441	18.337	18.544	10.457
chr1	1724511	1732844	RP1-283E3.4	355	+	ENSG00000227775.3	transcribed_processed_pseudogene	53	2.281	1.687	2.642	1.786	1.751	1.362	4.185	1.48	2.063	1.725	4.966	6.006	2.586	2.231	1.81	1.486	2.008	1.173	1.251	0.985	2.765	2.762	1.88	2.946	4.454	2.819	3.306	2.387	1.776	2.161	2.774	1.185	1.117	2.172	1.048	2.387	2.785	1.072	2.729	5.097	1.868
chr1	1724837	1745992	SLC35E2	339	-	ENSG00000215790.2	protein_coding	53	1.991	1.415	2.274	1.829	1.732	1.606	2.753	1.353	1.76	1.299	4.322	4.632	1.912	1.845	1.404	1.257	1.498	1.022	1.228	1.052	2.295	2.399	1.746	2.842	4.068	2.281	2.35	1.996	1.361	1.929	2.701	0.884	0.768	1.28	0.857	2.005	2.177	1	2.207	3.479	1.373
chr1	1751231	1780457	NADK	504	-	ENSG00000008130.11	protein_coding	53	29.068	30.826	44.794	22.711	25.26	23.948	20.372	8.382	9.143	9.743	11.264	13.034	10.987	9.048	8.067	9.174	9.163	9.806	7.41	8.044	25.657	23.157	13.149	19.967	21.157	16.825	30.277	21.374	13.795	22.306	23.907	10.672	7.458	18.904	39.184	26.141	20.112	5.566	21.899	22.104	13.338
chr1	1785289	1891056	GNB1	610	-	ENSG00000078369.13	protein_coding	53	94.373	83.201	78.861	100.088	94.027	104.037	85.513	116.007	189.173	120.687	144.794	124.803	181.035	198.75	109.241	107.69	119.254	111.803	86.504	94.082	84.032	116.396	105.41	84.678	88.48	82.053	75.425	81.413	53.908	82.275	82.076	44.928	37.471	77.113	30.204	96.398	60.977	15.532	82.452	71.806	30.811
chr1	1891470	1892658	RP1-140A9.1	238	+	ENSG00000231050.1	antisense	53	0.336	0.312	0.435	0.105	0.125	0.047	0.13	0.627	0.935	0.785	1.024	1.008	1.018	0.946	0.742	0.834	0.94	0.866	0.474	0.668	0.349	0.211	0.202	0.307	0.356	0.091	0.194	0.083	0.181	0.056	0.146	0.191	0.15	0.379	0.155	0.163	0.288	0.425	0.349	0.616	0.197
chr1	1914826	1917294	CALML6	254	+	ENSG00000169885.5	protein_coding	53	0.477	0.399	0.299	0.274	0.267	0.17	0.325	0.302	0.525	0.804	1.259	1.476	0.876	0.595	0.357	0.396	0.601	0.775	0.157	0.195	0.706	0.143	0.396	0.644	0.688	0.278	0.322	0.203	0.426	0.17	0.419	0.132	0.069	0.529	1.024	0.34	0.557	3.593	0.394	0.393	0.774
chr1	1917589	1919273	TMEM52	371	-	ENSG00000178821.8	protein_coding	53	0.619	0.659	21.974	0.128	0.202	0.128	0.277	0.82	1.043	0.723	2.354	2.672	1.033	0.802	0.497	0.951	0.628	0.482	0.202	0.221	0.695	0.098	0.199	0.364	0.31	0.298	1.34	0.369	0.619	0.334	0.594	0.207	0.445	0.744	2.808	0.638	1.057	37.224	0.316	1.035	54.583
chr1	1922286	2003714	CFAP74	245	-	ENSG00000142609.13	protein_coding	53	0.017	0.019	0.139	0	0.006	0	0.03	0.466	0.681	1.384	3.904	4.704	1.438	1.088	0.615	0.543	1.19	0.763	0.094	0.177	0.046	0	0	0.011	0.037	0.008	0.01	0.01	0.009	0.008	0.797	0.006	0.004	0.016	0.277	0.492	0.01	0.003	0.016	0.021	0.003
chr1	2013212	2015530	RP11-547D24.1	345	-	ENSG00000233542.1	antisense	53	0.019	0.017	0.015	0.016	0.02	0	0	0.499	0.963	0.316	52.012	59.201	1.636	1.422	0.188	0.084	0.328	0.238	0.158	0.076	0.021	0	0	0.005	0	0	0	0	0.031	0	0.025	0.016	0.016	0	0	0.02	0.019	0	0	0	0
chr1	2019340	2030753	GABRD	488	+	ENSG00000187730.6	protein_coding	53	0.269	0.232	0.673	0.178	0.238	0.107	0.067	14.843	37.67	33.099	271.864	269.181	70.903	68.473	9.008	2.534	40.625	27.647	1.279	3.874	0.377	0.016	0	0.099	0.13	0.13	0.144	0.161	0.227	0.144	0.189	0.234	0.228	0.191	0.059	0.567	0.223	0.102	0.154	0.084	0.055
chr1	2049202	2050070	RP11-547D24.3	69	-	ENSG00000226969.1	antisense	53	0	0	0	0	0	0	0	0	0	0	0	0	0	0	0	0	0	0	0	0	0	0	0	0	0	0	0	0	0	0	0	0	0	0.052	0	0.072	0	0	0	0	0
chr1	2050469	2181914	PRKCZ	418	+	ENSG00000067606.11	protein_coding	53	0.123	0.412	2.884	0.085	0.168	0.082	1.162	10.79	18.443	13.816	39.958	37.252	23.492	22.373	11.622	11.71	17.386	11.265	9.413	9.19	0.936	0.275	0.093	1.157	0.796	0.612	3.694	0.422	3.413	0.331	0.62	1.886	1.429	3.487	1.698	8.499	2.662	0.035	0.2	0.568	2.043
chr1	2141083	2145279	RP5-892K4.1	262	-	ENSG00000271806.1	antisense	53	0.016	0.054	0.353	0.012	0.022	0.011	0.134	0.979	1.87	1.199	4.831	4.459	2.398	2.242	1.104	1.172	1.645	1.122	1.056	0.963	0.122	0.034	0.012	0.11	0.09	0.071	0.41	0.047	0.407	0.036	0.11	0.208	0.145	0.364	0.182	0.953	0.323	0.004	0.025	0.082	0.231
chr1	2181793	2184389	RP11-181G12.2	380	-	ENSG00000182873.4	antisense	53	0.704	0.857	1.511	1.194	0.972	1.148	1.731	1.989	2.227	2.903	28.808	31.165	3.697	2.522	2.478	2.794	3.456	2.551	2.772	2.356	1.462	0.164	0.308	3.746	3.389	2.252	3.422	1.896	1.822	1.578	3.235	1.073	0.712	1.913	1.351	6.319	2.255	0.348	1.238	3.66	1.133
chr1	2186003	2207733	FAAP20	389	-	ENSG00000162585.12	protein_coding	53	4.014	3.739	4.998	4.905	4.423	3.912	4.409	2.712	2.955	2.243	4.132	4.354	2.739	2.66	2.882	3.667	2.494	2.35	2.548	2.675	4.406	3.961	4.395	6.306	7.062	4.875	3.16	4.624	2.71	4.461	5.582	2.673	2.088	6.114	3.206	4.025	3.11	1.165	4.05	5.189	2.321
chr1	2220534	2220738	RP11-181G12.4	153	+	ENSG00000234396.3	lincRNA	53	0.249	0.154	0.08	0.251	0.163	0.163	0.099	0	0.046	0.085	0.095	0	0.1	0.086	0	0.098	0.084	0.073	0	0	0.168	0	0	0.051	0.187	0.09	0.072	0.1	0.085	0.083	0.231	0	0	0.307	0.341	0.108	0.102	0	0.207	0.259	0
chr1	2228694	2310119	SKI	515	+	ENSG00000157933.9	protein_coding	53	29.195	27.761	10.786	51.575	37.514	50.951	26.308	13.272	15.426	14.878	90.201	93.806	16.446	14.944	13.829	10.69	16.346	12.669	11.513	9.89	26.877	4.685	20.845	31.91	37.143	26.322	15.804	31.467	14.802	31.494	34.67	18.793	10.152	13.176	9.118	27.305	18.752	7.886	30.234	27.818	6.123
chr1	2321252	2391707	MORN1	330	-	ENSG00000116151.9	protein_coding	53	0.79	0.764	0.797	0.67	0.716	0.644	1.162	0.88	1.185	1.437	11.221	11.578	1.581	1.474	0.836	1.057	1.7	1.069	0.574	0.644	1.45	0.608	0.561	1.693	3.99	1.107	0.957	1.022	0.723	0.946	2.7	0.425	0.269	1.894	0.613	0.96	1.065	0.379	2.514	4.093	0.735
chr1	2326200	2326693	RP4-713A8.1	222	-	ENSG00000272161.1	sense_intronic	53	0.047	0.079	0	0.074	0.076	0.039	0.047	0.224	0.37	0.365	5.242	5.531	0.45	0.386	0.285	0.216	0.359	0.277	0.116	0.097	0.134	0	0	0.205	0.342	0.085	0.076	0.081	0	0.09	0.259	0.032	0	0.148	0.1	0.098	0.085	0.052	0.228	0.523	0.094
chr1	2363060	2363628	RP4-740C4.7	334	-	ENSG00000272420.1	sense_intronic	53	0.419	0.372	0.417	0.284	0.387	0.26	0.455	2.501	3.632	3.65	25.036	20.087	3.077	3.882	2.374	2.206	3.568	3.369	0.511	0.686	0.571	0.335	0.209	0.778	0.974	1.103	0.9	0.715	0.507	0.649	0.748	0.312	0.36	1.004	0.602	0.543	0.583	0.133	0.704	0.804	0.382
chr1	2391827	2402342	RER1	488	+	ENSG00000157916.14	protein_coding	53	19.207	17.763	31.126	15.189	16.264	13.44	17.689	6.367	6.692	7.475	11.844	14.694	8.404	7.227	6.886	7.252	7.278	6.623	8.619	8.145	19.26	19.974	27.513	18.42	18.828	14.447	22.253	15.002	27.208	14.401	17.372	11.013	9.098	19.275	20.689	18.966	20.45	9.709	17.839	20.11	15.611
chr1	2406483	2413797	PEX10	395	-	ENSG00000157911.5	protein_coding	53	4.875	4.019	9.32	2.851	3.362	3.173	4.642	5.978	6.58	6.104	2.806	3.37	6.565	5.994	5.306	5.461	6.653	5.791	6.308	5.831	4.683	5.013	5.001	3.702	4.149	3.181	3.536	3.132	4.58	3.234	3.644	2.612	2.558	4.908	2.486	2.96	4.319	2.747	5.431	4.556	3.509
chr1	2425979	2505526	PLCH2	437	+	ENSG00000149527.13	protein_coding	53	0.24	0.469	1.004	0.222	0.201	0.068	10.355	5.214	12.81	5.54	57.641	67.896	18.613	11.453	10.104	7.05	6.419	4.945	14.861	5.897	4.149	0.913	0.051	0.461	0.287	0.447	1.078	0.147	15.193	0.172	0.683	0.113	0.055	3.134	2.427	1.322	10.854	0.044	0.237	0.119	2.593
chr1	2492299	2493258	RP3-395M20.2	223	-	ENSG00000224387.1	antisense	53	0	0	0.103	0	0	0	0.359	0.253	0.562	0.344	3.347	4.672	0.956	0.464	0.449	0.437	0.471	0.291	0.794	0.506	0.098	0.054	0	0	0	0	0.052	0	0.642	0	0	0	0	0.094	0.113	0.071	0.542	0	0	0	0.312
chr1	2493436	2494479	RP3-395M20.3	229	-	ENSG00000229393.1	antisense	53	0	0	0.112	0	0	0	0.363	0.226	0.524	0.313	3.513	5.346	1.098	0.491	0.41	0.533	0.507	0.28	1.01	0.609	0.091	0.048	0	0.019	0.045	0	0.077	0	0.676	0	0.013	0	0	0.136	0.121	0.075	0.495	0	0	0	0.258
chr1	2508532	2526600	PANK4	423	-	ENSG00000157881.9	protein_coding	53	6.106	5.593	6.469	5.289	5.511	5.712	8.247	3.587	5.169	5.579	11.275	12.538	8.119	6.936	3.935	4.387	6.551	4.393	3.085	3.309	6.407	8.13	4.56	7.334	7.627	7.738	7.547	7.868	4.507	8.78	6.524	8.153	7.691	6.284	4.018	7.431	5.872	8.305	7.034	6.131	3.011
chr1	2528744	2530245	HES5	280	-	ENSG00000197921.5	protein_coding	53	0.1	0.16	0	0.136	0.245	0.467	0.33	4.03	3.822	2.978	1.504	2.102	2.613	1.925	1.75	4.987	5.964	2.16	0.259	1.36	0.13	0.175	0	0.144	0.117	0.054	0.344	0.074	0.379	0.049	0.214	0.568	0.343	0.035	0.064	0.098	0.048	0.028	0.256	0.036	0.025
chr1	2546464	2547460	RP3-395M20.12	329	+	ENSG00000272449.1	lincRNA	53	0.779	0.748	0.539	0.672	1.027	0.796	0.848	2.178	4.692	4.034	1.483	1.664	3.287	2.906	1.559	3.916	6.056	3.329	0.385	1.16	0.964	2.841	0.102	0.923	0.867	0.485	2.441	0.541	0.631	0.535	1.229	0.556	0.354	3.063	1.311	2.103	0.835	0.121	0.626	0.285	0.786
chr1	2549919	2557031	RP3-395M20.8	369	-	ENSG00000238164.2	antisense	53	3.614	2.955	4.336	1.202	1.946	0.99	4.786	0.38	0.457	0.443	0.282	0.494	0.845	0.535	0.484	0.396	0.386	0.439	0.621	0.536	4.293	11.199	0.564	2.583	6.681	3.134	13.404	2.478	1.549	2.191	2.786	1.145	0.897	5.383	2.616	6.806	3.833	0.347	2.913	2.607	1.591
chr1	2555638	2565382	TNFRSF14	520	+	ENSG00000157873.13	protein_coding	53	33.266	27.055	39.344	13.273	20.847	11.052	31.478	4.258	5.658	3.768	3.451	5.322	9.166	6.575	5.559	3.625	3.32	3.673	5.49	4.625	38.858	70.109	6.488	27.176	73.022	34.227	58.247	24.463	15.927	20.574	30.25	9.838	6.603	43.74	24.55	53.103	31.086	2.62	27.945	28.624	8.84
chr1	2566409	2569888	RP3-395M20.7	149	+	ENSG00000225931.3	TEC	53	0.146	0.127	0.035	0.037	0.062	0.032	0.1	0.032	0.035	0.028	0.051	0.052	0.067	0.056	0.031	0.034	0.03	0.031	0.046	0.023	0.143	1.102	0.016	0.082	0.373	0.111	0.341	0.087	0.047	0.079	0.132	0.063	0.042	0.13	0.054	0.293	0.096	0.013	0.18	0.235	0.026
chr1	2581559	2584533	RP3-395M20.9	256	+	ENSG00000228037.1	lincRNA	53	0.916	0.488	0.059	0.122	0.204	0.139	0.378	0.107	0.18	0.127	0.305	0.344	0.264	0.2	0.189	0.131	0.121	0.137	0.108	0.115	0.811	6.755	0.047	0.582	1.709	0.448	3.815	0.447	0.171	0.375	0.588	0.228	0.242	0.404	0.149	0.642	0.262	0.148	0.638	0.699	0.088
chr1	2586490	2589040	FAM213B	375	+	ENSG00000157870.10	protein_coding	53	2.395	2.116	5.24	1.267	1.644	1.074	4.684	4.234	8.09	3.774	3.996	4.46	7.819	8.264	4.022	5.486	5.415	3.273	2.373	3.292	3.115	4.286	3.401	2.708	3.753	3.243	8.599	2.423	2.964	2.593	2.576	1.295	0.991	4.112	0.923	3.895	2.42	0.193	3.838	1.985	1.169
chr1	2591556	2633042	MMEL1	240	-	ENSG00000142606.11	protein_coding	53	0.233	0.259	0.182	0.035	0.076	0.054	0.296	0.177	0.156	0.189	0.022	0.035	0.112	0.095	0.128	0.911	0.329	0.079	0.158	0.4	0.38	0.015	0.01	0.113	0.104	0.211	0.436	0.166	0.189	0.142	0.201	0.065	0.02	0.236	0.027	0.532	0.228	0.011	0.423	0.047	0.106
chr1	2632567	2636620	RP13-436F16.1	219	+	ENSG00000237058.1	antisense	53	0.104	0.046	0.09	0.055	0.1	0.049	0.222	0.305	0.362	0.273	0.196	0.18	0.333	0.306	0.303	1.035	0.302	0.148	0.19	0.617	0.163	0.064	0	0.063	0.249	0	0.045	0	0	0	0.227	0	0	0.247	0	0.169	0.095	0	0.212	0.259	0.049
chr1	2635975	2801721	TTC34	167	-	ENSG00000215912.7	protein_coding	53	0.087	0.042	0.077	0.062	0.076	0.052	0.127	0.163	0.209	0.188	0.127	0.141	0.191	0.162	0.187	0.258	0.209	0.11	0.08	0.152	0.139	0.083	0.01	0.076	0.118	0.034	0.044	0.035	0.017	0.024	0.213	0.026	0.01	0.15	0.015	0.148	0.066	0	0.173	0.26	0.051
chr1	2811849	2812692	RP11-740P5.2	11	-	ENSG00000233234.1	lincRNA	53	0	0	0	0	0	0	0	0	0	0	0	0	0	0	0	0	0	0	0	0	0	0	0	0	0	0	0	0	0	0	0	0	0	0	0	0	0	0	0	0	0
chr1	2814431	2814998	RP11-740P5.3	57	-	ENSG00000231630.1	lincRNA	53	0	0	0	0	0	0	0	0	0	0	0	0	0	0	0	0	0	0	0	0	0	0	0	0	0	0	0	0	0	0	0	0	0	0	0	0	0	0	0	0	0
chr1	3021481	3022901	ACTRT2	373	+	ENSG00000169717.5	protein_coding	53	0	0	0	0	0	0	0.039	0	0	0	0	0	0	0	0	0	0	0	0.014	0	0	0	0	0.028	0.033	0	0	0	0	0	0	0	0	0	0	0	0	0	0	0	0
chr1	3064071	3068437	LINC00982	439	-	ENSG00000177133.6	antisense	53	1.565	1.557	0.403	47.377	26.458	18.279	1.27	11.713	12.484	19.113	0.425	0.646	12.907	9.836	5.899	3.061	12.713	14.871	1.139	3.241	1.592	0	0.042	1.078	1.425	1.243	0.798	1.6	0.382	1.16	2.849	1.497	4.535	34.772	0.283	2.534	0.467	0.2	30.284	3.241	9.781
chr1	3069167	3438621	PRDM16	330	+	ENSG00000142611.12	protein_coding	53	0.924	0.673	0.131	12.06	8.813	9.95	0.551	2.056	2.184	2.806	0.094	0.154	2.464	1.968	1.142	0.899	2.146	2.005	0.866	0.829	0.725	0.006	0.023	0.791	1.157	0.7	0.403	1.063	0.2	0.714	1.205	0.546	2.151	2.327	0.08	1.939	0.18	0.117	6.898	0.886	2.501
chr1	3132926	3133709	RP1-163G9.2	103	-	ENSG00000226286.1	antisense	53	0	0	0	1.083	0.354	0.2	0	0	0	0	0	0	0	0	0	0	0	0	0	0	0	0	0	0	0	0	0	0	0	0	0	0	0.053	0	0	0.097	0	0	0.137	0	0.079
chr1	3306635	3310096	RP11-22L13.1	94	-	ENSG00000272235.1	lincRNA	53	0.01	0.011	0	0.395	0.155	0.163	0	0.123	0.094	0.286	0	0	0.075	0.073	0.064	0.049	0.231	0.17	0.011	0.045	0.008	0	0.023	0.006	0.013	0.01	0.045	0.029	0	0.023	0.025	0.011	0.12	0.031	0	0.026	0	0	0.04	0.02	0.022
chr1	3454425	3481113	ARHGEF16	379	+	ENSG00000130762.10	protein_coding	53	1.43	0.869	0.272	0.152	0.426	0.084	4.724	0.473	0.583	0.46	0.348	0.533	0.724	0.569	0.481	1.072	0.368	0.399	1.873	1.135	3.728	0.011	0.02	0.378	1.094	0.627	20.517	0.521	10.355	0.464	0.976	0.429	0.205	14.724	2.383	3.011	11.372	0.282	12.105	0.637	4.713
chr1	3487245	3487627	RP11-168F9.2	180	+	ENSG00000272088.1	lincRNA	53	0.231	0.209	0.048	0.384	0.412	0.15	0.145	0	0.042	0	0.044	0	0	0.045	0	0.071	0	0	0.103	0.076	0.287	0	0	0.188	0.061	0.104	0.921	0.088	0.354	0.042	0.368	0.054	0	0.628	0.136	0.244	0.412	0	0.436	0.103	0.159
chr1	3489919	3611495	MEGF6	441	-	ENSG00000162591.11	protein_coding	53	11.767	15.74	2.406	52.51	38.605	20.542	10.131	0.765	0.872	0.826	0.806	1.209	1.816	1.103	0.831	1.076	0.76	0.912	0.975	1.007	14.299	0.211	0.936	8.554	8.905	7.578	3.376	4.523	7.995	3.924	28.116	5.778	1.137	2.972	1.617	15.733	12.654	1.369	8.978	7.766	2.373
chr1	3560694	3560790	MIR551A	0	-	ENSG00000207776.1	miRNA	53	0	0	0	0	0	0	0	0	0	0	0	0	0	0	0	0	0	0	0	0	0	0	0	0	0	0	0	0	0	0	0	0	0	0	0	0	0	0	0	0	0
chr1	3623189	3624743	RP11-46F15.2	314	-	ENSG00000238260.1	antisense	53	0.605	0.299	0.575	0.524	0.596	0.38	0.994	2.111	2.427	2.208	5.501	6.19	2.731	2.099	2.079	2.331	2.283	2.028	1.774	1.736	0.709	0.243	0.317	0.824	2.393	1.063	0.948	0.711	0.48	0.753	0.635	0.336	0.352	1.326	0.401	0.745	1.209	0.126	1.79	1.406	0.378
chr1	3625001	3630127	TPRG1L	537	+	ENSG00000158109.10	protein_coding	53	34.275	24.351	25.902	27.087	27.222	33.367	31.791	37.342	63.575	44.388	37.509	39.231	72.609	72.208	39.712	45.28	56.036	37.63	14.944	25.803	29.249	12.161	21.795	33.114	34.483	31.755	35.45	31.489	28.836	30.195	29.205	20.349	20.122	30.274	33.692	24.154	25.041	21.019	26.363	26.387	17.118
chr1	3630766	3652761	WRAP73	445	-	ENSG00000116213.11	protein_coding	53	9.102	8.281	9.429	7.455	8.191	6.666	10.124	5.204	5.606	6.28	14.864	16.233	7.663	6.746	5.764	6.57	6.353	5.787	5.298	5.503	9.677	15.243	7.508	8.77	10.732	9.206	10.077	9.143	8.344	8.971	9.804	5.446	4.839	8.682	4.892	10.006	8.598	4.883	10.815	9.563	6.817
chr1	3652519	3736201	TP73	282	+	ENSG00000078900.10	protein_coding	53	0.152	0.139	0.175	0.158	0.167	0.142	0.269	0.442	0.295	0.426	5.598	5.924	0.299	0.268	0.638	0.536	0.3	0.353	0.59	0.436	0.53	7.199	0.083	0.268	0.347	0.236	0.211	0.228	2.54	0.213	0.708	0.12	0.113	0.216	0.171	0.426	1.986	0.111	0.32	0.355	0.215
chr1	3658937	3668772	RP5-1092A11.5	51	-	ENSG00000227589.1	antisense	53	0	0	0	0	0	0	0	0	0	0	0.057	0.059	0	0	0	0	0	0	0	0	0	0.219	0	0	0	0	0	0	0	0	0	0	0	0	0	0	0	0	0	0	0
chr1	3712199	3714298	RP5-1092A11.2	18	-	ENSG00000235131.1	antisense	53	0	0	0	0	0	0	0	0	0	0	0	0	0	0	0	0	0	0	0	0	0	0.193	0	0	0	0	0	0	0	0	0.03	0	0	0	0	0	0	0	0	0	0
chr1	3735983	3747336	TP73-AS1	434	-	ENSG00000227372.6	antisense	53	7.675	7.093	7.551	9.064	8.498	8.263	9.563	4.501	4.165	5.329	12.52	13.949	5.238	4.358	4.973	4.579	5.073	4.851	6.094	5.028	8.852	6.178	5.854	10.482	12.371	11.209	5.432	10.461	3.722	9.891	11.43	7.086	5.053	6.012	4.041	7.644	7.783	4.163	11.238	15.902	5.016
chr1	3752397	3771645	CCDC27	229	+	ENSG00000162592.4	protein_coding	53	0	0	0	0	0	0	0.019	0.019	0.015	0.018	0.018	0.023	0.02	0.019	0.015	0.023	0.02	0.014	0.016	0.018	0.008	0	0	0.031	0.041	0.01	0	0.009	0	0.01	0.02	0.026	0.014	0	0	0	0.008	0.033	0.009	0.127	0
chr1	3772787	3775982	SMIM1	332	+	ENSG00000235169.3	protein_coding	53	0.459	0.744	0.89	1.358	0.683	0.743	1.563	0.363	0.44	0.355	0.236	0.237	0.374	0.342	0.435	0.782	0.32	0.33	1.583	0.75	1.047	0.445	0.249	1.199	2.537	0.985	0.604	0.954	0.333	0.835	1.302	9.114	2.104	3.791	2.175	1.195	4.032	0.158	0.83	3.081	1.853
chr1	3780219	3796504	LRRC47	508	-	ENSG00000130764.5	protein_coding	53	19.9	16.691	22.827	18.969	19.445	22.478	26.011	14.653	19.361	16.469	33.193	33.126	25.106	24.682	14.692	19.238	18.134	15.308	12.42	13.982	21.023	19.112	15.39	22.943	23.454	24.72	20.839	24.899	18.999	25.178	28.025	18.293	21.893	20.167	16.806	17.708	19.679	42.67	21.634	26.502	17.589
chr1	3782814	3783109	RN7SL574P	203	+	ENSG00000266075.1	misc_RNA	53	0.251	0.187	0.3	0.2	0.15	0.126	0.384	0.07	0.091	0.115	0.513	0.508	0.125	0.091	0.079	0.103	0.102	0.075	0.074	0.064	0.267	0.15	0.171	0.315	0.5	0.362	0.372	0.294	0.229	0.3	0.23	0.18	0.114	0.256	0.349	0.253	0.265	0	0.265	0.611	0.326
chr1	3785007	3785538	RP1-286D6.5	431	+	ENSG00000272153.1	antisense	53	6.838	5.931	8.346	6.172	6.616	6.855	9.636	3.454	4.684	4.544	13.214	12.704	6.388	6.195	4.03	5.087	4.839	3.852	3.671	3.816	7.539	7.099	5.959	8.182	8.534	8.394	7.683	8.429	6.589	8.455	9.67	5.844	6.352	6.707	5.605	6.297	7.703	12.086	7.944	10.413	7.252
chr1	3812080	3857214	CEP104	397	-	ENSG00000116198.8	protein_coding	53	4.419	4.256	5.993	4.714	5.122	6.55	6.335	3.985	3.214	4.209	5.476	5.372	3.417	3.505	4.266	4.193	3.855	4.191	6.35	5.374	4.444	4.905	3.804	3.924	5.185	5.15	4.378	5.804	3.874	6.404	4.03	2.815	2.612	4.797	3.112	4.35	4.663	3.209	5.462	4.872	3.276
chr1	3857280	3885429	DFFB	362	+	ENSG00000169598.11	protein_coding	53	2.239	2.103	2.132	1.995	2.103	1.499	3.102	1.668	2.272	2.9	8.783	8.978	3.298	2.645	2.149	2.762	3.183	2.512	2.03	2.03	2.565	3.058	2.129	3.031	3.864	2.765	3.266	2.226	1.49	2.056	3.217	1.467	1.07	2.363	2.027	2.606	2.485	0.653	3.522	5.031	2.713
chr1	3889124	3900285	C1orf174	427	-	ENSG00000198912.6	protein_coding	53	7.716	6.83	7.295	5.613	6.701	5.644	7.546	3.971	4.546	4.299	7.042	7.021	5.24	5.348	4.275	5.108	4.21	3.871	4.1	4.663	8.41	13.624	8.261	6.891	9.365	8.055	8.427	7.957	7.033	8.484	8.005	3.981	3.448	8.23	6.714	8.373	7.09	3.936	7.632	7.953	5.291
chr1	3900371	3917225	LINC01134	164	+	ENSG00000236423.1	lincRNA	53	0.061	0.081	0.179	0.027	0.054	0.019	0.145	0.025	0.037	0.05	0.031	0.042	0.046	0.043	0.042	0.057	0.041	0.035	0.047	0.068	0.088	0.137	0.057	0.048	0.031	0.064	0.458	0.056	0.161	0.091	0.02	0.07	0.115	0.166	0.256	0.099	0.162	0.145	0.023	0.025	0.073
chr1	3940612	3955262	LINC01346	56	+	ENSG00000233304.1	lincRNA	53	0	0	0	0	0	0	0.01	0.059	0.135	0.022	0	0	0.133	0.144	0.035	0.196	0.021	0.012	0.011	0.013	0	0	0	0	0	0.004	0	0	0	0.005	0.003	0	0	0	0	0	0	0.004	0	0	0
chr1	3947148	3948980	RP13-614K11.2	114	-	ENSG00000226374.1	lincRNA	53	0	0	0	0	0	0	0.092	0	0.041	0	0	0	0.104	0.114	0	0.047	0	0	0	0	0	0	0	0.063	0	0.259	0	0.042	0.166	0.294	0.048	0	0	0	0	0	0	0	0	0	0
chr1	4175527	4175899	EEF1DP6	0	-	ENSG00000229280.1	processed_pseudogene	53	0	0	0	0	0	0	0	0	0	0	0	0	0	0	0	0	0	0	0	0	0	0	0	0	0	0	0	0	0	0	0	0	0	0	0	0	0	0	0	0	0
chr1	4412050	4424687	RP5-1166F10.1	86	+	ENSG00000235054.1	lincRNA	53	0	0	0	0	0	0	0	0	0	0	0	0	0	0	0	0	0	0	0	0	0	0	0	0	0	0	0	0	0	0	0	0	0	0	0	0	0	0	0	0	0
chr1	4551734	4552145	RP1-37J18.1	37	-	ENSG00000227169.2	lincRNA	53	0	0	0	0	0	0	0	0	0	0	0	0	0	0	0	0	0	0	0	0	0	0	0	0	0	0	0	0	0	0	0	0	0	0	0	0	0	0	0	0	0
chr1	4571547	4583421	RP1-37J18.2	30	+	ENSG00000232596.1	lincRNA	53	0	0	0	0	0	0	0	0	0	0	0	0	0	0	0	0	0	0	0	0	0	0	0	0	0	0	0	0	0	0	0	0	0	0	0	0	0	0	0	0	0
chr1	4654731	4792534	AJAP1	282	+	ENSG00000196581.6	protein_coding	53	0.191	0.215	0.055	0.026	0.04	0.039	0.207	2.663	4.005	3.21	0.74	1.22	4.541	4.582	2.808	2.445	4.322	2.534	1.266	2.337	0.168	0.003	0.007	0.854	1.208	0.219	0.121	0.158	0.11	0.1	0.429	0.031	0.023	1.085	0.041	0.338	0.115	0.032	0.218	2.024	0.558
chr1	5086458	5090899	RP11-542C10.1	52	-	ENSG00000231510.1	lincRNA	53	0	0	0	0	0	0	0	0	0	0	0	0	0	0	0	0	0	0	0	0	0	0	0	0	0	0	0	0	0	0	0	0	0	0	0	0	0	0	0	0	0
chr1	5492977	5494674	RP1-58B11.1	69	+	ENSG00000260972.1	lincRNA	53	0	0	0	0	0	0	0	0	0	0	0	0	0	0	0	0	0	0	0	0	0	0	0	0	0.027	0	0	0	0	0	0	0	0	0	0	0	0	0	0.131	0	0.603
chr1	5564070	5564143	MIR4417	0	+	ENSG00000264341.1	miRNA	53	0	0	0	0	0	0	0	0	0	0	0	0	0	0	0	0	0	0	0	0	0	0	0	0	0	0	0	0	0	0	0	0	0	0	0	0	0	0	0	0	0
chr1	5587367	5668295	RP11-154H17.1	0	-	ENSG00000236948.1	lincRNA	53	0	0	0	0	0	0	0	0	0	0	0	0	0	0	0	0	0	0	0	0	0	0	0	0	0	0	0	0	0	0	0	0	0	0	0	0	0	0	0	0	0
chr1	5815870	5815959	AL356693.1	0	-	ENSG00000216045.2	miRNA	53	0	0	0	0	0	0	0	0	0	0	0	0	0	0	0	0	0	0	0	0	0	0	0	0	0	0	0	0	0	0	0	0	0	0	0	0	0	0	0	0	0
chr1	5862671	5862741	MIR4689	0	-	ENSG00000264101.1	miRNA	53	0	0	0	0	0	0	0	0	0	0	0	0	0	0	0	0	0	0	0	0	0	0	0	0	0	0	0	0	0	0	0	0	0	0	0	0	0	0	0	0	0
chr1	5862810	5986327	NPHP4	368	-	ENSG00000131697.13	protein_coding	53	3.138	3.366	2.372	1.93	2.332	1.88	2.572	2.105	2.949	3.297	3.074	4.003	4.238	3.058	2.609	2.591	3.923	2.683	1.634	1.732	3.546	2.532	2.454	3.001	3.166	2.376	2.325	2.353	1.863	2.239	2.339	1.508	1.045	2.935	0.918	3.755	2.213	0.817	4.787	3.91	1.754
chr1	5893838	5893924	AL356261.1	0	-	ENSG00000266687.1	miRNA	53	0	0	0	0	0	0	0	0	0	0	0	0	0	0	0	0	0	0	0	0	0	0	0	0	0	0	0	0	0	0	0	0	0	0	0	0	0	0	0	0	0
chr1	5991465	6101193	KCNAB2	473	+	ENSG00000069424.10	protein_coding	53	4.386	3.932	2.865	2.654	3.146	1.274	3.527	37.801	69.041	31.376	16.357	19.302	78.536	74.267	49.88	16.042	43.472	31.781	4.327	11.977	2.93	32.54	1.172	2.105	2.303	2.969	3.119	3.015	1.341	3.31	3.627	2.507	4.823	8.327	1.682	13.401	2.261	1.288	3.346	2.31	0.781
chr1	6101792	6180123	CHD5	413	-	ENSG00000116254.13	protein_coding	53	0.077	0.082	0.066	0.581	0.629	1.338	0.241	14.607	32.705	3.697	17.504	20.852	45.303	37.2	16.13	19.835	4.524	3.641	0.903	6.88	0.073	0.085	0.027	0.162	0.111	0.623	0.297	3.221	0.082	3.518	0.287	0.156	0.031	0.333	0.022	0.153	0.118	0.035	0.143	0.19	0.108
chr1	6181268	6208739	RPL22	599	-	ENSG00000116251.5	protein_coding	53	94.784	95.324	62.175	77.684	85.395	99.663	94.359	54.737	42.308	44.977	75.611	64.227	38.542	42.933	49.057	48.374	53.471	45.517	61.447	53.455	107.994	157.372	95.933	121.126	134.972	96.942	80.549	85.714	78.599	77.502	103.461	42.401	33.625	68.118	31.071	65.696	74.105	55.496	85.124	185.796	63.938
chr1	6204839	6205780	RP1-120G22.11	249	-	ENSG00000226944.1	antisense	53	0.349	0.426	0.878	0.223	0.287	0.178	0.878	0.885	1.031	0.182	1.728	1.811	1.144	1.019	0.468	1.12	0.256	0.119	0.223	0.363	0.533	0.359	0.412	0.268	0.334	0.311	0.715	0.352	0.334	0.471	0.43	0.41	0.4	1.27	0.533	0.267	1.159	0.051	0.41	0.196	1.179
chr1	6206128	6218369	RNF207	381	+	ENSG00000158286.8	protein_coding	53	1.331	2.496	3.039	2.725	3.027	1.399	8.145	0.67	1.266	1.038	6.917	9.042	2.961	1.487	0.63	1.868	1.384	0.852	0.502	0.695	3.087	3.066	1.424	5.754	4.314	3.641	5.948	3.878	4.982	3.954	3.924	11.553	12.073	6.956	3.068	1.729	6.966	0.517	3.141	2.341	3.67
chr1	6231901	6235972	ICMT	439	-	ENSG00000116237.11	protein_coding	53	11.371	10.281	14.792	11.508	11.677	12.104	11.429	4.209	4.972	6.187	4.062	7.828	5.529	6.369	4.075	5.167	5.859	4.901	4.135	4.926	9.001	12.723	24.346	9.56	9.059	8.404	8.995	9.178	12.674	10.274	9.379	9.645	11.415	7.874	2.73	7.648	9.684	14.544	7.374	4.342	4.89
chr1	6236239	6239444	LINC00337	95	+	ENSG00000225077.2	lincRNA	53	0.01	0	0	0	0	0	0.013	0.02	0.016	0.1	0.098	0.129	0.024	0.015	0	0.034	0.052	0.081	0	0	0.013	0.119	0.039	0.017	0	0	0.045	0	0.053	0	0.02	0.01	0	0.087	0.219	0.016	0.015	0.019	0	0	0
chr1	6244191	6245578	HES3	13	+	ENSG00000173673.7	protein_coding	53	0	0	0	0	0	0	0	0	0	0	0	0	0	0	0	0	0	0	0	0	0	0	0	0	0	0	0	0	0	0	0	0	0	0	0	0	0	0	0	0	0
chr1	6247345	6260975	GPR153	396	-	ENSG00000158292.6	protein_coding	53	9.291	9.615	0.911	1.067	2.396	1.184	4.175	6.824	4.722	2.173	0.734	1.136	6.697	5.018	3.335	4.069	2.691	2.098	0.448	1.201	6.846	1.842	4.37	7.24	9.881	5.947	7.717	4.238	4.67	3.749	8.245	4.461	2.598	2.379	1.583	7.69	2.266	0.534	8.923	6.783	0.609
chr1	6264268	6394391	ACOT7	445	-	ENSG00000097021.15	protein_coding	53	2.867	2.416	3.399	5.658	4.584	4.344	4.041	12.533	24.419	13.829	19.343	20.887	36.955	35.15	13.839	30.507	20.187	11.645	8.335	17.225	2.719	12.256	6.842	5.073	4.35	6.887	7.629	5.159	6.768	5.092	3.515	1.91	2.055	7.827	2.89	4.676	2.105	0.613	5.541	2.919	1.394
chr1	6393554	6394391	RP1-202O8.3	292	+	ENSG00000271746.1	antisense	53	0.385	0.222	0.307	0.346	0.256	0.312	0.679	0.155	0.149	0.171	0.143	0.157	0.16	0.14	0.165	0.222	0.22	0.143	0.185	0.15	0.381	0.131	0.178	0.708	0.553	0.292	0.297	0.353	0.212	0.398	0.418	0.164	0.119	0.298	0.167	0.217	0.265	0.1	0.474	0.502	0.174
chr1	6412417	6424670	HES2	270	-	ENSG00000069812.7	protein_coding	53	0.025	0.015	0.012	0.007	0.012	0	0.017	0	0	0	0	0.006	0.006	0	0.007	0.003	0	0	0	0	0.098	0.3	0.025	0.015	0.026	0.01	3.264	0.007	11.925	0.007	0.205	0.007	0.005	0.316	0.01	0.293	0.408	0	0.007	0	0.008
chr1	6424787	6460980	ESPN	383	+	ENSG00000187017.10	protein_coding	53	0.056	0.062	0.941	0.034	0.087	0.023	0.404	0.101	0.15	0.165	3.26	6.156	0.208	0.147	0.134	0.147	0.259	0.134	0.108	0.114	2.154	0.068	0.014	0.269	0.362	0.235	9.499	0.106	7.982	0.082	1.288	0.09	0.042	11.295	19.764	0.305	1.674	0.013	3.095	0.044	0.08
chr1	6429833	6429896	MIR4252	0	-	ENSG00000265392.1	miRNA	53	0	0	0	0	0	0	0	0	0	0	0	0	0	0	0	0	0	0	0	0	0	0	0	0	0	0	0	0	0	0	0	0	0	0	0	0	0	0	0	0	0
chr1	6443033	6447006	RP1-202O8.2	171	-	ENSG00000231868.1	antisense	53	0	0	0.063	0	0	0	0	0	0	0	0.115	0.315	0	0	0	0	0	0	0	0	0.119	0	0	0	0	0	0.125	0	0.601	0	0.035	0	0	0.58	0	0	0.12	0	0	0	0
chr1	6461993	6465630	TNFRSF25	477	-	ENSG00000215788.5	protein_coding	53	5.387	6.761	5.505	4.061	3.853	0.97	3.072	4.958	9.353	6.574	137.216	158.755	20.523	11.941	7.155	5.481	9.028	4.499	2.162	2.169	6.761	0.134	0.441	6.931	7.553	3.583	11.979	3.397	14.581	3.29	6.103	3.202	4.741	5.751	1.52	4.656	6.097	0.86	19.857	4.966	1.27
chr1	6467824	6520061	PLEKHG5	463	-	ENSG00000171680.16	protein_coding	53	7.28	7.248	6.956	5.072	4.405	1.522	4.688	5.491	12.083	4.947	76.672	92.609	19.58	14.259	9.622	4.091	7.503	3.211	1.728	2.106	7.737	0.248	1.019	7.648	8.8	3.921	5.404	4.923	13.352	4.634	6.232	4.236	5.422	3.627	0.64	4.25	5.509	0.982	18.252	4.851	1.368
chr1	6521346	6554535	NOL9	373	-	ENSG00000162408.10	protein_coding	53	3.31	2.896	3.607	2.38	2.633	2.376	3.435	2.312	2.831	2.376	5.244	4.934	3.057	2.765	2.455	2.523	2.668	2.171	1.513	1.941	3.279	4.011	2.835	3.917	4.433	4.031	3.425	3.641	3.048	3.551	4.453	1.833	2.02	2.838	2.258	3.158	2.782	2.784	3.93	4.42	2.921
chr1	6540853	6540964	RNU6-731P	0	+	ENSG00000253022.1	snRNA	53	0	0	0	0	0	0	0	0	0	0	0	0	0	0	0	0	0	0	0	0	0	0	0	0	0	0	0	0	0	0	0	0	0	0	0	0	0	0	0	0	0
chr1	6547904	6548619	RP11-58A11.2	127	+	ENSG00000229519.2	processed_pseudogene	53	0.152	0.096	0.18	0.043	0.047	0	0.094	0.044	0.039	0.045	0.163	0.164	0.051	0.062	0	0.054	0.05	0.043	0	0	0.147	0.217	0.101	0.026	0.053	0.053	0.176	0.11	0.09	0.091	0.167	0	0.047	0.072	0.05	0.098	0.129	0	0.13	0.134	0.209
chr1	6555180	6579757	TAS1R1	168	+	ENSG00000173662.15	protein_coding	53	0.062	0.048	0.208	0.191	0.088	0.091	0.104	0.074	0.058	0.093	0.065	0.083	0.055	0.043	0.059	0.072	0.094	0.076	0.04	0.057	0.086	0.051	0.044	0.062	0.102	0.255	0.127	0.048	0.033	0.041	0.092	0.015	0.012	0.037	0.031	0.144	0.195	0.072	0.057	0.15	0.017
chr1	6580000	6589280	ZBTB48	455	+	ENSG00000204859.7	protein_coding	53	9.326	7.839	9.528	8.66	8.721	8.745	11.206	5.012	5.591	6.251	10.627	10.883	6.914	5.715	5.257	6.327	6.298	5.798	5.14	4.645	10.864	8.417	4.289	11.756	14.358	9.272	11.249	9.14	7.592	8.018	12.034	5.146	3.944	11.299	13.904	11.764	10.603	3.914	14.287	17.752	6.433
chr1	6590723	6614607	KLHL21	481	-	ENSG00000162413.12	protein_coding	53	14.127	12.258	16.256	26.171	21.248	25.752	31.817	7.512	9.02	9.271	8.835	10.905	12.72	9.969	8.558	9.015	9.562	7.58	8.091	8.118	15.609	4.571	11.581	17.2	14.448	24.584	10.183	25.032	15.17	26.195	14.434	19.571	16.457	13.965	6.203	9.467	13.748	41.406	15.736	17.273	11.685
chr1	6613684	6624033	PHF13	440	+	ENSG00000116273.5	protein_coding	53	8.925	8.979	7.109	10.338	8.777	13.14	10.988	4.291	4.41	4.35	4.897	4.534	4.655	5.033	4.008	5.147	4.632	3.587	3.446	3.303	10.311	9.043	9.502	16.676	16.374	12.881	6.621	11.253	8.578	10.853	13.433	4.427	2.859	5.53	3.511	7.113	6.833	3.626	9.325	11.568	3.507
chr1	6624865	6633565	THAP3	414	+	ENSG00000041988.11	protein_coding	53	6.588	5.98	7.299	6.23	6.351	6.362	6.655	4.195	4.646	4.334	7.974	8.045	5.606	5.106	4.65	5.191	4.661	4.312	4.299	4.542	7.219	6.105	4.423	7.488	8.717	7.292	4.903	7.038	3.645	6.674	7.702	3.591	3.223	5.832	3.845	5.28	4.415	3.911	7.684	7.856	4.131
chr1	6636116	6701924	DNAJC11	433	-	ENSG00000007923.11	protein_coding	53	7.104	6.485	12.861	5.334	5.926	5.711	8.475	4.498	6.451	5.275	9.376	9.907	8.142	7.709	4.688	4.968	5.957	4.75	3.76	4.199	7.724	12.971	10.223	7.931	7.729	7.501	12.382	7.058	8.705	7.375	7.989	8.645	10.773	12.802	5.559	7.134	7.086	7.874	8.143	9.131	5.499
chr1	6724636	6730012	RP11-242F24.1	88	+	ENSG00000228750.1	lincRNA	53	0	0	0	0	0	0	0	0	0	0	0	0	0	0	0	0.032	0	0	0	0	0	0	0	0	0	0	0	0	0	0	0	0	0	0	0	0	0	0	0	0	0
chr1	6783891	6784843	RP11-312B8.1	161	-	ENSG00000237436.1	antisense	53	0.09	0.066	0.142	0.091	0.106	0.061	0.133	0.189	0.189	0.198	0.167	0.169	0.171	0.158	0.159	0.263	0.203	0.177	0.122	0.259	0.111	0.135	0.049	0.112	0.116	0.122	0.174	0.11	0.08	0.156	0.255	0.099	0.093	0.225	0.05	0.079	0.142	0.15	0.123	0.137	0.046
chr1	6785323	7769706	CAMTA1	399	+	ENSG00000171735.14	protein_coding	53	2.509	2.396	2.829	4.433	4.316	4.857	3.14	6.409	9.482	8.861	20.687	14.579	9.917	14.275	6.483	11.057	8.432	8.542	4.945	6.21	3.012	2.483	1.919	2.562	2.471	4.25	3.086	4.181	1.715	4.289	2.801	3.788	3.171	3.783	1.788	2.986	2.642	2.189	3.343	2.234	1.197
chr1	6834332	6834618	RP11-312B8.2	0	-	ENSG00000227950.1	processed_pseudogene	53	0	0	0	0	0	0	0	0	0	0	0	0	0	0	0	0	0	0	0	0	0	0	0	0	0	0	0	0	0	0	0	0	0	0	0	0	0	0	0	0	0
chr1	7008375	7014279	RP11-334N17.1	0	-	ENSG00000237365.1	antisense	53	0	0	0	0	0	0	0	0	0	0	0	0	0	0	0	0	0	0	0	0	0	0	0	0	0	0	0	0	0	0	0	0	0	0	0	0	0	0	0	0	0
chr1	7219359	7219524	RNU1-8P	0	+	ENSG00000207056.1	snRNA	53	0	0	0	0	0	0	0	0	0	0	0	0	0	0	0	0	0	0	0	0	0	0	0	0	0	0	0	0	0	0	0	0	0	0	0	0	0	0	0	0	0
chr1	7368941	7370270	CAMTA1-IT1	96	+	ENSG00000237402.1	sense_intronic	53	0.048	0	0.06	0	0	0.047	0	0.047	0.052	0.048	0.059	0.053	0.05	0.035	0.055	0.094	0	0.051	0.06	0.099	0.054	0	0	0.056	0.058	0	0	0	0	0	0	0	0	0.046	0	0	0	0.045	0.053	0.05	0
chr1	7382486	7389754	RP3-453P22.2	136	-	ENSG00000237728.1	antisense	53	0	0	0	0	0	0	0	0	0	0	0	0	0	0	0	0	0	0	0	0	0	0	0	0	0	0	0	0	0	0	0	0	0	0	0	0	0	0	0	0	0
chr1	7441095	7441554	RP4-549F15.1	112	-	ENSG00000225126.1	antisense	53	0.14	0.131	0.122	0	0.052	0	0	0	0	0	0	0	0	0	0	0	0	0	0.097	0	0.1	0	0	0.116	0	0	0	0	0	0	0.055	0	0	0	0	0	0	0	0.191	0	0
chr1	7693123	7694844	RP11-338N10.1	252	-	ENSG00000270171.1	lincRNA	53	0.011	0.022	0	0.028	0.023	0	0.025	0.748	0.543	0.863	9.399	9.771	0.799	0.578	0.763	0.696	0.828	0.878	1.166	0.723	0.119	0	0	0.078	0.056	0.095	0.046	0.062	0.024	0.05	0.106	0.042	0.022	0.158	0	0.064	0.144	0	0.147	0.063	0.025
chr1	7698302	7698872	RP11-338N10.2	212	-	ENSG00000270035.1	lincRNA	53	0.061	0.08	0	0.059	0.069	0	0	0.471	0.311	0.526	2.983	3.224	0.376	0.328	0.467	0.431	0.409	0.583	0.695	0.518	0.231	0	0	0.145	0.094	0.112	0.078	0.105	0.063	0.066	0.205	0.118	0.059	0.389	0	0.225	0.343	0	0.262	0.065	0.111
chr1	7700703	7700970	RP11-338N10.3	253	-	ENSG00000269978.1	lincRNA	53	0.15	0.243	0.063	0.158	0.153	0.086	0	0.861	0.55	0.852	3.657	3.962	0.806	0.517	0.85	0.877	0.775	0.949	1.4	0.921	0.506	0	0	0.276	0.174	0.244	0.167	0.241	0.142	0.138	0.178	0.28	0.086	0.672	0	0.483	0.571	0	0.67	0.107	0.193
chr1	7771268	7781432	VAMP3	543	+	ENSG00000049245.8	protein_coding	53	62.679	50.863	39.238	51.708	52.807	58.743	43.237	29.979	20.428	26.655	15.732	16.846	20.733	20.193	30.247	26.907	22.066	27.972	75.97	44.009	49.858	7.811	45.432	44.345	45.445	36.993	32.768	41.359	34.523	40.164	45.567	26.682	20.229	32.126	11.941	47.425	25.388	22.863	54.045	37.455	10.766
chr1	7776382	7776775	RP3-467L1.6	314	+	ENSG00000269925.1	sense_intronic	53	1.404	1.342	0.816	1.191	1.254	0.779	1.623	1.086	1.173	1.519	3.312	3.999	1.743	1.412	1.183	1.326	1.549	1.256	0.917	0.911	1.37	1.107	0.904	1.074	1.342	1.407	1.557	1.445	1.342	1.281	1.158	0.832	0.646	1.07	0.78	2.411	1.195	0.237	2.117	2.098	0.824
chr1	7784319	7837149	PER3	408	+	ENSG00000049246.10	protein_coding	53	5.479	2.686	3.731	3.603	3.449	6.522	8.981	3.982	4.625	5.182	23.421	21.628	4.646	5.125	3.716	4.347	4.846	4.04	6.436	4.217	4.433	0.631	0.762	6.467	8.785	8.251	3.184	8.726	3.639	8.061	5.346	3.239	1.827	2.786	3.12	3.43	3.027	3.219	8.141	7.212	2.23
chr1	7810241	7827342	RP3-467L1.4	368	-	ENSG00000236266.1	antisense	53	3.13	1.546	2.001	2.073	2.011	3.488	4.989	2.429	2.687	2.917	10.885	10.272	2.848	2.933	2.371	2.579	2.852	2.545	4.33	2.533	2.621	0.277	0.377	3.782	5.175	4.765	1.707	4.563	2.021	4.35	3.233	1.995	1.071	1.686	1.865	2.006	1.766	1.483	5.039	4.433	1.189
chr1	7846691	7853512	UTS2	83	-	ENSG00000049247.9	protein_coding	53	0.016	0.026	0.435	0	0.024	0	0	0	0	0	0.054	0.055	0	0	0	0.476	0	0	0.095	0.021	0	0	0	0.011	0.021	0	0.047	0	0.029	0	0.035	0	0	0.047	0	0.07	0	0	0	0	0
chr1	7919846	7940866	TNFRSF9	103	-	ENSG00000049249.4	protein_coding	53	0.016	0.046	0.021	0.036	0.023	0	0	0	0	0	0	0	0	0	0	0.013	0	0	0	0	0.018	1.117	0.007	0.009	0.021	0.009	0.021	0.012	0.022	0	0.009	0.019	0	0.032	0.017	0.151	0.021	0	0.009	0	0.015
chr1	7942371	7942726	RP5-892F13.2	8	+	ENSG00000270330.1	processed_pseudogene	53	0	0	0	0	0	0	0	0	0	0	0	0	0	0	0	0	0	0	0	0	0	0	0	0	0	0	0	0	0	0	0	0	0	0	0	0	0	0	0	0	0
chr1	7954290	7985505	PARK7	607	+	ENSG00000116288.8	protein_coding	53	77.921	83.706	137.564	96.912	95.432	82.634	69.725	102	106.385	99.351	104.875	99.17	101.134	109.871	90.342	106.608	110.668	91.906	83.234	95.121	84.201	131.638	95.631	79.81	77.182	85.453	68.375	87.787	45.899	87.125	82.052	83.395	85.492	88.833	63.328	66.761	61.967	102.361	98.386	85.499	52.76
chr1	7982880	7982983	Y_RNA	73	-	ENSG00000200344.1	misc_RNA	53	0	0	0	0	0	0	0.197	0	0	0	0.083	0.17	0	0	0	0	0	0	0	0	0	0	0	0	0	0	0	0	0	0	0.207	0	0	0	0	0	0	0	0	0	0
chr1	8004403	8026308	ERRFI1	545	-	ENSG00000116285.8	protein_coding	53	73.248	57.675	10.922	67.827	52.168	100.267	42.348	5.744	7.209	6.209	15.096	14.852	8.206	8.58	5.843	6.594	6.925	5.8	10.14	6.072	75.009	0.53	31.149	42.929	33.571	29.296	20.066	95.524	16.647	133.222	53.111	12.532	4.399	20.902	130.309	39.789	40.031	30.903	31.824	74.448	112.47
chr1	8026737	8122702	RP11-431K24.1	133	+	ENSG00000238290.1	lincRNA	53	0.091	0.062	0.019	0.191	0.119	0.208	0.062	0.052	0.051	0.055	0.086	0.106	0.051	0.052	0.055	0.071	0.058	0.051	0.072	0.058	0.117	0	0.023	0.095	0.07	0.078	0.043	0.241	0.02	0.233	0.108	0.029	0.019	0.028	0.114	0.043	0.155	0.044	0.077	0.134	0.059
chr1	8057244	8058463	CTA-215D11.4	4	-	ENSG00000232848.1	processed_pseudogene	53	0	0	0	0	0	0	0	0	0	0	0	0	0	0	0	0	0	0	0	0	0	0	0	0	0	0	0	0	0	0	0	0	0	0	0	0	0	0	0	0	0
chr1	8189823	8192770	RP11-431K24.2	1	+	ENSG00000229305.1	processed_pseudogene	53	0	0	0	0	0	0	0	0	0	0	0	0	0	0	0	0	0	0	0	0	0	0	0	0	0	0	0	0	0	0	0	0	0	0	0	0	0	0	0	0	0.018
chr1	8206433	8206597	RNU1-7P	0	-	ENSG00000200975.1	snRNA	53	0	0	0	0	0	0	0	0	0	0	0	0	0	0	0	0	0	0	0	0	0	0	0	0	0	0	0	0	0	0	0	0	0	0	0	0	0	0	0	0	0
chr1	8208671	8215210	RP11-431K24.3	30	+	ENSG00000227634.1	lincRNA	53	0	0	0	0	0	0	0	0	0	0	0	0	0	0	0	0	0	0	0	0	0	0	0	0	0	0	0	0.046	0	0.119	0	0	0	0.041	0.249	0.013	0	0	0	0	0
chr1	8218189	8220529	RP11-431K24.4	0	-	ENSG00000233645.1	lincRNA	53	0	0	0	0	0	0	0	0	0	0	0	0	0	0	0	0	0	0	0	0	0	0	0	0	0	0	0	0	0	0	0	0	0	0	0	0	0	0	0	0	0
chr1	8292156	8292263	RNU6-991P	0	-	ENSG00000251977.1	snRNA	53	0	0	0	0	0	0	0	0	0	0	0	0	0	0	0	0	0	0	0	0	0	0	0	0	0	0	0	0	0	0	0	0	0	0	0	0	0	0	0	0	0
chr1	8317825	8344167	SLC45A1	376	+	ENSG00000162426.10	protein_coding	53	2.243	1.999	1.247	4.692	2.9	3.601	2.943	3.708	6.287	5.965	9.653	11.406	9.919	8.605	4.304	6.69	6.079	5.775	3.067	4.504	2.287	0.036	1.518	4.118	3.694	3.895	1.467	4.787	0.591	5.74	4.46	1.377	0.866	3.362	0.124	0.983	1.005	0.506	3.613	3.021	0.335
chr1	8328066	8328179	Y_RNA	47	+	ENSG00000252254.1	misc_RNA	53	0	0	0	0.149	0	0.154	0	0	0	0	0	0	0	0	0	0	0	0	0	0	0	0	0	0	0	0	0	0.161	0	0.173	0	0	0	0	0	0	0	0	0	0	0
chr1	8352396	8817643	RERE	511	-	ENSG00000142599.13	protein_coding	53	30.687	21.002	25.088	26.175	25.572	30.615	35.135	11.707	14.872	11.823	28.27	31.247	17.994	16.218	10.822	12.542	13.267	10.086	7.207	8.422	30.145	15.534	10.495	33.217	43.191	32.793	22.724	33.447	12.892	35.912	32.038	20.873	20.034	27.259	6.866	20.158	18.867	36.815	21.36	22.703	10.097
chr1	8424644	8434838	RP5-1115A15.1	238	+	ENSG00000232912.1	antisense	53	0.652	0.395	0.568	0.343	0.421	0.311	0.665	0.098	0.1	0.145	0.404	0.397	0.096	0.094	0.077	0.083	0.157	0.144	0.065	0.079	0.525	0.233	0.089	0.636	0.78	0.956	0.587	0.739	0.179	0.772	0.875	0.218	0.149	0.357	0.208	0.391	0.372	0.478	0.419	0.408	0.2
chr1	8511794	8511919	SNORA77	68	-	ENSG00000221083.1	snoRNA	53	0	0	0	0	0	0	0	0.196	0.165	0.142	0.18	0	0	0.109	0.162	0.15	0	0.133	0.113	0	0	0	0	0	0.168	0	0	0	0	0	0	0	0	0	0	0	0	0	0	0	0
chr1	8512652	8513021	RP5-1115A15.2	33	+	ENSG00000270282.1	processed_pseudogene	53	0	0	0	0	0	0	0	0.04	0.041	0	0.09	0.077	0	0.038	0	0.041	0.032	0	0.043	0	0	0	0	0	0	0	0	0	0	0	0.018	0	0	0	0	0	0	0	0	0	0
chr1	8750429	8751087	RPL7P11	0	+	ENSG00000234619.1	processed_pseudogene	53	0	0	0	0	0	0	0	0	0	0	0	0	0	0	0	0	0	0	0	0	0	0	0	0	0	0	0	0	0	0	0	0	0	0	0	0	0	0	0	0	0
chr1	8786210	8786913	RPL7P7	12	-	ENSG00000224315.2	processed_pseudogene	53	0	0	0	0	0	0	0	0	0	0	0.059	0.074	0	0	0	0	0	0	0	0	0	0	0	0	0	0	0	0	0	0	0	0	0	0	0	0	0	0	0	0	0
chr1	8796573	8796672	Y_RNA	0	-	ENSG00000222511.1	misc_RNA	53	0	0	0	0	0	0	0	0	0	0	0	0	0	0	0	0	0	0	0	0	0	0	0	0	0	0	0	0	0	0	0	0	0	0	0	0	0	0	0	0	0
chr1	8798474	8799506	RP4-633I8.3	0	+	ENSG00000226545.1	unprocessed_pseudogene	53	0	0	0	0	0	0	0	0	0	0	0	0	0	0	0	0	0	0	0	0	0	0	0	0	0	0	0	0	0	0	0	0	0	0	0	0	0	0	0	0	0
chr1	8805859	8807051	RP4-633I8.4	0	-	ENSG00000228423.2	lincRNA	53	0	0	0	0	0	0	0	0	0	0	0	0	0	0	0	0	0	0	0	0	0	0	0	0	0	0	0	0	0	0	0	0	0	0	0	0	0	0	0	0	0
chr1	8831006	8831375	RPL23AP19	0	+	ENSG00000229716.2	processed_pseudogene	53	0	0	0	0	0	0	0	0	0	0	0	0	0	0	0	0	0	0	0	0	0	0	0	0	0	0	0	0	0	0	0	0	0	0	0	0	0	0	0	0	0
chr1	8861001	8879249	ENO1	686	-	ENSG00000074800.9	protein_coding	53	230.459	215	220.264	337.553	260.187	251.914	201.71	258.918	308.915	327.873	147.36	188	303.209	280.011	227.182	243.471	353.466	290.439	133.609	201.124	222.808	1485.25	586.769	216.444	157.434	168.429	206.814	227.052	468.791	285.331	179.273	115.462	58.891	396.26	138.031	259.335	294.817	54.386	232.689	159.449	63.825
chr1	8875787	8878007	ENO1-IT1	125	-	ENSG00000236269.1	sense_intronic	53	0.13	0.127	0.053	0.095	0.054	0.064	0.116	0.027	0.029	0.04	0.022	0.031	0.026	0.021	0	0.028	0.031	0	0	0	0.127	0.512	0.152	0.077	0	0.04	0.076	0.052	0.167	0.055	0.098	0.063	0.024	0.175	0.032	0.21	0.17	0.025	0.086	0.069	0.028
chr1	8878834	8879894	ENO1-AS1	228	+	ENSG00000230679.1	antisense	53	0.35	0.267	0.267	0.177	0.187	0.175	0.166	0.209	0.244	0.262	0.104	0.131	0.208	0.227	0.22	0.284	0.304	0.226	0.221	0.246	0.401	0.46	0.178	0.089	0.105	0.094	0.18	0.158	0.181	0.163	0.345	0.114	0.079	0.399	0.138	0.136	0.412	0.107	0.301	0.246	0.155
chr1	8883426	8883533	RNU6-304P	0	-	ENSG00000201725.1	snRNA	53	0	0	0	0	0	0	0	0	0	0	0	0	0	0	0	0	0	0	0	0	0	0	0	0	0	0	0	0	0	0	0	0	0	0	0	0	0	0	0	0	0
chr1	8893408	8894151	HMGN2P17	7	+	ENSG00000238249.1	processed_pseudogene	53	0	0	0	0	0	0	0	0	0	0	0	0	0	0	0	0	0	0	0	0	0	0	0	0	0	0	0	0	0	0	0	0	0	0	0	0	0	0	0	0	0
chr1	8907392	8907744	RP3-477M7.5	25	-	ENSG00000232208.2	processed_pseudogene	53	0	0	0	0	0	0	0	0	0	0	0	0	0	0	0	0	0	0	0	0	0	0	0	0	0	0	0	0	0	0	0	0	0	0	0	0	0	0	0	0	0
chr1	8909741	8909904	RP3-477M7.6	0	+	ENSG00000232663.2	processed_pseudogene	53	0	0	0	0	0	0	0	0	0	0	0	0	0	0	0	0	0	0	0	0	0	0	0	0	0	0	0	0	0	0	0	0	0	0	0	0	0	0	0	0	0
chr1	8945866	8975092	CA6	187	+	ENSG00000131686.10	protein_coding	53	0	0	0	0	0	0	0	0	0	0	0	0	0	0	0.002	0	0	0	0	0	0.014	0	0	0	0	0	0	0	0	0	0	0	0	0	0	0	0.027	0	0	0	0
chr1	8979577	8979874	RN7SL451P	9	-	ENSG00000265141.1	misc_RNA	53	0	0	0	0	0	0	0	0	0	0	0	0	0	0	0	0	0	0	0	0	0	0	0	0	0	0	0	0	0	0	0	0	0	0	0	0	0	0	0	0	0
chr1	9003299	9026345	SLC2A7	27	-	ENSG00000197241.3	protein_coding	53	0	0	0	0	0	0	0	0	0	0	0	0	0	0	0	0	0	0	0	0	0	0	0	0	0	0.011	0.013	0	0	0	0	0	0	0	0	0	0	0	0	0	0
chr1	9035106	9088478	SLC2A5	343	-	ENSG00000142583.13	protein_coding	53	1.048	0.903	1.242	0.391	0.619	0.161	0.239	2.825	1.173	1.878	0.485	0.589	1.233	1.144	2.249	2.729	1.445	1.555	4.952	3.737	0.656	16.069	0.189	0.454	0.449	1.02	1.258	0.197	1.146	0.199	0.714	0.338	0.391	1.436	0.066	0.364	0.67	4.961	1.507	0.845	0.083
chr1	9082695	9082879	SCARNA16	0	+	ENSG00000252404.1	scaRNA	53	0	0	0	0	0	0	0	0	0	0	0	0	0	0	0	0	0	0	0	0	0	0	0	0	0	0	0	0	0	0	0	0	0	0	0	0	0	0	0	0	0
chr1	9100304	9129170	GPR157	349	-	ENSG00000180758.10	protein_coding	53	1.192	1.603	2.501	1.321	1.473	1.109	2.16	0.158	0.164	0.23	0.077	0.141	0.195	0.186	0.147	0.208	0.193	0.213	0.137	0.171	1.673	4.864	0.949	2.193	2.864	1.122	1.688	1.478	14.75	1.459	2.17	2.434	4.334	1.661	2.068	4.103	3.892	6.573	1.765	2.588	1.571
chr1	9151667	9151777	MIR34A	28	-	ENSG00000207865.1	miRNA	53	0	0	0	0	0	0	0	0	0	0	0	0	0	0	0	0	0	0	0	0	0	0.367	0.117	0	0	0	0	0	0	0	0	0	0	0	0	0	0	0	0	0	0
chr1	9191392	9192089	RP3-510D11.2	265	+	ENSG00000234546.2	lincRNA	53	0.389	0.421	1.956	1.047	0.817	0.423	1.236	0.162	0.08	0.248	0.026	0.052	0.104	0.096	0.158	0.159	0.243	0.231	0.151	0.175	0.687	1.723	2.932	1.447	1.514	0.249	0.259	0.353	1.196	0.368	0.725	0.201	0.12	0.369	0.318	0.693	1.403	0.053	0.916	1.884	0.621
chr1	9202578	9202619	MIR34AHG	0	-	ENSG00000228526.2	lincRNA	53	0	0	0	0	0	0	0	0	0	0	0	0	0	0	0	0	0	0	0	0	0	0	0	0	0	0	0	0	0	0	0	0	0	0	0	0	0	0	0	0	0
chr1	9234774	9271337	H6PD	473	+	ENSG00000049239.8	protein_coding	53	20.928	20.179	24.265	15.065	14.26	11.466	14.778	3.273	2.588	4.37	4.223	5.402	3.414	2.656	3.166	3.394	4.219	3.967	3.914	3.912	18.649	9.069	18.648	16.929	22.644	11.542	11.236	13.447	9.102	11.929	29.442	10.145	7.878	9.805	38.121	17.315	18.555	15.057	17.51	38.369	8.451
chr1	9292879	9369532	SPSB1	456	+	ENSG00000171621.9	protein_coding	53	25.146	19.222	3.456	29.576	19.091	25.46	11.173	2.288	1.525	3.81	0.52	0.841	2.343	1.849	3.276	3.118	2.861	3.67	6.713	4.22	16.174	1.125	5.043	15.644	21.214	12.687	12.91	21.429	13.072	22.687	15.893	7.305	3.336	9.464	10.809	13.191	9.458	10.968	11.1	13.154	9.038
chr1	9437668	9437778	RNA5SP40	0	-	ENSG00000252956.1	rRNA	53	0	0	0	0	0	0	0	0	0	0	0	0	0	0	0	0	0	0	0	0	0	0	0	0	0	0	0	0	0	0	0	0	0	0	0	0	0	0	0	0	0
chr1	9501091	9503471	RP13-392I16.1	107	-	ENSG00000235263.1	lincRNA	53	0.065	0.104	0	0	0	0	0	0	0	0	0	0	0	0	0	0	0	0	0	0	0.038	0	0	0	0	0	0	0	0	0	0	0	0	0.274	0.353	0	0.171	2.404	0	0	0
chr1	9539481	9585179	SLC25A33	367	+	ENSG00000171612.6	protein_coding	53	2.781	3.664	1.344	1.121	1.413	1.125	1.607	4.416	5.615	6.942	1.475	2.114	6.272	5.815	3.865	6.643	4.686	6.39	4.613	6.979	3.213	3.215	1.966	1.282	1.054	1.734	2.345	2.088	1.457	2.073	2.453	2.284	1.513	3.087	4.045	1.889	3.102	4.37	2.263	1.424	1.047
chr1	9576426	9576985	RP13-15M17.1	193	+	ENSG00000231181.1	processed_pseudogene	53	0.331	0.309	0.162	0.093	0.112	0.054	0.158	0.188	0.17	0.38	0.039	0.111	0.191	0.19	0.108	0.202	0.2	0.174	0.15	0.134	0.481	0.383	0.243	0.211	0.171	0.146	0.39	0.238	0.222	0.21	0.328	0.207	0.144	0.251	0.568	0.237	0.475	0.267	0.319	0.397	0.218
chr1	9588873	9614877	TMEM201	364	+	ENSG00000188807.8	protein_coding	53	2.03	2.373	2.431	1.384	1.506	1.04	2.158	2.68	3.092	2.71	3.924	4.739	3.851	3.149	2.824	3.555	2.743	2.616	2.722	3.084	2.485	3.755	2.3	2.956	3.222	2.452	2.216	2.205	2.343	2.137	3.205	3.215	3.72	3.188	0.797	1.983	2.203	7.556	3.76	4.676	1.498
chr1	9651731	9724936	PIK3CD	375	+	ENSG00000171608.11	protein_coding	53	2.193	2.614	1.084	2.072	2.143	1.974	2.683	1.24	1.767	1.211	1.564	1.679	2.2	1.919	1.265	1.316	0.932	1.034	1.125	1.376	1.916	38.473	2.068	2.105	3.041	1.92	1.799	2.06	1.826	2.337	2.926	0.898	0.642	2.132	0.659	5.272	1.777	0.251	2.204	3.471	0.731
chr1	9652609	9654586	PIK3CD-AS1	117	-	ENSG00000179840.5	antisense	53	0.017	0.023	0.017	0	0.019	0	0	0	0	0	0	0	0	0	0	0	0	0	0.016	0.016	0.005	1.874	0	0	0	0	0	0	0	0	0.011	0	0	0	0	0.059	0	0	0.017	0	0
chr1	9660827	9662626	RP11-558F24.2	0	-	ENSG00000233268.3	processed_pseudogene	53	0	0	0	0	0	0	0	0	0	0	0	0	0	0	0	0	0	0	0	0	0	0	0	0	0	0	0	0	0	0	0	0	0	0	0	0	0	0	0	0	0
chr1	9672425	9687555	PIK3CD-AS2	269	-	ENSG00000231789.2	antisense	53	0.333	0.605	0.645	0.45	0.274	0.168	0.502	0.162	0.101	0.075	0.033	0.039	0.084	0.101	0.126	0.232	0.074	0.072	0.094	0.115	0.786	8.79	0.758	0.944	1.277	0.51	0.385	0.546	0.418	0.528	0.677	0.418	0.108	1.795	0.082	0.702	1.077	0.032	0.279	2.295	1.309
chr1	9731121	9824526	CLSTN1	529	-	ENSG00000171603.12	protein_coding	53	14.478	14.895	16.608	27.097	21.57	22.147	27.576	24.011	47.822	32.626	126.098	104.717	66.547	80.463	25.14	32.157	32.797	24.243	19.522	20.006	18.78	17.228	32.32	41.001	32.449	20.093	29.348	21.007	23.681	20.166	26.66	15.168	10.428	20.309	1.682	17.294	37.316	6.347	24.918	38.121	17.289
chr1	9780821	9781240	MZT1P1	0	+	ENSG00000271264.1	processed_pseudogene	53	0	0	0	0	0	0	0	0	0	0	0	0	0	0	0	0	0	0	0	0	0	0	0	0	0	0	0	0	0	0	0	0	0	0	0	0	0	0	0	0	0
chr1	9848275	9910336	CTNNBIP1	491	-	ENSG00000178585.10	protein_coding	53	11.208	9.998	6.097	5.788	5.684	5.459	7.578	14.699	21.793	10.539	31.902	32.507	20.562	18.251	15.278	18.25	9.8	10.656	13.607	11.987	12.297	4.213	3.783	7.861	6.921	6.099	6.905	6.69	41.353	6.847	7.745	11.34	13.108	9.81	4.334	13.939	20.078	3.481	8.487	8.687	8.127
chr1	9848317	9850154	RP11-84A14.5	448	+	ENSG00000223989.1	antisense	53	6.306	5.217	3.34	3.162	3.15	3.11	4.736	10.111	14.893	6.922	21.411	21.871	13.703	12.46	10.349	12.287	6.466	7.013	8.712	7.868	7.067	1.465	1.685	4.305	4.41	3.533	3.963	3.892	14.273	3.995	4.608	6.432	7.927	6.258	2.527	7.655	11.301	1.942	5.074	5.045	4.615
chr1	9922114	9943407	LZIC	417	-	ENSG00000162441.7	protein_coding	53	5.721	5.792	6.066	5.806	5.905	6.421	7.044	7.046	5.676	6.045	5.003	4.505	5.108	5.81	6.286	6.26	5.976	5.383	8.868	7.845	5.825	6.272	7.53	7.106	7.128	6.318	6.658	5.11	6.106	5.238	5.933	5.47	5.454	4.741	3.609	4.646	5.017	3.873	6.134	7.774	3.153
chr1	9942922	9949974	RP11-84A14.4	117	+	ENSG00000228150.1	sense_intronic	53	0.045	0.086	0.094	0.047	0.066	0.04	0.134	0.04	0.031	0.047	0.032	0.043	0.011	0.036	0.039	0.045	0.04	0.047	0.048	0.044	0.079	0.313	0.088	0.129	0	0.064	0.178	0.058	0.092	0.074	0.061	0.048	0.048	0.167	0.047	0.053	0.058	0.067	0.035	0.077	0.046
chr1	9943427	9985501	NMNAT1	340	+	ENSG00000173614.9	protein_coding	53	1.856	1.924	3.555	1.461	1.615	1.19	2.152	1.528	1.638	1.768	0.843	0.941	1.623	1.678	1.504	1.741	1.729	1.601	1.614	1.711	1.878	2.433	3.675	1.814	2.177	2.14	4.057	2.085	2.253	2.369	1.698	3.23	3.67	3.086	1.961	1.654	2.059	3.382	1.82	1.43	1.359
chr1	9947317	9947636	RN7SKP269	116	+	ENSG00000202415.1	misc_RNA	53	0.058	0.063	0.047	0.056	0.057	0	0.054	0	0	0	0.046	0.069	0.015	0	0	0.041	0.023	0	0.041	0.056	0.065	0.256	0.079	0.074	0	0.064	0.111	0.068	0.128	0.065	0.036	0.142	0.133	0.068	0	0.075	0.082	0.474	0.062	0.068	0.046
chr1	9967380	9967458	MIR5697	0	+	ENSG00000265521.1	miRNA	53	0	0	0	0	0	0	0	0	0	0	0	0	0	0	0	0	0	0	0	0	0	0	0	0	0	0	0	0	0	0	0	0	0	0	0	0	0	0	0	0	0
chr1	9983140	9984568	RP11-807G9.2	345	+	ENSG00000241326.1	sense_intronic	53	1.805	2.026	3.837	1.406	1.516	0.988	2.111	2.103	1.942	2.072	0.927	0.927	1.902	1.98	1.959	2.215	2.029	2.035	1.931	2.144	1.834	1.975	3.303	1.632	1.595	2.181	4.575	2.119	2.478	2.458	2.067	3.808	4.502	3.674	2.741	1.561	2.056	3.561	1.789	1.378	1.555
chr1	9997205	10016020	RBP7	470	+	ENSG00000162444.11	protein_coding	53	96.248	122.037	5.147	7.788	14.572	5.424	4.527	5.335	1.119	2.383	0.715	0.855	1.707	1.584	5.821	3.285	1.685	5.081	13.007	7.517	87.019	0.182	0.063	8.24	9.696	4.526	2.732	7.822	12.276	8.419	5.118	12.964	14.541	8.612	1.388	3.643	8.798	2.463	11.997	4.702	2.31
chr1	10032831	10181239	UBE4B	452	+	ENSG00000130939.14	protein_coding	53	8.65	7.897	14.545	10.256	8.114	10.607	12.74	6.019	7.197	7.622	18.4	17.185	9.126	9.418	7.827	8.945	7.585	6.922	7.881	7.779	8.578	9.357	10.091	10.017	10.261	13.806	9.452	13.345	12.083	13.817	9.86	8.649	9.294	6.772	4.693	7.832	9.042	11.576	8.3	12.545	9.538
chr1	10054444	10054781	RP11-496H15.2	11	-	ENSG00000224340.1	processed_pseudogene	53	0	0	0	0	0	0	0	0	0	0	0	0	0	0	0	0	0	0	0	0	0	0	0	0	0	0	0	0	0	0	0.039	0	0	0	0	0	0	0	0	0	0
chr1	10058670	10059648	PGAM1P11	57	+	ENSG00000233623.2	processed_pseudogene	53	0.018	0	0	0.021	0	0	0.062	0	0	0	0	0	0	0	0	0	0	0	0	0	0.029	0.042	0	0.03	0.071	0	0.028	0	0.043	0	0.032	0	0	0.024	0.018	0.058	0.06	0	0	0.031	0.021
chr1	10163267	10163374	RNU6-828P	0	+	ENSG00000201746.1	snRNA	53	0	0	0	0	0	0	0	0	0	0	0	0	0	0	0	0	0	0	0	0	0	0	0	0	0	0	0	0	0	0	0	0	0	0	0	0	0	0	0	0	0
chr1	10210804	10381603	KIF1B	459	+	ENSG00000054523.12	protein_coding	53	5.187	4.188	6.751	4.953	4.247	5.146	5.871	26.526	29.616	23.104	41.016	33.912	27.707	29.713	23.09	22.406	26.984	19.78	18.878	20.058	4.579	1.562	4.45	4.982	4.451	6.817	5.333	6.547	6.122	7.066	5.264	5.721	6.411	4.072	2.885	5.055	5.186	29.548	7.844	6.148	3.739
chr1	10227717	10227803	MIR1273D	0	+	ENSG00000264881.1	miRNA	53	0	0	0	0	0	0	0	0	0	0	0	0	0	0	0	0	0	0	0	0	0	0	0	0	0	0	0	0	0	0	0	0	0	0	0	0	0	0	0	0	0
chr1	10298965	10299072	RNU6-37P	181	+	ENSG00000199562.1	snRNA	53	0.157	0.178	0	0.172	0.179	0.115	0	0.456	0.451	0.233	0.406	0.362	0.337	0.353	0.407	0.438	0.41	0.291	0.317	0.48	0.165	0.133	0.144	0.191	0.197	0.173	0.155	0.182	0.213	0.177	0.156	0.19	0.17	0.138	0.151	0.161	0.118	0.161	0.21	0.168	0.175
chr1	10306464	10306755	RN7SL731P	387	+	ENSG00000264501.1	misc_RNA	53	2.921	3.245	1.573	4.897	3.892	3.953	3.958	3.048	2.374	3.147	1.544	1.487	1.914	1.853	2.202	2.046	3.09	2.542	1.717	2.181	2.596	0.493	4.884	4.539	4.558	5.05	2.312	5.21	4.212	5.787	3.887	7.838	10.474	1.154	1.167	3.466	1.648	45.352	4.529	6.235	0.426
chr1	10398591	10420144	PGD	547	+	ENSG00000142657.16	protein_coding	53	66.028	56.416	32.54	12.053	19.741	8.169	34.607	19.19	19.928	18.437	18.884	18.745	23.275	23.923	17.919	25.409	18.796	17.589	20.697	21.7	40.246	48.1	44.671	20.049	20.766	10.196	25.207	12.217	271.431	11.974	17.517	12.737	10.754	31.051	21.691	57.329	42.852	9.545	23.123	21.777	10.779
chr1	10429880	10430677	RP4-736L20.3	189	-	ENSG00000271989.1	antisense	53	0	0.017	0.029	0	0	0	0.051	0.021	0.02	0.033	0.027	0.019	0.024	0.027	0.032	0.027	0.035	0.046	0	0	0.015	0.499	0.097	0	0.026	0	0.064	0	0.14	0	0	0	0	0.053	0	0.029	0.062	0	0	0	0
chr1	10449718	10450322	CORT	314	+	ENSG00000241563.2	protein_coding	53	0.374	0.33	0.412	0.165	0.271	0.142	0.349	3.41	4.813	15.909	1.417	1.321	3.437	4.002	2.09	1.385	5.856	14.372	0.371	0.489	0.381	0.259	0.223	0.448	0.539	0.511	0.573	0.344	0.298	0.349	0.328	0.198	0.172	0.805	0.462	0.315	0.34	0.071	0.547	0.517	0.251
chr1	10456521	10472526	DFFA	406	-	ENSG00000160049.7	protein_coding	53	4.639	5.113	6.084	4.324	4.64	4.319	6.871	5.437	5.107	5.628	4.789	4.722	5.005	5.256	5.584	5.891	5.411	5.156	6.925	6.782	5.151	10.164	7.992	5.459	5.039	6.288	5.013	5.933	5.585	6.277	5.544	4.043	3.409	5.563	3.178	4.748	4.981	3.11	5.139	6.646	3.197
chr1	10458554	10459338	RP5-1113E3.3	359	+	ENSG00000203469.2	antisense	53	2.435	2.587	2.948	2.259	2.499	2.434	4.164	2.782	2.715	3.146	2.68	2.751	2.8	2.858	3.078	2.93	2.934	2.814	4.304	3.769	2.587	4.484	4.184	2.584	2.31	3.345	2.608	3.21	2.489	3.596	2.979	2.021	1.592	2.462	1.395	2.222	2.749	1.526	2.726	3.732	1.542
chr1	10474886	10630758	PEX14	453	+	ENSG00000142655.8	protein_coding	53	10.303	9.479	8.737	8.377	8.256	9.114	22.513	7.688	10.864	10.976	10.935	11.498	15.132	14.032	8.391	10.818	11.316	9.877	6.377	7.085	11.428	10.057	6.869	10.764	10.672	10.366	9.217	9.272	10.84	10.468	8.824	7.822	7.517	10.661	11.405	9.663	9.326	6.731	9.408	9.953	4.008
chr1	10616835	10617113	RN7SL614P	121	+	ENSG00000243267.2	misc_RNA	53	0.129	0.066	0.105	0.053	0	0.047	0.219	0	0	0.039	0.118	0.137	0.075	0	0	0.071	0	0	0	0	0.121	0.063	0.046	0.038	0.259	0	0.088	0.064	0.073	0	0	0.05	0	0.052	0.069	0.13	0.18	0	0.129	0.158	0.077
chr1	10636603	10796650	CASZ1	393	-	ENSG00000130940.10	protein_coding	53	1.292	1.332	0.925	3.323	2.381	3.606	8.517	0.138	0.163	0.223	0.116	0.23	0.324	0.242	0.091	0.358	0.327	0.199	0.145	0.123	4.511	1.006	0.03	3.104	2.64	11.649	8.352	5.84	7.512	6.037	3.566	5.383	6.223	4.399	0.861	7.634	11.258	7.038	0.857	0.527	2.141
chr1	10639240	10654333	RP4-734G22.3	356	+	ENSG00000272078.1	antisense	53	0.792	0.9	0.638	2.286	1.616	2.034	5.185	0.136	0.187	0.129	0.084	0.155	0.385	0.293	0.086	0.31	0.192	0.114	0.121	0.116	2.375	0.616	0.019	2.024	1.392	6.821	4.833	3.672	4.517	3.6	2.19	3.431	3.76	2.222	0.594	4.705	6.649	3.128	0.557	0.316	1.185
chr1	10895760	10895998	HSPE1P24	0	+	ENSG00000225158.2	processed_pseudogene	53	0	0	0	0	0	0	0	0	0	0	0	0	0	0	0	0	0	0	0	0	0	0	0	0	0	0	0	0	0	0	0	0	0	0	0	0	0	0	0	0	0
chr1	10946472	10982037	C1orf127	174	-	ENSG00000175262.10	protein_coding	53	0.114	0.076	0.065	0.034	0.086	0.015	0.059	0.021	0.034	0.173	0.805	1.795	0.035	0.03	0.021	0.057	0.142	0.155	0.058	0.146	0.06	0.251	0	0.022	0.068	0.043	0.153	0.039	0.023	0.03	0.037	0.071	0.181	0.029	0.033	0.147	0.076	1.775	0.11	0.03	1.102
chr1	10990977	10991797	CFL1P6	98	-	ENSG00000215785.2	processed_pseudogene	53	0	0	0.061	0	0	0	0	0	0	0.036	0.059	0.093	0	0	0	0	0.033	0.035	0.031	0	0.038	0.027	0	0	0	0	0.045	0	0.04	0	0.027	0	0	0.037	0.108	0.032	0.09	0	0	0	0
chr1	10998175	10998263	AL713997.1	0	-	ENSG00000264181.1	miRNA	53	0	0	0	0	0	0	0	0	0	0	0	0	0	0	0	0	0	0	0	0	0	0	0	0	0	0	0	0	0	0	0	0	0	0	0	0	0	0	0	0	0
chr1	11012356	11025739	TARDBP	545	+	ENSG00000120948.11	protein_coding	53	35.37	34.096	31.737	37.312	38.567	37.082	39.662	26.42	23.239	27.713	55.268	49.764	24.36	27.212	26.69	28.225	28.893	26.257	30.528	29.774	39.818	49.073	30.683	41.946	44.833	41.313	39.083	39.417	36.482	37.551	39.073	25.531	22.757	33.61	24.712	40.246	37.67	27.244	50.887	49.449	19.902
chr1	11026522	11047233	MASP2	366	-	ENSG00000009724.12	protein_coding	53	1.572	1.031	1.05	1.284	1.443	1.5	1.936	0.605	0.779	0.952	7.246	7.181	1.118	1.005	0.671	0.803	1.021	0.608	0.696	0.639	1.85	1.446	0.953	1.897	1.956	1.852	2.199	1.861	0.856	1.736	2.793	0.607	0.644	0.811	68.924	1.455	1.923	0.915	3.222	2.419	1.351
chr1	11029658	11030528	RP4-635E18.8	479	+	ENSG00000271895.1	antisense	53	12.181	8.175	5.989	7.585	10.111	10.057	10.916	11.998	14.078	15.293	71.341	54.688	16.126	15.14	12.404	13.732	15.425	14.482	9.648	10.482	14.331	6.063	4.72	12.318	12.197	15.144	13.566	13.334	5.828	10.976	22.222	4.003	3.766	8.999	10.017	9.798	9.758	6.066	21.77	16.07	7.429
chr1	11054588	11060024	SRM	532	-	ENSG00000116649.5	protein_coding	53	32.363	34.981	32.515	32.324	39.392	27.85	21.167	28.153	30.466	36.097	18.387	21.685	31.473	28.322	29.429	29.914	35.703	32.32	17.882	22.601	33.957	63.224	59.973	32.533	27.426	28.738	21.665	27.538	25.947	28.572	39.014	28.792	24.46	22.152	18.027	25.203	22.344	30.602	56.582	32.276	58.5
chr1	11066617	11099881	EXOSC10	509	-	ENSG00000171824.9	protein_coding	53	25.206	19.401	16.761	19.458	19.902	20.541	20.089	15.727	16.679	16.713	54.4	49.758	20.65	16.938	15.201	16.234	15.497	14.678	17.129	14.646	27.896	29.31	19.418	28.271	26.133	21.365	20.264	19.8	17.497	19.151	24.527	10.641	9.194	18.559	7.923	22.735	18.698	11.767	48.653	32.338	11.412
chr1	11068470	11073097	RP4-635E18.7	409	+	ENSG00000226849.1	antisense	53	6.189	4.416	3.803	4.523	4.486	4.329	4.773	3.945	4.409	4.718	13.012	11.89	5.115	4.269	4.011	4.526	4.626	4.18	4.081	3.649	7.205	5.449	3.352	7.198	6.669	5.146	5.049	4.458	4.062	4.149	5.9	2.573	2.125	4.823	2.546	5.77	4.744	2.227	12.658	8.038	2.799
chr1	11099674	11102100	RP4-635E18.6	367	+	ENSG00000230337.1	antisense	53	3.724	2.898	2.874	2.73	2.819	3.124	3.473	2.073	2.274	2.65	6.324	6.197	2.844	2.442	2.001	2.289	2.391	2.209	2.392	1.831	4.033	6.072	4.177	3.451	3.644	2.769	2.9	2.595	2.805	2.657	3.233	1.545	1.221	2.14	0.945	2.972	2.921	1.925	6.331	4.506	1.541
chr1	11106534	11262507	MTOR	418	-	ENSG00000198793.8	protein_coding	53	5.745	5.385	6.834	5.465	5.42	5.825	6.927	4.171	5.419	6.032	10.334	10.957	7.335	6.389	4.282	5.14	5.356	5.207	3.34	4.398	6.217	6.688	5.439	5.551	5.334	7.518	6.727	7.152	5.514	7.668	6.459	4.648	5.218	7.026	4.405	6.008	5.735	6.848	6.842	5.102	3.579
chr1	11143897	11149537	MTOR-AS1	169	+	ENSG00000225602.1	antisense	53	0.2	0.164	0.179	0.177	0.163	0.205	0.226	0.059	0.113	0.136	0.309	0.321	0.165	0.15	0.081	0.104	0.112	0.101	0.077	0.079	0.244	0.215	0.188	0.286	0.2	0.209	0.194	0.202	0.158	0.217	0.144	0.125	0.138	0.148	0.078	0.195	0.196	0.242	0.264	0.177	0.097
chr1	11152349	11152452	RNU6-537P	0	+	ENSG00000253086.1	snRNA	53	0	0	0	0	0	0	0	0	0	0	0	0	0	0	0	0	0	0	0	0	0	0	0	0	0	0	0	0	0	0	0	0	0	0	0	0	0	0	0	0	0
chr1	11189340	11195981	ANGPTL7	439	+	ENSG00000171819.4	protein_coding	53	1.615	2.329	1.25	6.149	4.591	2.745	0.89	0.08	0.094	0.115	2.835	2.569	0.117	0.11	0.075	0.212	0.085	0.089	0.17	0.142	2.221	0.031	0.032	1.661	4.12	3.375	0.662	4.44	0.291	3.978	2.732	2.357	0.288	0.179	0.037	0.604	0.602	0.406	374.592	0.101	0.087
chr1	11226253	11226360	RNU6-291P	0	+	ENSG00000207451.1	snRNA	53	0	0	0	0	0	0	0	0	0	0	0	0	0	0	0	0	0	0	0	0	0	0	0	0	0	0	0	0	0	0	0	0	0	0	0	0	0	0	0	0	0
chr1	11232962	11233112	RPL39P6	0	+	ENSG00000238173.1	processed_pseudogene	53	0	0	0	0	0	0	0	0	0	0	0	0	0	0	0	0	0	0	0	0	0	0	0	0	0	0	0	0	0	0	0	0	0	0	0	0	0	0	0	0	0
chr1	11273205	11296049	UBIAD1	371	+	ENSG00000120942.9	protein_coding	53	3.937	3.17	4.022	3.078	3.074	3.616	4.265	1.883	1.637	2.356	2.455	2.532	1.817	1.665	1.829	2.093	2.313	2.08	3.257	2.212	3.848	4.684	3.767	3.678	4.014	3.328	3.371	3.601	2.56	3.697	4.291	2.24	2.366	2.885	2.715	3.067	3.381	4.04	4.432	4.957	2.891
chr1	11278615	11279351	UBE2V2P3	61	-	ENSG00000238199.1	processed_pseudogene	53	0.047	0	0.035	0	0	0	0	0	0	0	0	0	0	0	0	0	0	0	0	0	0.047	0.058	0.041	0.056	0	0	0.052	0	0.03	0	0.061	0	0	0.014	0	0.036	0.051	0	0.055	0.092	0.077
chr1	11425256	11425821	RP11-149P14.1	0	-	ENSG00000224338.2	processed_pseudogene	53	0	0	0	0	0	0	0	0	0	0	0	0	0	0	0	0	0	0	0	0	0	0	0	0	0	0	0	0	0	0	0	0	0	0	0	0	0	0	0	0	0
chr1	11479165	11537584	PTCHD2	250	+	ENSG00000204624.6	protein_coding	53	0.018	0.024	0.039	0.006	0.018	0.006	0.023	1.68	1.456	3.101	1.088	1.527	2.521	1.755	1.129	1.859	2.661	2.702	0.466	1.006	0.031	0.019	0.01	0.05	0.044	0.052	0.077	0.025	0.013	0.019	0.039	0.011	0.02	0.042	0.005	0.041	0.021	0.011	0.072	0.036	0.118
chr1	11609530	11613355	RP1-69M21.2	77	+	ENSG00000235643.1	lincRNA	53	0	0	0	0	0	0	0	0	0	0	0	0	0	0	0	0	0	0	0.154	0	0	0	0	0	0	0	0	0	0	0	0	0	0	0	0	0	0	0	0	0	0
chr1	11648366	11653529	FBXO2	548	-	ENSG00000116661.9	protein_coding	53	0.481	3.233	16.236	6.666	2.967	1.018	6.088	168.049	134.556	144.714	97.035	95.679	128.526	135.158	110.248	139.582	100.196	111.439	109.308	126.092	10.102	0.557	0.36	3.736	6.323	3.956	1.821	6.699	5.427	5.063	4.905	6.23	1.318	12.164	10.28	4.427	10.007	0.696	20.126	2.363	37.668
chr1	11654856	11663327	FBXO44	520	+	ENSG00000132879.9	protein_coding	53	6.193	7.246	15.722	11.476	9.012	5.283	11.539	36.82	57.204	56.386	123.803	132.015	78.766	68.963	42.938	44.697	64.985	50.25	20.563	29.007	12.8	9.687	7.373	10.291	19.557	11.85	6.768	13.685	8.056	11.437	11.229	10.064	5.746	20.051	9.11	10.016	15.606	2.269	21.026	12.853	11.195
chr1	11664123	11674354	FBXO6	418	+	ENSG00000116663.6	protein_coding	53	5.016	4.317	8.774	4.56	4.206	2.625	7.096	5.413	5.683	6.476	6.327	6.054	6.266	6.131	4.912	7.515	7.557	5.665	3.297	4.962	5.264	17.821	3.825	5.702	7.594	5.536	4.603	6.883	5.944	7.441	3.391	3.776	4.124	5.622	6.69	8.228	6.187	6.275	5.449	4.916	6.021
chr1	11674479	11691650	MAD2L2	435	-	ENSG00000116670.10	protein_coding	53	8.349	7.265	6.36	5.84	6.199	5.258	6.403	6.844	5.74	7.723	10.55	10.652	6.521	5.789	6.023	6.298	7.679	6.696	7.275	5.796	8.695	15.034	10.148	6.696	8.028	7.622	4.702	7.184	3.911	7.548	7.69	4.968	4.412	9.068	8.351	9.683	7.022	7.052	10.628	7.057	7.958
chr1	11691728	11725857	DRAXIN	155	+	ENSG00000162490.6	protein_coding	53	0.027	0.018	0.006	0.013	0.02	0.005	0.012	0.585	0.425	0.587	0.866	0.875	0.386	0.314	0.262	0.126	0.758	0.325	0.153	0.059	0.035	0.049	0.008	0.006	0.011	0.039	0.034	0.019	0.011	0.022	0.05	0.012	0.014	0.056	0.008	0.054	0.083	0	0.352	0.013	0.007
chr1	11736083	11754802	AGTRAP	464	+	ENSG00000177674.11	protein_coding	53	14.475	13.38	15.333	10.465	12.391	7.315	13.726	5.157	3.512	4.386	0.93	1.454	3.327	2.809	4.351	4.869	3.767	3.798	7.543	5.539	15.639	3.694	14.835	11.882	11.48	9.498	7.994	11.036	13.751	10.219	13.053	7.269	5.049	19.168	4.363	22.663	13.599	6.465	16.928	10.274	10.163
chr1	11761786	11785289	C1orf167	199	+	ENSG00000215910.3	protein_coding	53	0.007	0.005	0.003	0.005	0.004	0.004	0.005	0	0.003	0.002	0.006	0.01	0	0.003	0	0	0.003	0.004	0.003	0	0.013	0.009	0	0.012	0.013	0	0.004	0	0	0	0.004	0	0	0.004	0.005	0.007	0.003	0	0.009	0.021	0
chr1	11777076	11779619	RP11-56N19.5	120	-	ENSG00000177553.6	antisense	53	0	0	0	0	0	0	0	0	0	0	0	0	0	0	0	0	0	0	0	0	0	0	0	0	0	0	0	0	0	0	0	0	0	0	0	0	0	0	0	0	0
chr1	11791206	11805294	MTHFR	368	-	ENSG00000177000.6	protein_coding	53	3.098	3.15	3.236	2.736	2.889	2.908	3.264	1.339	1.711	1.509	3.159	3.52	2.141	1.799	1.429	1.739	1.776	1.167	1.4	1.179	3.186	3.11	2.186	3.696	3.316	2.923	2.924	3.366	2.306	2.869	4.286	5.595	3.778	3.043	1.314	5.352	1.91	2.444	6.14	7.338	1.731
chr1	11807130	11843144	CLCN6	450	+	ENSG00000011021.17	protein_coding	53	9.959	7.264	9.268	6.517	7.067	7.952	8.449	9.427	14.17	9.736	16.006	17.235	15.158	16.228	10.757	15.911	9.741	8.204	10.61	10.937	9.603	8.114	5.702	9.039	13.193	9.499	7.325	9.066	4.315	8.424	9.547	6.494	5.049	8.223	5.111	10.624	5.469	3.794	14.378	13.903	3.774
chr1	11841016	11848079	NPPA-AS1	626	+	ENSG00000242349.1	antisense	53	3.298	2.831	3.356	1.991	2.467	2.104	2.222	1.947	2.683	2.063	7.101	7.977	3.225	2.587	2.057	3.381	2.005	1.625	2.157	1.846	3.347	2.428	1.229	3.25	3.732	2.578	3.22	2.672	1.867	2.251	2.93	5660.99	9.959	3.249	2.469	5.501	2.891	1.278	3.42	3.902	2.131
chr1	11845708	11848345	NPPA	718	-	ENSG00000175206.6	protein_coding	53	1.741	2.222	1.589	1.113	1.765	1.182	0.779	1.613	2.942	0.98	2.524	2.763	3.336	2.577	1.778	1.633	1.043	0.885	1.041	0.991	2.262	1.791	0.431	1.161	1.605	2.171	1.701	2.423	1.208	1.625	0.929	20974.3	34.575	1.837	1.388	2.865	1.957	1.23	1.859	1.821	1.085
chr1	11857463	11858931	NPPB	516	-	ENSG00000120937.8	protein_coding	53	0.127	0.216	0.077	0.186	0.26	0.154	0	0.122	0.123	1.143	0.21	0.273	0.194	0.122	0.122	0.333	4.045	1.556	0.194	0.138	0.152	0.09	0	0	0	0.141	0.094	0.169	0.057	0.076	0.029	1243.33	28.462	0.11	0.057	0.133	0.138	0.099	0.176	0.166	0.08
chr1	11877769	11880406	RP5-934G17.6	24	+	ENSG00000224904.1	processed_pseudogene	53	0.011	0.019	0	0.012	0	0	0	0	0	0.013	0.018	0.028	0	0	0	0	0.018	0.011	0	0	0.003	0	0	0	0.018	0	0	0	0	0	0.008	0.082	0.022	0.007	0	0	0	0.058	0	0	0
chr1	11908151	11908271	RNU5E-1	33	+	ENSG00000199347.1	snRNA	53	0	0	0	0	0	0	0	0	0	0	0	0	0	0	0	0	0	0	0	0	0	0	0	0	0	0	0	0	0	0	0	0	0	0	0	0	0	0	0	0	0
chr1	11909807	11909927	RNU5E-4P	12	-	ENSG00000201801.1	snRNA	53	0	0	0	0	0	0	0	0	0	0	0	0	0	0	0	0	0	0	0	0	0	0	0	0	0	0	0	0	0	0	0	0	0	0	0	0	0	0	0	0	0
chr1	11919590	11926428	KIAA2013	495	-	ENSG00000116685.11	protein_coding	53	17.492	16.696	16.712	25.447	22.471	22.569	22.073	8.722	8.586	8.957	9.98	10.703	10.266	9.792	10.342	10.972	8.386	9.372	13.022	11.323	17.19	23.428	20.253	16.403	19.562	22.766	28.796	22.651	15.347	23.619	20.61	14.157	14.098	20.337	20.793	17.29	19.651	14.263	15.98	12.929	15.774
chr1	11934204	11975538	PLOD1	513	+	ENSG00000083444.12	protein_coding	53	27.788	31.818	24.606	37.776	34.173	19.496	23.167	10.964	10.082	13.441	6.955	8.232	11.248	10.533	11.282	15.821	11.476	14.266	9.647	14.356	28.162	20.294	90.777	31.791	33.497	30.456	19.284	30.845	11.263	31.283	34.343	26.879	23.413	28.044	29.371	29.816	20.97	11.228	31.376	34.96	14.927
chr1	11980180	12013514	MFN2	539	+	ENSG00000116688.12	protein_coding	53	25.264	22.839	23.791	18.525	21.384	25.165	42.995	27.058	30.577	30.108	35.405	33.578	36.132	37.657	26.552	32.124	31.779	30.168	26.833	31.94	25.173	23.499	23.298	25.072	21.549	43.504	33.159	48.033	34.095	59.108	24.057	85.602	125.895	25.602	23.177	24.952	20.816	74.784	22.466	21.357	9.579
chr1	12017215	12017308	RP5-1077B9.5	0	-	ENSG00000270914.1	processed_pseudogene	53	0	0	0	0	0	0	0	0	0	0	0	0	0	0	0	0	0	0	0	0	0	0	0	0	0	0	0	0	0	0	0	0	0	0	0	0	0	0	0	0	0
chr1	12019465	12032045	MIIP	454	+	ENSG00000116691.6	protein_coding	53	10.042	10.416	5.936	8.388	9.169	8.417	10.289	6.566	6.632	8.502	11.9	13.325	7.862	6.253	6.403	7.316	9.055	8.349	7.137	6.701	10.831	17.901	4.456	9.933	9.842	10.377	8.716	9.633	5.757	9.675	14.731	5.761	4.996	8.08	6.818	14.027	6.051	6.2	20.403	18.054	6.653
chr1	12024011	12024124	Y_RNA	154	-	ENSG00000202461.1	misc_RNA	53	0.161	0.193	0	0.207	0.216	0.245	0.199	0	0	0	0.102	0.165	0	0	0	0	0	0	0	0	0.178	0.204	0	0.325	0	0.362	0.188	0.357	0	0.285	0.239	0.164	0.121	0	0	0.204	0	0	0.439	0.591	0.149
chr1	12036741	12037014	RN7SL649P	0	-	ENSG00000243539.2	misc_RNA	53	0	0	0	0	0	0	0	0	0	0	0	0	0	0	0	0	0	0	0	0	0	0	0	0	0	0	0	0	0	0	0	0	0	0	0	0	0	0	0	0	0
chr1	12063376	12144207	TNFRSF8	296	+	ENSG00000120949.10	protein_coding	53	2.555	2.252	0.077	0.134	0.422	0.22	0.291	0.032	0.017	1.272	0.009	0.012	0.018	0.011	0.027	0.045	1.645	1.138	0.062	0.055	1.693	35.218	0.019	0.168	0.231	0.262	0.178	0.347	0.115	0.392	0.473	0.66	0.21	0.214	0.033	0.411	0.158	0.238	0.735	0.116	0.034
chr1	12077880	12077984	RNU6-777P	0	-	ENSG00000201135.1	snRNA	53	0	0	0	0	0	0	0	0	0	0	0	0	0	0	0	0	0	0	0	0	0	0	0	0	0	0	0	0	0	0	0	0	0	0	0	0	0	0	0	0	0
chr1	12080292	12080547	RPL23AP89	6	-	ENSG00000227875.2	processed_pseudogene	53	0	0	0	0	0	0	0	0	0	0	0	0	0	0	0	0	0	0	0	0	0	0.088	0	0	0	0	0	0	0	0	0	0	0	0	0	0	0	0	0	0	0
chr1	12167002	12209228	TNFRSF1B	489	+	ENSG00000028137.12	protein_coding	53	42.536	37.334	8.153	8.814	15.329	6.297	13.434	4.102	2.344	3.717	1.213	1.759	2.337	2.25	3.783	5.34	3.009	3.388	10.17	6.273	32.741	43.338	5.311	13.963	16.45	9.335	10.733	9.024	4.551	9.222	14.768	8.761	7.055	8.092	11.516	35.846	7.233	4.734	23.456	6.925	2.596
chr1	12191712	12191773	MIR4632	0	+	ENSG00000263676.1	miRNA	53	0	0	0	0	0	0	0	0	0	0	0	0	0	0	0	0	0	0	0	0	0	0	0	0	0	0	0	0	0	0	0	0	0	0	0	0	0	0	0	0	0
chr1	12220793	12221109	RP5-1118D24.2	7	-	ENSG00000225196.2	processed_pseudogene	53	0	0	0	0	0	0	0	0	0	0	0	0	0	0	0	0	0	0	0	0	0	0	0	0.031	0	0	0	0	0	0	0.066	0	0	0	0	0	0	0	0	0	0
chr1	12221147	12221271	SNORA70	0	-	ENSG00000252969.1	snoRNA	53	0	0	0	0	0	0	0	0	0	0	0	0	0	0	0	0	0	0	0	0	0	0	0	0	0	0	0	0	0	0	0	0	0	0	0	0	0	0	0	0	0
chr1	12507245	12507397	SNORA59A	274	+	ENSG00000239149.1	snoRNA	53	1.21	0.856	0.357	0.908	0.781	1.135	0.972	0.271	0.321	0.302	0.503	0.709	0.529	0.401	0.357	0.328	0.23	0.254	0.361	0.393	1.343	0.255	0.273	1.165	1.946	0.534	0.635	0.618	1.392	0.541	0.629	0.615	0.656	0.476	0.383	1.108	0.914	0.276	1.775	0.988	0.591
chr1	12527723	12528420	RP5-888M10.2	126	+	ENSG00000229484.1	lincRNA	53	0.483	0.33	0.06	0.039	0.066	0.053	0.102	0	0	0.042	0	0	0	0	0	0	0.066	0.042	0.05	0.036	0.228	0	0	0.093	0.184	0.035	0	0	0	0	0.129	0	0	0.087	1.305	0.121	0.043	0	0.22	0	0.137
chr1	12567909	12617731	DHRS3	519	-	ENSG00000162496.4	protein_coding	53	56.75	62.011	8.025	32.028	22.48	22.46	43.278	9.924	7.087	11.718	1.359	2.148	7.416	7.131	8.004	8.21	10.43	9.214	7.252	9.42	50.298	1.192	9.569	27.983	32.017	24.044	21.76	36.536	36.826	41.409	20.198	21.04	15.021	31.215	73.699	25.942	26.867	13.8	74.859	14.62	26.598
chr1	12569971	12570072	RNU6ATAC18P	171	-	ENSG00000221340.1	snRNA	53	0.466	0.561	0	0.219	0.195	0.174	0.585	0	0	0	0	0	0	0	0	0	0	0	0	0	0.53	0	0.123	0.447	0	0.161	0.232	0.265	0.37	0.334	0	0.143	0	0.178	0.38	0.26	0.206	0	0.554	0	0.184
chr1	12618899	12619244	RP11-474O21.5	282	-	ENSG00000272482.1	lincRNA	53	3.014	3.859	0.38	2.032	0.965	1.436	1.122	0.317	0.148	0.338	0	0	0.195	0.189	0.162	0.233	0.27	0.267	0.184	0.239	2.862	0	0.425	1.211	1.637	1.154	0.507	1.765	0.836	2.102	1.165	0.648	0.371	0.774	0.486	0.521	0.889	0.307	4.882	0.588	0.323
chr1	12644546	12667086	AADACL4	94	+	ENSG00000204518.2	protein_coding	53	0	0.36	0.029	0.018	0.022	0	0.026	0	0	0	0	0	0	0	0	0	0	0	0	0	0.014	0	0.035	0.113	0.214	0.121	0.049	0.029	0	0.026	0.124	0	0	0.266	0	0.016	0	0	0.029	0	0
chr1	12692908	12693020	RP11-474O21.2	0	+	ENSG00000226166.2	processed_pseudogene	53	0	0	0	0	0	0	0	0	0	0	0	0	0	0	0	0	0	0	0	0	0	0	0	0	0	0	0	0	0	0	0	0	0	0	0	0	0	0	0	0	0
chr1	12716114	12728759	AADACL3	26	+	ENSG00000188984.7	protein_coding	53	0.01	0.008	0	0	0	0	0	0	0	0	0	0	0	0	0	0	0	0	0	0	0	0	0	0	0	0	0	0	0	0	0	0	0	0	0	0	0	0	0	0	0
chr1	12774840	12777906	PRAMEF12	7	+	ENSG00000116726.4	protein_coding	53	0	0	0	0	0	0	0	0	0	0	0	0	0	0	0	0	0	0	0	0	0	0	0	0	0	0	0	0	0	0	0	0	0	0	0	0	0	0	0	0	0
chr1	12822685	12823159	RP5-845O24.8	140	-	ENSG00000228338.1	lincRNA	53	0	0	0	0	0	0	0	0	0	0	0	0	0	0	0	0	0	0	0	0	0	0	0	0	0	0	0	0	0	0	0	0	0	0	0	0	0	0	0	0	0
chr1	12847407	12848725	HNRNPCL1	8	-	ENSG00000179172.7	protein_coding	53	0	0	0	0	0	0	0	0	0	0	0	0	0	0	0	0	0	0	0	0	0	0	0	0	0	0	0	0	0	0	0	0	0	0	0	0	0	0	0	0	0
chr1	12857085	12861909	PRAMEF2	24	+	ENSG00000120952.4	protein_coding	53	0	0	0	0	0	0	0	0	0	0	0	0	0	0	0	0	0	0	0	0	0	0	0	0.021	0	0	0	0	0	0	0	0	0	0	0	0	0	0	0	0	0
chr1	12879223	12886201	PRAMEF4	0	-	ENSG00000243073.3	protein_coding	53	0	0	0	0	0	0	0	0	0	0	0	0	0	0	0	0	0	0	0	0	0	0	0	0	0	0	0	0	0	0	0	0	0	0	0	0	0	0	0	0	0
chr1	12922553	12922660	RNU6-1072P	0	+	ENSG00000207434.1	snRNA	53	0	0	0	0	0	0	0	0	0	0	0	0	0	0	0	0	0	0	0	0	0	0	0	0	0	0	0	0	0	0	0	0	0	0	0	0	0	0	0	0	0
chr1	12926161	12928253	PRAMEF29P	1	+	ENSG00000234064.1	unprocessed_pseudogene	53	0	0	0	0	0	0	0	0	0	0	0	0	0	0	0	0	0	0	0	0	0	0	0	0	0	0	0	0	0	0	0	0	0	0	0	0	0	0	0	0	0
chr1	13079328	13079808	RP13-221M14.2	0	+	ENSG00000233336.1	lincRNA	53	0	0	0	0	0	0	0	0	0	0	0	0	0	0	0	0	0	0	0	0	0	0	0	0	0	0	0	0	0	0	0	0	0	0	0	0	0	0	0	0	0
chr1	13095173	13097971	PRAMEF36P	0	-	ENSG00000229978.1	transcribed_unprocessed_pseudogene	53	0	0	0	0	0	0	0	0	0	0	0	0	0	0	0	0	0	0	0	0	0	0	0	0	0	0	0	0	0	0	0	0	0	0	0	0	0	0	0	0	0
chr1	13104402	13105689	PRAMEF35P	0	-	ENSG00000236179.1	unprocessed_pseudogene	53	0	0	0	0	0	0	0	0	0	0	0	0	0	0	0	0	0	0	0	0	0	0	0	0	0	0	0	0	0	0	0	0	0	0	0	0	0	0	0	0	0
chr1	13115487	13116854	HNRNPCL4	5	-	ENSG00000179412.8	protein_coding	53	0	0	0	0	0	0	0	0	0	0	0	0	0	0	0	0	0	0	0	0	0	0	0	0	0	0	0	0	0	0	0	0	0	0	0	0	0	0	0	0	0
chr1	13148904	13152130	PRAMEF25	2	-	ENSG00000229571.2	protein_coding	53	0	0	0	0	0	0	0	0	0	0	0	0	0	0	0	0	0	0	0	0	0	0	0	0	0	0	0	0	0	0	0	0	0	0	0	0	0	0	0	0	0
chr1	13273538	13275627	PRAMEF32P	0	-	ENSG00000231219.1	unprocessed_pseudogene	53	0	0	0	0	0	0	0	0	0	0	0	0	0	0	0	0	0	0	0	0	0	0	0	0	0	0	0	0	0	0	0	0	0	0	0	0	0	0	0	0	0
chr1	13279124	13279231	RNU6-771P	0	-	ENSG00000207511.1	snRNA	53	0	0	0	0	0	0	0	0	0	0	0	0	0	0	0	0	0	0	0	0	0	0	0	0	0	0	0	0	0	0	0	0	0	0	0	0	0	0	0	0	0
chr1	13281034	13285154	PRAMEF8	0	-	ENSG00000182330.6	protein_coding	53	0	0	0	0	0	0	0	0	0	0	0	0	0	0	0	0	0	0	0	0	0	0	0	0	0	0	0	0	0	0	0	0	0	0	0	0	0	0	0	0	0
chr1	13305954	13308887	PRAMEF33P	0	+	ENSG00000237700.1	unitary_pseudogene	53	0	0	0	0	0	0	0	0	0	0	0	0	0	0	0	0	0	0	0	0	0	0	0	0	0	0	0	0	0	0	0	0	0	0	0	0	0	0	0	0	0
chr1	13315580	13322596	PRAMEF15	0	+	ENSG00000204501.2	protein_coding	53	0	0	0	0	0	0	0	0	0	0	0	0	0	0	0	0	0	0	0	0	0	0	0	0	0	0	0	0	0	0	0	0	0	0	0	0	0	0	0	0	0
chr1	13324038	13324518	RP11-219C24.10	0	+	ENSG00000228229.2	lincRNA	53	0	0	0	0	0	0	0	0	0	0	0	0	0	0	0	0	0	0	0	0	0	0	0	0	0	0	0	0	0	0	0	0	0	0	0	0	0	0	0	0	0
chr1	13341891	13347134	PRAMEF14	3	-	ENSG00000204481.6	protein_coding	53	0	0	0	0	0	0	0	0	0	0	0	0	0	0	0	0	0	0	0	0	0	0	0	0	0	0	0	0	0	0	0	0	0	0	0	0	0	0	0	0	0
chr1	13368430	13371947	PRAMEF19	0	-	ENSG00000204480.6	protein_coding	53	0	0	0	0	0	0	0	0	0	0	0	0	0	0	0	0	0	0	0	0	0	0	0	0	0	0	0	0	0	0	0	0	0	0	0	0	0	0	0	0	0
chr1	13389631	13392629	PRAMEF17	0	+	ENSG00000204479.4	protein_coding	53	0	0	0	0	0	0	0	0	0	0	0	0	0	0	0	0	0	0	0	0	0	0	0	0	0	0	0	0	0	0	0	0	0	0	0	0	0	0	0	0	0
chr1	13410449	13421328	PRAMEF20	0	+	ENSG00000204478.5	protein_coding	53	0	0	0	0	0	0	0	0	0	0	0	0	0	0	0	0	0	0	0	0	0	0	0	0	0	0	0	0	0	0	0	0	0	0	0	0	0	0	0	0	0
chr1	13474976	13514048	LRRC38	259	-	ENSG00000162494.5	protein_coding	53	0.026	0.173	10.2	0	0.022	0.012	0.133	0.039	0.526	0.211	2.746	3.402	0.704	0.759	0.096	0.049	0.089	0.21	0.187	0.057	0.085	0	0	0.034	0.021	0.048	0.028	0.072	0.098	0.059	0.173	0.253	0.141	0.033	0	0.022	0.111	11.912	0.692	0.048	0
chr1	13513219	13516270	RP4-597A16.2	128	+	ENSG00000259961.1	antisense	53	0	0	1.343	0	0	0	0	0	0.074	0	0.536	0.592	0.113	0.119	0	0	0	0.031	0	0	0	0	0	0.018	0	0	0	0	0	0	0	0.044	0	0	0	0	0	1.603	0.058	0	0
chr1	13555000	13555694	BRWD1P1	0	+	ENSG00000215909.3	processed_pseudogene	53	0	0	0	0	0	0	0	0	0	0	0	0	0	0	0	0	0	0	0	0	0	0	0	0	0	0	0	0	0	0	0	0	0	0	0	0	0	0	0	0	0
chr1	13583464	13617957	PDPN	412	+	ENSG00000162493.12	protein_coding	53	4.852	20.449	1.314	4.466	2.266	0.962	12.119	3.758	1.69	3.95	1.545	2.883	1.617	1.615	2.36	3.907	2.671	3.142	3.432	4.189	9.564	0.031	3.884	22.429	19.252	5.977	4.731	6.5	5.624	4.769	14.971	2.915	3.839	1.187	0.075	13.658	4.156	5.612	10.13	14.646	1.457
chr1	13623183	13623284	RNA5SP41	0	-	ENSG00000222952.1	rRNA	53	0	0	0	0	0	0	0	0	0	0	0	0	0	0	0	0	0	0	0	0	0	0	0	0	0	0	0	0	0	0	0	0	0	0	0	0	0	0	0	0	0
chr1	13623901	13624002	AL359771.1	0	-	ENSG00000266358.1	miRNA	53	0	0	0	0	0	0	0	0	0	0	0	0	0	0	0	0	0	0	0	0	0	0	0	0	0	0	0	0	0	0	0	0	0	0	0	0	0	0	0	0	0
chr1	13657310	13659910	CTA-520D8.2	50	-	ENSG00000237445.2	lincRNA	53	0	0	0	0	0	0	0	0	0	0	0	0	0	0	0	0	0	0	0	0	0	0	0	0.054	0.284	0	0	0	0	0	0.061	0	0	0	0	0	0	0	0.045	0.13	0
chr1	13696069	13696199	SCARNA11	9	-	ENSG00000253085.1	scaRNA	53	0	0	0	0	0	0	0	0	0	0	0	0	0	0	0	0	0	0	0	0	0	0	0	0	0	0	0	0	0	0	0	0	0	0	0	0	0	0	0	0	0
chr1	13700197	13825079	PRDM2	434	+	ENSG00000116731.18	protein_coding	53	7.373	6.921	5.435	7.352	6.58	7.132	11.424	5.601	7.882	6.791	12.526	10.883	11.525	11.854	5.783	4.96	8.796	6.099	5.04	4.748	8.027	14.192	6.483	9.354	10.601	8.92	6.432	8.344	7.305	8.31	8.296	4.608	3.967	4.319	2.075	7.159	7.772	6.002	9.26	13.48	3.054
chr1	14124232	14124335	RNU6-1265P	0	-	ENSG00000252151.1	snRNA	53	0	0	0	0	0	0	0	0	0	0	0	0	0	0	0	0	0	0	0	0	0	0	0	0	0	0	0	0	0	0	0	0	0	0	0	0	0	0	0	0	0
chr1	14221890	14223118	RP11-344F13.1	56	-	ENSG00000231606.1	lincRNA	53	0.125	0.146	0	0	0	0	0	0	0	0	0	0	0	0	0	0	0	0	0	0	0.102	0	0	0.123	0	0.059	0	0.167	0	0.125	0.203	0	0	0.065	0	0	0	0	0	0	0
chr1	14348954	14351023	RP4-704D23.1	32	-	ENSG00000234593.1	lincRNA	53	0	0	0	0	0	0	0	0	0	0	0	0	0	0	0	0	0	0	0	0	0	0	0	0	0.046	0	0	0	0	0	0	0	0	0	0	0	0	0	0	0	0
chr1	14598703	15118043	KAZN	421	+	ENSG00000189337.11	protein_coding	53	4.036	4.346	4.947	2.76	2.327	2.456	2.934	7.992	7.843	8.621	33.592	32.984	9.076	8.874	7.549	8.087	8.565	8.678	12.816	9.72	5.035	0.205	1.926	6.028	5.493	2.389	1.729	1.957	9.161	1.98	3.126	1.632	0.54	6.766	1.08	5.968	3.628	0.238	8.344	7.304	2.968
chr1	14692128	14692613	TBCAP2	15	-	ENSG00000235829.1	processed_pseudogene	53	0	0	0	0	0	0	0	0	0	0	0.07	0.127	0	0	0	0	0	0	0	0	0	0	0	0.03	0	0	0	0	0	0	0	0	0	0	0	0	0	0	0	0	0
chr1	15115951	15152464	TMEM51-AS1	399	-	ENSG00000175147.7	antisense	53	2.797	2.617	1.604	1.764	1.811	1.529	4.586	7.553	5.155	8.099	23.998	24.617	5.527	4.501	6.584	5.063	7.428	8.305	8.12	6.489	3.362	0.076	0.126	3.514	3.966	2.207	1.766	1.47	1.699	1.099	2.212	0.917	0.368	2.973	0.902	3.566	1.712	0.196	11.984	6.392	5.671
chr1	15152531	15220480	TMEM51	415	+	ENSG00000171729.9	protein_coding	53	2.16	2.952	12.656	2.337	7.882	5.838	12.3	2.933	2.24	2.78	11.405	10.933	2.133	1.885	2.15	1.522	2.006	2.444	1.523	1.856	3.646	2.069	0.709	7.202	8.124	11.785	11.028	6.239	8.549	4.402	7.904	1.985	1.697	18.646	1.124	8.847	5.711	0.465	4.351	14.116	15.696
chr1	15164343	15171317	C1orf195	50	-	ENSG00000204464.3	lincRNA	53	0	0	0.034	0	0	0	0	0	0	0	0.07	0.078	0	0	0	0	0	0	0	0	0	0	0	0	0	0	0.023	0	0.023	0	0	0	0	0.043	0	0	0	0	0	0.038	0.078
chr1	15191827	15192845	RP1-21O18.3	16	-	ENSG00000215720.4	processed_pseudogene	53	0	0	0	0	0	0	0	0.038	0.025	0.019	0.029	0.062	0	0	0.007	0	0.025	0	0	0	0	0	0	0.024	0	0	0	0	0	0	0	0	0	0	0	0	0	0	0	0	0.023
chr1	15247271	15400283	FHAD1	209	+	ENSG00000142621.15	protein_coding	53	0.048	0.031	0.174	0.037	0.023	0.056	0.272	0.111	0.118	0.112	0.025	0.024	0.184	0.169	0.193	0.355	0.054	0.065	0.079	0.063	0.098	0.032	0.128	0.104	0.285	0.113	0.088	0.053	0.024	0.022	0.384	0.027	0.01	0.142	0.018	0.5	0.109	0.004	0.045	0.081	0.119
chr1	15326679	15343876	RP3-467K16.2	180	-	ENSG00000233485.1	antisense	53	0.061	0.06	0.973	0.201	0.043	0.368	0.183	0.062	0.049	0.062	0.014	0.016	0.067	0.063	0.082	0.105	0.031	0.042	0.054	0.036	0.086	0.018	0.162	0.317	0.583	0.276	0.103	0.129	0.022	0.076	0.081	0.05	0.026	0.152	0.017	0.217	0.099	0	0.063	0.129	0.137
chr1	15334165	15335464	RP3-467K16.7	76	-	ENSG00000236045.1	antisense	53	0	0	0.214	0.033	0	0.054	0.087	0	0.024	0	0	0	0.039	0.026	0.029	0.038	0	0	0	0	0.026	0	0.053	0.025	0.079	0.055	0.021	0.032	0	0	0	0	0	0.052	0	0.032	0.054	0	0	0.055	0.059
chr1	15402978	15409433	RP3-467K16.4	157	-	ENSG00000228140.1	lincRNA	53	0.011	0.016	0.051	0.005	0.004	0	0.027	0.045	0.077	0.027	0.046	0.05	0.101	0.087	0.062	0.103	0.032	0.019	0.018	0.019	0.009	0.017	0.008	0.016	0.016	0.013	0.05	0.009	0.009	0.007	0.158	0	0.007	0.011	0.008	0.098	0.015	0	0.007	0.017	0.03
chr1	15409894	15430343	EFHD2	539	+	ENSG00000142634.8	protein_coding	53	24.352	24.591	41.104	14.216	14.994	14.221	36.847	20.774	54.009	7.839	27.711	26.075	53.425	63.242	24.246	25.272	9.234	8.307	10.961	15.118	20.451	46.384	20.679	25.558	27.325	31.831	59.419	22.732	30.259	21.793	24.953	8.232	8.492	15.776	12.492	44.34	18.753	1.989	15.03	17.999	29.943
chr1	15438438	15449242	CTRC	555	+	ENSG00000162438.7	protein_coding	53	0.133	0.153	0.176	0.152	0.129	0.065	0.218	0.051	0.078	0.033	0.134	0.177	0.132	0.085	0.057	0.07	0.028	0.029	0.033	0.039	0.171	0.103	0.122	0.214	0.289	0.121	0.174	0.126	0.158	0.155	0.213	0.043	0.037	0.13	0.2	0.155	0.094	0.03	0.111	0.16	2187.58
chr1	15456727	15472091	CELA2A	611	+	ENSG00000142615.7	protein_coding	53	0.072	0.184	1.393	0.311	0.24	0.079	0.559	0.048	0.094	0.087	0.403	0.513	0.193	0.106	0.07	0.081	0.117	0.05	0.052	0.044	0.252	0.212	0.219	0.54	0.515	0.185	0.311	0.198	0.246	0.247	0.436	0.069	0.032	0.189	0.329	0.082	0.082	0.033	0.114	0.355	4737.95
chr1	15476100	15487437	CELA2B	504	+	ENSG00000215704.5	protein_coding	53	0.053	0.114	0.898	0.114	0.086	0.08	0.121	0.043	0.072	0.046	0.148	0.194	0.09	0.078	0.058	0.072	0.06	0.04	0.042	0.045	0.099	0.059	0.053	0.137	0.125	0.069	0.091	0.077	0.133	0.08	0.117	0.048	0.022	0.089	0.114	0.157	0.052	0.038	0.108	0.372	1080.39
chr1	15495272	15526534	CASP9	400	-	ENSG00000132906.13	protein_coding	53	2.457	3.581	6.55	3.325	3.477	3.897	4.673	3.322	3.294	4.403	4.41	4.583	4.138	3.387	3.411	3.48	4.447	3.838	3.899	3.262	3.492	2.857	2.143	5.85	7.039	3.924	3.686	4.003	3.762	3.527	7.816	3.193	3.019	6.158	2.291	3.856	3.019	2.222	5.453	20.465	3.885
chr1	15526812	15592379	DNAJC16	369	+	ENSG00000116138.8	protein_coding	53	2.719	2.8	3.475	1.898	2.352	1.825	3.949	2.151	2.796	3.036	3.993	3.465	3.048	3.834	2.574	2.724	3.086	2.425	2.399	2.183	3.169	3.598	3.679	3.148	3.704	2.715	3.893	2.598	2.988	2.541	2.98	2.049	2.106	4.646	3.687	3.024	3.69	3.002	3.23	4.029	2.509
chr1	15542164	15542304	SCARNA21	0	+	ENSG00000251866.1	scaRNA	53	0	0	0	0	0	0	0	0	0	0	0	0	0	0	0	0	0	0	0	0	0	0	0	0	0	0	0	0	0	0	0	0	0	0	0	0	0	0	0	0	0
chr1	15565610	15565956	RP4-680D5.8	254	-	ENSG00000272510.1	antisense	53	0.428	0.388	0.589	0.278	0.326	0.231	0.491	0.362	0.514	0.477	0.423	0.452	0.524	0.585	0.405	0.378	0.408	0.249	0.304	0.287	0.467	0.735	0.7	0.456	0.487	0.383	1.449	0.341	0.48	0.348	0.41	0.26	0.248	1.655	4.661	0.408	0.792	1.008	0.483	0.645	0.43
chr1	15572352	15585110	AGMAT	296	-	ENSG00000116771.5	protein_coding	53	0.075	0.092	0.701	0.05	0.066	0.026	0.349	0.34	0.778	0.277	0.073	0.075	0.831	0.875	0.317	0.61	0.28	0.21	0.133	0.338	0.116	2.568	0.39	0.096	0.07	0.077	4.565	0.041	0.326	0.038	0.089	0.041	0.047	15.478	16.415	0.09	0.58	2.533	0.062	0.065	0.213
chr1	15586135	15603626	RP4-680D5.2	115	-	ENSG00000237301.1	antisense	53	0.013	0.012	0.033	0.026	0.037	0.015	0.127	0.071	0.095	0.081	0.042	0.051	0.12	0.117	0.077	0.122	0.104	0.045	0.027	0.039	0.03	0.153	0.028	0.044	0.11	0.034	0.047	0.03	0.031	0.025	0.082	0.015	0.011	0.073	0.014	0.038	0.073	0.077	0.048	0.096	0.025
chr1	15604581	15605043	CHCHD2P6	354	+	ENSG00000235084.2	processed_pseudogene	53	2.25	2.134	6.321	2.598	2.414	2.299	2.332	2.227	2.351	2.448	1.876	1.895	2.428	2.649	2	2.746	2.718	2.335	2.18	2.695	2.447	5.136	2.397	2.051	2.906	2.234	2.416	2.042	2.079	2.077	2.528	2.382	2.383	3.122	1.604	2.039	2.139	3.04	2.24	2.422	1.803
chr1	15608077	15608145	RNU7-179P	0	-	ENSG00000252417.1	snRNA	53	0	0	0	0	0	0	0	0	0	0	0	0	0	0	0	0	0	0	0	0	0	0	0	0	0	0	0	0	0	0	0	0	0	0	0	0	0	0	0	0	0
chr1	15614642	15614867	RP4-680D5.4	5	-	ENSG00000236500.1	processed_pseudogene	53	0	0	0	0	0	0	0	0	0	0	0	0	0	0	0	0	0	0	0	0	0	0	0	0	0	0	0	0	0	0	0	0	0	0	0	0	0	0	0	0	0
chr1	15617499	15656679	DDI2	309	+	ENSG00000197312.7	protein_coding	53	2.274	1.763	1.744	0.872	1.046	1.161	3.375	0.334	0.443	0.39	0.953	0.816	0.534	0.536	0.402	0.382	0.398	0.294	0.438	0.372	2.073	6.364	3.845	1.428	1.216	0.965	1.014	1.03	3.317	1.031	1.424	1.128	0.84	1.021	1.009	1.57	2.25	3.017	1.443	1.228	0.929
chr1	15682872	15683128	RP4-680D5.9	111	-	ENSG00000271742.1	lincRNA	53	0.073	0	0.086	0.054	0.062	0	0	0	0.078	0.049	0.186	0.142	0.072	0.04	0	0.066	0	0	0	0	0.06	0.112	0	0.123	0.094	0	0	0	0	0	0.026	0	0	0	0	0.078	0.065	0.244	0.081	0.27	0
chr1	15684331	15734769	PLEKHM2	541	+	ENSG00000116786.7	protein_coding	53	34.468	28.498	29.442	31.794	31.159	26.25	25.051	46.321	78.557	40.653	46.804	52.586	103.378	97.59	39.961	28.833	45.997	38.626	19.301	26.212	29.02	24.005	25.796	29.912	30.493	26.579	20.271	26.127	26.667	24.785	25.647	28.13	29.639	22.075	8.768	40.892	21.371	53.421	35.542	29.271	14.089
chr1	15684471	15684558	AL121992.1	0	+	ENSG00000264048.1	miRNA	53	0	0	0	0	0	0	0	0	0	0	0	0	0	0	0	0	0	0	0	0	0	0	0	0	0	0	0	0	0	0	0	0	0	0	0	0	0	0	0	0	0
chr1	15722718	15736896	RP11-288I21.1	423	-	ENSG00000237938.1	antisense	53	6.811	5.671	6.108	6.361	6.113	4.967	5.381	8.048	13.595	7.4	8.881	10.256	18.925	17.478	7.397	5.34	8.383	7.071	3.364	4.821	5.9	4.489	5.031	6.139	6.087	5.248	4.46	5.131	5.634	4.883	5.172	5.485	5.657	4.853	1.827	8.285	4.478	9.304	7.001	5.938	2.971
chr1	15736404	15741396	SLC25A34	356	+	ENSG00000162461.7	protein_coding	53	1.698	1.643	2.981	3.958	3.153	2.027	1.374	1.476	1.799	1.737	11.475	12.817	2.4	1.877	1.112	1.522	2.12	1.405	0.704	0.912	1.512	0.328	0.324	1.779	2.518	1.827	4.419	1.379	0.839	1.149	2.292	1.439	5.563	3.035	2.066	1.944	1.155	9.612	2.564	3.239	1.756
chr1	15740050	15749896	RP11-169K16.4	268	-	ENSG00000224459.1	antisense	53	0.317	0.376	0.559	8.772	5.846	2.821	0.231	0.181	0.27	0.271	1.69	2.12	0.39	0.246	0.142	0.193	0.304	0.213	0.093	0.111	0.31	0.047	0.062	0.426	0.619	0.319	0.745	0.245	0.153	0.217	0.615	0.26	0.822	0.56	0.316	0.457	0.237	1.619	0.47	0.591	0.279
chr1	15742421	15747982	TMEM82	277	+	ENSG00000162460.6	protein_coding	53	0	0	0	0.579	0.336	0.098	0	0	0	0	0	0	0	0	0	0	0	0	0	0	0	0	0	0	0.018	0	5.676	0	0	0	0.013	0	0	5.366	21.7	0.013	0	0	0	0	0
chr1	15756606	15786594	FBLIM1	491	+	ENSG00000162458.8	protein_coding	53	12.385	12.043	8.614	182.313	119.772	97.859	21.174	0.655	0.65	0.44	0.329	0.478	0.524	0.43	0.536	0.649	0.423	0.484	0.558	0.588	14.393	0.058	9.305	18.825	18.715	17.548	31.884	15.696	8.786	15.281	26.895	15.909	13.821	12.918	1.646	17.868	13.078	0.983	9.666	17.038	7.788
chr1	15792795	15793285	RPL12P14	119	+	ENSG00000224321.1	processed_pseudogene	53	0.234	0.197	0.042	0.078	0.122	0.077	0.077	0	0	0	0.025	0	0	0	0	0	0	0	0	0	0.207	0.049	0.122	0	0.11	0.054	0.583	0	0.051	0	0.136	0	0	0.175	0.203	0.106	0.044	0	0.088	0.049	0.05
chr1	15807183	15807699	UQCRHL	490	-	ENSG00000233954.4	protein_coding	53	10.548	14.774	12.718	8.779	9.843	9.866	11.613	14.006	19.775	17.698	29.595	25.692	21.858	27.815	12.816	19.439	20.172	15.447	8.001	15.382	12.075	57.923	28.476	12.59	11.203	13.678	21.745	12.33	19.207	11.857	8.685	47.726	61.162	22.755	6.118	10.196	15.678	25.351	7.658	15.379	6.743
chr1	15828228	15828672	RP11-169K16.8	217	+	ENSG00000178715.7	processed_pseudogene	53	0.377	0.336	0.219	0.31	0.322	0.372	0.581	0.231	0.132	0.191	0.29	0.257	0.167	0.117	0.192	0.15	0.159	0.182	0.222	0.213	0.457	1.036	0.459	0.422	0.432	0.479	0.384	0.518	0.372	0.367	0.519	0.287	0.215	0.324	0.168	0.308	0.253	0.359	0.46	0.849	0.38
chr1	15834064	15848147	FLJ37453	350	-	ENSG00000179743.2	antisense	53	1.622	1.338	1.797	2.223	2.203	2.114	2.207	2.39	2.147	2.322	3.868	3.912	2.463	2.276	2.64	2.265	2.502	2.405	2.89	2.349	1.991	1.48	0.61	2.403	2.776	2.592	1.978	2.582	1.438	2.677	2.709	1.61	1.571	2.302	1.06	1.961	1.824	2.806	3.149	3.044	1.221
chr1	15847863	15940460	SPEN	453	+	ENSG00000065526.6	protein_coding	53	12.285	9.682	6.939	14.343	12.839	17.171	12.937	6.354	5.354	6.675	16.211	18.579	7.654	6.05	5.991	5.846	6.507	5.877	6.344	5.932	12.564	14.069	6.748	12.119	11.674	9.2	8.977	11.061	9.202	10.421	13.635	5.88	4.607	7.935	4.798	12.098	9.971	7.948	14.848	16.619	6.404
chr1	15917697	15917908	RP1-134O19.3	3	-	ENSG00000270620.1	unprocessed_pseudogene	53	0	0	0	0	0	0	0	0	0	0	0	0	0	0	0	0	0	0	0	0	0	0	0	0.049	0	0	0	0	0	0	0	0	0	0	0	0	0	0	0	0	0
chr1	15941868	15976132	ZBTB17	445	-	ENSG00000116809.7	protein_coding	53	9.171	8.187	9.116	9.125	8.818	7.752	8.701	6.707	7.31	7.079	9.876	10.945	9.117	7.756	7.725	6.908	6.876	7.52	6.959	7.156	9.91	8.133	5.616	10.05	10.611	9.876	8.438	8.875	7.953	8.578	8.873	5.911	5.205	8.812	4.653	11.595	8.473	5.95	10.359	11.163	5.945
chr1	15969631	15970194	RP11-5P18.1	5	+	ENSG00000234607.2	processed_pseudogene	53	0	0	0	0	0	0	0	0	0	0	0	0.036	0	0	0	0	0	0	0	0	0	0	0	0	0	0	0	0	0	0	0	0	0	0	0	0	0	0	0	0	0
chr1	15988181	15988441	RP11-5P18.3	0	+	ENSG00000231353.1	unprocessed_pseudogene	53	0	0	0	0	0	0	0	0	0	0	0	0	0	0	0	0	0	0	0	0	0	0	0	0	0	0	0	0	0	0	0	0	0	0	0	0	0	0	0	0	0
chr1	15989870	15994751	TBC1D3P6	0	+	ENSG00000224966.4	unprocessed_pseudogene	53	0	0	0	0	0	0	0	0	0	0	0	0	0	0	0	0	0	0	0	0	0	0	0	0	0	0	0	0	0	0	0	0	0	0	0	0	0	0	0	0	0
chr1	16004235	16008807	C1orf64	259	+	ENSG00000183888.4	protein_coding	53	0.011	0	0	0	0	0	0.028	2.27	2.259	3.072	1.025	1.19	2.261	2.411	2.987	2.241	1.986	3.161	2.418	3.566	0.68	0.009	0	0.009	0.031	0.022	0.008	0.011	0	0.012	0	0.098	0.193	0.749	0	0.006	1.203	0.06	0.458	0.01	0
chr1	16006159	16006671	RP11-5P18.5	317	-	ENSG00000233078.1	antisense	53	0	0	0	0	0	0	0.048	5.159	5.298	7.152	2.219	2.51	5.233	5.246	6.826	5.761	4.445	7.069	5.74	7.96	1.476	0	0	0	0	0.039	0	0	0	0	0	0.194	0.453	1.922	0	0	2.545	0.088	0.959	0	0
chr1	16014027	16019594	HSPB7	588	-	ENSG00000173641.13	protein_coding	53	61.73	55.891	42.57	270.967	134.249	147.751	28.082	0.826	0.695	0.8	4.635	5.23	0.935	0.69	0.791	0.703	0.613	0.878	1.887	1.028	25.683	0.359	3.144	28.764	21.849	52.539	14.761	92.271	3.686	92.581	44.861	565.506	1123.79	6.592	0.568	7.783	2.758	451.407	8.175	8.92	1.483
chr1	16018874	16034050	CLCNKA	328	+	ENSG00000186510.7	protein_coding	53	0.249	0.366	1.436	0.478	0.262	0.24	0.144	0.065	0.089	0.102	2.904	3.792	0.143	0.088	0.081	0.109	0.066	0.07	0.102	0.128	0.51	0.176	0.013	0.202	0.476	0.238	0.256	0.465	0.036	0.297	0.381	0.273	0.139	31.575	0.048	0.231	1.305	0.166	0.157	0.722	1.369
chr1	16035177	16040029	RP11-5P18.10	290	-	ENSG00000232456.1	unprocessed_pseudogene	53	0.026	0.022	0.731	0.061	0.047	0.03	0.033	1.222	1.655	0.873	14.78	17.168	1.369	1.174	1.072	1.48	0.831	0.826	2.843	2.195	0.045	0.017	0	0.087	0.066	0.031	0.035	0.039	0.148	0.028	0.158	0.53	0.401	1.621	0	0	0.231	0	0.03	0.093	0.248
chr1	16043776	16057308	CLCNKB	352	+	ENSG00000184908.13	protein_coding	53	0.072	0.198	0.925	0.226	0.138	0.13	0.051	0.084	0.111	0.041	3.613	4.038	0.094	0.06	0.047	0.207	0.036	0.041	0.13	0.09	0.134	0.005	0.015	0.301	0.315	0.168	0.143	0.271	0.028	0.165	0.337	1.465	0.662	95.179	0.009	0.155	4.424	0.019	0.47	0.573	0.322
chr1	16057768	16073632	FAM131C	391	-	ENSG00000185519.8	protein_coding	53	0.185	0.127	3.635	0.284	0.264	0.177	0.215	6.164	8.335	3.973	51.095	56.375	7.132	6.248	5.724	9.004	4.094	3.969	17.222	10.797	0.19	0.102	0.097	0.644	0.537	0.21	0.206	0.226	0.777	0.188	0.464	2.82	2.231	5.215	0.044	0.034	0.729	0.027	0.172	0.281	1.299
chr1	16124336	16156087	EPHA2	439	-	ENSG00000142627.9	protein_coding	53	9.473	14.604	5.294	6.396	6.629	3.624	8.051	1.259	1.1	1.367	0.565	0.931	1.14	0.978	1.132	1.224	1.054	1.426	1.194	1.622	11.391	0.162	3.638	9.709	9.478	3.632	6.3	4.124	84.661	4.139	13.609	7.02	5.189	11.282	4.769	11.8	16.588	1.518	14.394	3.571	4.329
chr1	16155210	16157329	RP11-276H7.2	208	+	ENSG00000227959.1	antisense	53	0.234	0.266	0.242	0.175	0.155	0.092	0.439	0.036	0.026	0.044	0	0	0.038	0.019	0.024	0.042	0.029	0.044	0.041	0.049	0.344	0.032	0.06	0.899	0.654	0.101	0.588	0.121	1.913	0.116	0.384	0.158	0.132	0.611	0.185	0.36	1.283	0.043	0.317	0.187	0.325
chr1	16159265	16161883	RP11-276H7.3	169	+	ENSG00000224621.1	antisense	53	0.121	0.109	0.123	0.075	0.065	0.034	0.187	0	0	0	0	0	0	0	0	0	0	0	0	0	0.173	0	0.041	0.295	0.256	0.037	0.517	0.068	1.335	0.045	0.253	0.048	0.071	0.28	0.088	0.228	0.915	0	0.16	0.124	0.326
chr1	16197853	16198357	ARHGEF19-AS1	303	+	ENSG00000234166.1	antisense	53	0.722	0.773	2.18	0.796	0.86	0.521	1.335	0.132	0.103	0.169	0.103	0.12	0.1	0.083	0.108	0.138	0.189	0.151	0.126	0.151	1.241	0.163	0.593	2.944	2.564	0.513	0.877	0.646	3.448	0.568	1.9	0.438	0.208	0.735	0.221	0.939	2.462	0.071	0.938	1.67	0.9
chr1	16197853	16212609	ARHGEF19	388	-	ENSG00000142632.12	protein_coding	53	2.826	2.735	9.947	2.772	2.996	2.003	5.592	0.606	0.456	0.713	0.485	0.636	0.43	0.35	0.428	0.554	0.777	0.581	0.404	0.542	5.055	1.071	2.737	8.879	9.27	1.715	2.863	2.548	11.75	2.149	6.744	1.636	0.926	2.927	0.812	3.59	8.95	0.378	3.61	6.464	4.021
chr1	16215908	16228027	ANO7P1	233	-	ENSG00000237276.4	transcribed_unprocessed_pseudogene	53	0.195	0.206	1.497	0.315	0.271	0.157	0.258	0.122	0.157	0.299	0.254	0.275	0.136	0.104	0.1	0.147	0.298	0.243	0.065	0.1	0.318	0.212	0.126	0.234	0.243	0.128	0.543	0.197	2.902	0.143	0.583	0.19	0.178	0.593	0.317	0.33	1.849	0.03	0.453	0.375	0.731
chr1	16231699	16237162	RSG1	351	-	ENSG00000132881.7	protein_coding	53	0.915	1.233	4.099	2.196	1.938	1.602	3.153	3.447	4.237	3.337	1.118	1.326	3.687	3.71	2.584	4.277	4.132	2.793	1.227	2.79	1.382	2.062	1.962	2.021	2.383	2.013	1.833	2.558	2.072	2.573	3.223	1.486	1.303	2.696	1.213	1.681	2.134	0.448	2.635	3.969	1.602
chr1	16241212	16241398	MT1XP1	243	-	ENSG00000233929.1	processed_pseudogene	53	0.597	0.798	0.158	0.66	0.605	0.694	0.203	0.357	0.496	0.378	0.75	0.73	0.437	0.468	0.328	0.329	0.37	0.396	0.194	0.402	0.63	0.098	0.14	0.464	0.34	0.246	0.236	0.308	0.616	0.248	0.94	0.245	0.23	0.518	1.345	0.537	0.537	1.707	0.419	0.227	0.583
chr1	16246838	16352454	FBXO42	396	-	ENSG00000037637.6	protein_coding	53	4.366	3.993	3.773	9	6.201	7.385	5.883	2.493	3.058	2.874	7.44	7.254	3.639	3.366	2.481	3.606	3.348	2.34	1.841	2.377	4.535	4.788	2.925	5.463	5.339	4.194	3.395	4.985	4.718	4.323	5.761	3.35	3.157	3.088	2.043	4.277	3.869	3.775	5.871	5.258	2.396
chr1	16352574	16393482	SZRD1	411	+	ENSG00000055070.12	protein_coding	53	6.009	6.456	7.559	9.036	7.88	8.955	7.728	3.014	2.685	3.184	2.43	2.466	2.462	2.414	2.506	2.643	3.116	2.827	3.337	3.253	6.044	18.276	11.463	6.628	6.705	6.306	5.938	7.939	7.188	7.96	7.278	5.183	5.055	5.522	2.936	6.194	4.364	6.362	5.223	7.119	2.464
chr1	16369149	16369530	RP11-430L17.1	302	-	ENSG00000226457.1	processed_pseudogene	53	1.651	1.648	0.991	1.351	1.334	1.519	1.545	0.795	0.6	0.622	0.749	0.703	0.595	0.567	0.74	0.657	0.676	0.659	0.819	0.882	1.79	2.977	1.522	1.326	2.117	1.676	1.241	1.453	1.384	1.219	1.231	0.823	0.574	1.072	0.522	1.116	1.271	0.952	1.372	2.913	1.168
chr1	16398642	16437424	SPATA21	153	-	ENSG00000187144.7	protein_coding	53	0.023	0.011	0.01	0.031	0.015	0.016	0.02	0.021	0.014	0.024	0.385	0.4	0.019	0.011	0.019	0.008	0.019	0.022	0.027	0.023	0.028	0.047	0	0.02	0.027	0.017	0.009	0.02	0	0.015	0.038	0.009	0	0.014	0.027	0.013	0.006	0.01	0.11	0.044	0.039
chr1	16440671	16460078	NECAP2	491	+	ENSG00000157191.15	protein_coding	53	23.752	23.452	22.579	17.659	18.757	13.77	16.331	9.868	8.39	10.476	10.258	11.749	7.977	7.232	9.058	9.86	10.394	9.47	13.42	11.284	22.418	37.45	24.919	20.403	20.278	11.326	16.66	12.07	20.874	11.299	16.004	7.854	5.498	19.328	9.134	30.455	15.379	2.328	21.53	24.54	7.852
chr1	16460947	16468481	RP4-798A10.2	315	+	ENSG00000226029.1	lincRNA	53	0.872	0.683	0.887	1.431	1.178	1.07	1.142	1.114	1.304	1.867	8.132	8.868	1.809	1.354	1.114	1.314	2.008	1.456	0.894	0.92	1.068	0.338	0.493	1.541	1.825	1.345	0.679	1.244	0.541	1.049	1.457	0.528	0.455	0.962	0.277	1.22	0.945	0.213	2.528	2.853	0.585
chr1	16467435	16499257	CROCCP3	345	-	ENSG00000080947.10	transcribed_unprocessed_pseudogene	53	1.142	1.046	1.481	1.989	1.705	1.625	2.087	1.518	1.741	2.411	12.461	13.358	2.575	1.967	1.642	2.087	2.663	1.874	1.337	1.265	1.462	0.444	0.715	3.053	3.063	2.225	1.053	1.874	0.754	1.639	2.126	0.764	0.58	1.332	0.364	1.455	1.382	0.28	3.292	4.929	0.858
chr1	16514121	16514285	RNU1-1	9	-	ENSG00000206652.1	snRNA	53	0	0	0	0	0	0	0	0	0	0	0	0	0	0	0	0	0	0	0	0	0	0	0	0	0	0	0	0	0	0	0	0	0	0	0	0	0	0	0	0	0
chr1	16514644	16515754	RP4-798A10.7	285	+	ENSG00000261135.1	lincRNA	53	0.263	0.152	1.002	0.527	0.495	0.353	0.532	1.321	1.242	1.195	2.305	2.228	1.193	1.184	1.347	1.788	1.509	1.197	1.464	1.142	0.527	0.811	0.188	0.393	0.367	0.606	0.886	0.387	0.288	0.315	0.652	0.121	0.098	1.267	0.78	0.457	0.546	0.053	1.19	0.444	1.745
chr1	16520693	16521796	RP4-798A10.4	55	+	ENSG00000224174.2	lincRNA	53	0	0	0	0	0	0	0	0.07	0	0.04	0.159	0.108	0	0	0	0.124	0	0	0	0.058	0	0	0	0	0	0	0	0	0	0	0	0	0	0	0	0	0	0	0.035	0	0
chr1	16533885	16535649	RP5-875O13.1	170	-	ENSG00000233421.3	lincRNA	53	0.01	0.021	0.088	0.021	0.024	0.025	0	0.044	0.052	0.042	0.58	0.454	0.075	0.072	0.057	0.166	0.061	0.053	0.025	0.028	0.029	0	0	0.039	0.098	0.204	0.051	0.087	0	0.09	0.285	0.024	0	0.043	0.024	0.055	0.022	0	0.051	0.061	0.12
chr1	16539065	16539575	FAM231B	53	+	ENSG00000268674.1	protein_coding	53	0	0	0	0	0	0	0	0	0	0	0.573	0.426	0	0	0	0	0	0	0	0	0	0	0	0	0	0	0	0	0	0	0	0	0	0	0	0	0	0	0	0	0
chr1	16548650	16552531	RP5-875O13.6	95	-	ENSG00000225710.1	unprocessed_pseudogene	53	0.037	0	0	0.053	0.045	0.051	0	0	0.041	0.037	0.116	0.135	0.042	0.03	0	0	0.047	0	0	0	0	0	0.09	0	0.048	0	0	0.068	0	0.051	0.024	0.266	0.352	0	0	0.032	0	0.882	0.064	0	0
chr1	16548913	16548987	AL355149.1	0	+	ENSG00000266584.1	miRNA	53	0	0	0	0	0	0	0	0	0	0	0	0	0	0	0	0	0	0	0	0	0	0	0	0	0	0	0	0	0	0	0	0	0	0	0	0	0	0	0	0	0
chr1	16562318	16613562	NBPF1	389	-	ENSG00000219481.6	protein_coding	53	2.8	2.92	12.634	3.639	4.113	2.998	5.419	3.958	2.895	3.274	9.972	9.627	2.926	2.672	3.591	5.12	3.491	3.024	8.555	4.994	3.211	0.386	3.308	5.113	6.885	4.488	5.987	3.355	2.039	2.909	5.401	1.671	1.065	3.258	2.245	2.488	3.243	0.861	3.244	6.791	1.555
chr1	16617390	16617729	RP5-1182A14.5	77	+	ENSG00000271732.1	lincRNA	53	0	0	0.223	0	0	0	0	0	0	0	0.099	0.1	0	0.033	0	0.038	0.042	0	0.1	0.046	0	0	0	0	0	0	0	0	0	0	0	0	0	0	0.275	0	0	0	0	0.059	0
chr1	16618255	16634559	CROCCP2	478	-	ENSG00000215908.5	transcribed_unprocessed_pseudogene	53	10.938	9.828	10.753	9.341	9.909	7.85	10.781	8.644	8.713	9.948	66.156	63.168	11.076	10.236	10.04	10.078	10.422	9.273	9.427	8.263	13.305	8.08	7.144	14.615	17.368	14.864	15.194	11.195	8.182	10.406	15.839	6.328	4.448	14.727	35.813	11.343	11.451	5.506	16.176	17.917	7.649
chr1	16645573	16650419	MST1P2	407	+	ENSG00000186301.7	unprocessed_pseudogene	53	1.029	1.301	6.461	0.953	0.833	0.427	1.984	0.968	1.023	1.309	1.825	2.211	1.624	0.93	0.904	0.97	1.119	1.165	0.953	0.967	2.681	0.801	0.723	1.002	0.923	7.117	4.763	1.023	2.452	1.106	1.199	0.767	0.391	11.495	130.612	2.449	3.958	0.184	1.374	1.364	8.988
chr1	16666784	16666948	RNU1-3	0	-	ENSG00000207513.1	snRNA	53	0	0	0	0	0	0	0	0	0	0	0	0	0	0	0	0	0	0	0	0	0	0	0	0	0	0	0	0	0	0	0	0	0	0	0	0	0	0	0	0	0
chr1	16673002	16673512	FAM231A	24	+	ENSG00000237847.2	protein_coding	53	0	0	0	0	0	0	0	0	0	0	0.088	0.073	0	0	0	0	0	0	0	0	0	0	0	0	0	0	0	0	0	0	0	0	0	0	0	0	0	0	0	0	0
chr1	16681254	16681328	AL021920.1	0	+	ENSG00000264742.1	miRNA	53	0	0	0	0	0	0	0	0	0	0	0	0	0	0	0	0	0	0	0	0	0	0	0	0	0	0	0	0	0	0	0	0	0	0	0	0	0	0	0	0	0
chr1	16685620	16686055	EIF1AXP1	477	-	ENSG00000236698.1	processed_pseudogene	53	17.021	17.798	14.025	13.525	14.537	16.25	16.611	6.187	6.593	7.644	14.381	9.278	6.169	9.154	6.691	7.773	7.622	6.026	10.088	7.581	17.106	40.607	32.789	19.964	21.33	12.447	13.531	12.668	19.95	12.342	18.814	11.305	9.116	13.443	11.152	13.415	16.266	17.03	11.909	24.466	11.403
chr1	16687338	16720157	ESPNP	161	-	ENSG00000268869.1	transcribed_unprocessed_pseudogene	53	0.008	0.007	0.008	0	0	0	0.019	0.142	0.172	0.283	0.287	0.302	0.167	0.121	0.086	0.224	0.313	0.154	0.036	0.084	0.064	0	0	0.019	0.033	0.008	0.027	0.004	0.023	0	0.16	0.006	0.01	0.995	0.491	0.023	0.171	0.02	0.006	0.022	0.255
chr1	16733951	16734461	FAM231C	0	-	ENSG00000268991.1	protein_coding	53	0	0	0	0	0	0	0	0	0	0	0	0	0	0	0	0	0	0	0	0	0	0	0	0	0	0	0	0	0	0	0	0	0	0	0	0	0	0	0	0	0
chr1	16740272	16972979	CROCC	422	+	ENSG00000058453.12	protein_coding	53	5.897	5.374	5.104	5.409	5.807	4.684	7.335	3.77	3.805	5.154	23.058	22.675	5.078	4.248	4.457	5.513	4.532	4.231	4.1	3.617	6.805	0.594	3.223	9.079	12.172	7.265	4.634	6.836	5.887	5.828	8.907	3.121	2.129	5.272	1.406	5.698	5.53	1.617	9.472	10.346	4.872
chr1	16740515	16740679	RNU1-4	0	+	ENSG00000207389.1	snRNA	53	0	0	0	0	0	0	0	0	0	0	0	0	0	0	0	0	0	0	0	0	0	0	0	0	0	0	0	0	0	0	0	0	0	0	0	0	0	0	0	0	0
chr1	16750232	16750964	CROCCP4	121	+	ENSG00000227684.1	transcribed_unprocessed_pseudogene	53	0.035	0.036	0.079	0.096	0.067	0.054	0.152	0	0.038	0.051	0.092	0.152	0.045	0.049	0.04	0.038	0.047	0.039	0	0	0.044	0	0	0.063	0	0.185	0.107	0.089	0	0.11	0.198	0.079	0.045	0.038	0.025	0.032	0.038	0.037	0.049	0.362	0.145
chr1	16754909	16770237	MST1L	346	-	ENSG00000186715.6	transcribed_unprocessed_pseudogene	53	0.301	0.383	1.224	0.324	0.271	0.149	0.777	0.417	0.301	0.431	0.878	0.946	0.472	0.351	0.374	0.388	0.442	0.36	0.307	0.306	0.864	0.177	0.189	0.431	0.49	8.691	6.497	0.45	0.715	0.463	0.343	0.219	0.126	20.515	27.26	1.717	1.23	0.071	0.396	0.677	12.294
chr1	16851256	16853129	RP11-108M9.1	0	-	ENSG00000223643.2	lincRNA	53	0	0	0	0	0	0	0	0	0	0	0	0	0	0	0	0	0	0	0	0	0	0	0	0	0	0	0	0	0	0	0	0	0	0	0	0	0	0	0	0	0
chr1	16855406	16859284	RP11-108M9.2	9	+	ENSG00000230239.1	lincRNA	53	0	0	0	0	0	0	0	0	0	0	0	0	0	0	0	0	0	0	0	0	0	0	0	0	0	0	0	0	0	0	0	0	0	0	0	0	0	0	0	0	0
chr1	16858948	16859021	MIR3675	0	-	ENSG00000263811.1	miRNA	53	0	0	0	0	0	0	0	0	0	0	0	0	0	0	0	0	0	0	0	0	0	0	0	0	0	0	0	0	0	0	0	0	0	0	0	0	0	0	0	0	0
chr1	16870944	16874092	RP11-108M9.3	202	+	ENSG00000228549.2	lincRNA	53	0.035	0.038	0.77	0.042	0.082	0.059	0.211	0.12	0.156	0.176	1.326	1.087	0.213	0.184	0.114	0.345	0.167	0.139	0.061	0.088	0.051	0	0.009	0.141	0.22	0.511	0.166	0.368	0.051	0.303	0.49	0.075	0.036	0.115	0.12	0.067	0.098	0.017	0.104	0.285	0.647
chr1	16888537	16889649	RP11-108M9.4	394	-	ENSG00000238142.1	lincRNA	53	4.506	5.956	7.59	4.318	5.075	2.614	7.433	3.06	3.335	2.693	5.171	4.766	2.96	3.302	3.152	4.463	2.835	2.416	2.889	3.319	5.387	0.619	3.249	4.849	6.385	7.228	6.028	4.535	2.807	4.931	5.154	3.776	2.245	6.394	5.446	5.488	4.652	2.138	5.178	3.79	5.679
chr1	16889094	16889602	RP11-108M9.5	382	+	ENSG00000235241.1	processed_pseudogene	53	3.222	4.199	7.076	3.597	3.917	1.995	6.284	2.831	3.104	2.39	6.341	5.561	2.693	3.041	2.935	4.124	2.54	2.135	2.157	2.861	3.906	0.378	2.922	3.462	5.408	6.153	4.614	4.188	2.523	4.361	4.404	3.214	1.984	5.155	4.181	4.135	3.562	1.813	3.993	3.588	4.292
chr1	16895979	16896143	RNU1-2	35	+	ENSG00000207005.1	snRNA	53	0	0	0	0	0	0	0	0	0	0	0	0	0	0	0	0	0	0	0	0	0	0.091	0	0	0	0	0	0	0	0	0	0	0	0	0	0	0	0	0	0.083	0
chr1	16904338	16904776	RP11-108M9.6	167	-	ENSG00000272426.1	lincRNA	53	0.071	0.099	0.214	0.136	0.118	0.078	0.154	0.18	0.122	0.148	0.442	0.44	0.168	0.141	0.148	0.246	0.18	0.129	0.129	0.146	0.109	0.109	0.052	0.135	0.131	0.147	0.145	0.129	0.114	0.091	0.129	0.071	0.078	0.175	0.112	0.116	0.095	0	0.12	0.434	0.042
chr1	16974501	16980835	MFAP2	375	-	ENSG00000117122.9	protein_coding	53	7.225	4.209	0.625	10.989	9.325	5.444	2.885	0.056	0.048	0.072	0.03	0.05	0.047	0.025	0.059	0.085	0.073	0.069	0.065	0.055	4.825	0.013	13.293	11.496	21.197	3.136	1.547	2.882	0.816	2.254	5.685	1.682	0.522	1.075	0.133	3.86	3.439	0.189	3.914	8.129	2.669
chr1	16978925	17005091	RP1-37C10.3	356	+	ENSG00000226526.1	antisense	53	1.874	1.771	2.468	1.786	1.873	1.241	1.979	2.885	5.841	3.304	6.124	7.518	7.934	6.577	2.761	5.865	4.463	2.803	1.848	3.31	1.99	2.169	2.431	1.605	1.659	1.337	1.888	1.362	2.266	1.408	1.688	0.715	0.678	1.982	0.282	2.374	2.755	1.063	2.335	1.351	3.641
chr1	16985957	17011928	ATP13A2	490	-	ENSG00000159363.13	protein_coding	53	8.788	9.863	12.56	7.075	8.688	4.762	8.931	24.655	43.167	26.38	39.763	45.767	61.716	51.44	27.774	51.076	32.107	23.279	12.215	31.963	9.648	8.499	8.385	6.806	7.669	7.147	10.479	6.784	11.686	7.137	8.346	3.983	3.613	11.909	2.322	12.862	14.788	5.006	13.195	6.644	19.696
chr1	17018721	17054170	SDHB	516	-	ENSG00000117118.5	protein_coding	53	21.121	22.419	35.176	19.852	21.082	21.425	23.416	17.581	20.295	18.741	22.799	21.636	22.166	23.466	16.694	18.391	20.55	17.728	15.191	18.233	21.75	37.583	22.374	18.442	17.322	22.164	37.444	22.599	21.938	23.428	20.933	47.045	69.216	40.336	45.227	20.52	19.119	50.284	21.329	14.109	15.591
chr1	17066760	17119453	PADI2	456	-	ENSG00000117115.8	protein_coding	53	0.366	0.712	0.129	0.225	0.278	0.259	0.498	21.524	16.258	22.434	4.754	5.863	18.968	16.113	29.489	20.871	13.282	24.632	100.717	55.678	2.225	0.913	0.029	0.564	1.568	0.358	34.638	0.363	0.465	0.307	1.102	0.144	0.165	1.947	0.205	2.828	8.191	73.541	4.234	0.077	0.385
chr1	17189782	17197617	RP11-380J14.1	39	+	ENSG00000204362.5	lincRNA	53	0	0.004	0	0	0.009	0	0.014	0	0	0	0	0	0	0	0	0	0	0	0	0	0	0	0.12	0	0	0	0	0	0.198	0	0.009	0	0	0.04	0	0	0.026	0	0.024	0	0
chr1	17205125	17246005	PADI1	337	+	ENSG00000142623.8	protein_coding	53	0.008	0.013	0.012	0.012	0.016	0.006	0.231	0.019	0.009	0.075	0.022	0.026	0.018	0.008	0.034	0.159	0.042	0.091	0.146	0.759	0.015	0.022	0.061	0.079	0.133	0.009	0.057	0.018	88.292	0.032	0.034	0.008	0	0.061	0.035	0.01	0.268	0.005	0.016	0.013	0.019
chr1	17249097	17284233	PADI3	253	+	ENSG00000142619.4	protein_coding	53	0	0	0	0	0	0	23.13	0	0	0	0	0	0	0	0	0	0	0	0	0.012	0.025	0.025	0.015	0.031	0.044	0	0.021	0	7.544	0	0.008	0	0	0	0	0	0.045	0	0	0	0
chr1	17277888	17277975	MIR3972	16	+	ENSG00000266634.1	miRNA	53	0	0	0	0	0	0	0.242	0	0	0	0	0	0	0	0	0	0	0	0	0	0	0	0	0	0	0	0	0	0	0	0	0	0	0	0	0	0	0	0	0	0
chr1	17308194	17364004	PADI4	347	+	ENSG00000159339.9	protein_coding	53	0.148	0.464	0.032	0.083	0.069	0.032	0.053	0.113	0.199	0.048	0.02	0.034	0.529	0.327	0.058	0.057	0.038	0.053	0.041	0.072	0.114	0.105	0	0.07	0.072	0.038	0.046	0.052	0.06	0.053	0.304	0.144	0.169	0.15	0.348	3.817	0.064	0.057	0.036	0.029	0.03
chr1	17406759	17407382	RP1-20B21.4	468	+	ENSG00000227751.1	antisense	53	9.504	11.214	9.266	5.695	8.351	3.904	7.123	9.429	9.268	9.111	13.497	13.815	11.394	11.451	10.939	12.541	7.937	9.93	10.991	10.527	14.406	23.162	9.505	15.489	12.861	10.518	14.513	6.583	25.768	5.963	8.168	4.804	3.709	13.292	5.809	15.377	18.071	1.916	11.9	13.884	6.554
chr1	17406759	17439724	RCC2	488	-	ENSG00000179051.9	protein_coding	53	13.509	14.723	13.367	8.243	11.053	6.072	15.591	8.714	8.192	9.043	16.235	16.017	11.016	10.956	9.199	11.588	7.93	8.819	11.709	9.883	20.069	52.258	20.797	22.331	19.37	12.689	19.55	8.694	41.741	8.332	13.42	6.051	4.717	15.897	6.464	20.782	28.191	3.108	14.577	18.153	9.464
chr1	17413630	17413694	AC004824.1	0	-	ENSG00000266727.1	miRNA	53	0	0	0	0	0	0	0	0	0	0	0	0	0	0	0	0	0	0	0	0	0	0	0	0	0	0	0	0	0	0	0	0	0	0	0	0	0	0	0	0	0
chr1	17539834	17697874	ARHGEF10L	470	+	ENSG00000074964.12	protein_coding	53	10.699	6.609	5.372	34.395	25.212	35.917	18.402	5.148	6.023	6.329	47.448	52.257	6.865	5.522	4.744	6.934	6.185	5.355	2.958	5.775	9.789	0.158	3.815	14.655	11.898	9.788	18.329	16.173	13.833	14.29	8.942	9.641	9.766	19.239	29.824	7.158	13.344	11.588	9.083	4.792	13.995
chr1	17717686	17749978	RP11-473A10.2	39	+	ENSG00000236648.1	lincRNA	53	0	0	0	0	0	0	0	0	0	0	0	0	0	0	0	0	0	0	0	0	0	0	0	0	0	0	0	0	0	0	0	0	0	0	0	0	0	0	0	0	0
chr1	17755312	17827063	ACTL8	158	+	ENSG00000117148.6	protein_coding	53	0	0	0	0	0	0	0	0	0.011	0	0	0	0.054	0.058	0	0	0	0	0	0	0	0.013	0.023	0	0	0	0.026	0	0.019	0	0	0	0	0	0	0	0	0	0	0	0
chr1	18065656	18074412	RP11-174G17.2	24	+	ENSG00000261781.1	lincRNA	53	0	0	0	0	0	0	0	0	0.025	0	0.039	0.062	0.054	0.033	0	0	0	0	0	0	0	0	0	0	0	0	0	0	0	0	0	0	0	0	0	0	0	0	0	0	0
chr1	18107745	18378482	IGSF21	422	+	ENSG00000117154.7	protein_coding	53	1.419	0.707	1.838	2.194	1.828	1.241	1.365	12.312	27.885	4.909	64.673	71.827	35.078	30.786	19.539	11.391	5.282	4.621	6.115	9.286	1.598	0.017	0	1.131	1.127	0.662	0.373	0.393	0.183	0.447	1.099	0.45	0.221	0.691	0.123	1.035	0.75	0.114	3.134	0.352	0.309
chr1	18166928	18179346	RP11-174G17	86	-	ENSG00000230035.2	antisense	53	0	0	0	0	0	0	0	0	0	0	0	0.054	0	0	0	0	0	0	0	0	0	0	0	0	0	0	0	0	0	0	0	0	0	0	0	0	0	0	0	0	0
chr1	18385828	18388514	RP11-422P22.1	48	+	ENSG00000225387.1	lincRNA	53	0	0	0	0	0	0	0	0	0	0	0.084	0.142	0	0	0	0	0	0	0	0	0	0	0	0	0	0	0	0	0	0	0	0	0	0	0	0	0	0	0	0.04	0
chr1	18480929	18485984	KLHDC7A	218	+	ENSG00000179023.7	protein_coding	53	0.069	0.008	0	0	0	0	2.516	0.008	0.008	0.013	0.252	0.23	0.015	0.01	0.009	0.018	0.013	0.009	0.015	0.016	0.343	0	0	0.008	0.038	0	0.127	0.009	0.68	0.008	0.055	0	0	7.235	1.911	0.33	1.03	0	0.008	0	1.14
chr1	18513117	18513387	DYNLL1P3	0	+	ENSG00000235282.2	processed_pseudogene	53	0	0	0	0	0	0	0	0	0	0	0	0	0	0	0	0	0	0	0	0	0	0	0	0	0	0	0	0	0	0	0	0	0	0	0	0	0	0	0	0	0
chr1	18595413	18595636	RP1-8B22.2	0	+	ENSG00000225478.2	processed_pseudogene	53	0	0	0	0	0	0	0	0	0	0	0	0	0	0	0	0	0	0	0	0	0	0	0	0	0	0	0	0	0	0	0	0	0	0	0	0	0	0	0	0	0
chr1	18631005	18748866	PAX7	113	+	ENSG00000009709.7	protein_coding	53	0	0	0	0	0	0	0	0.116	0.323	0.129	0	0	0.716	0.896	0.116	0.152	0.077	0.072	0.221	0.144	0	0	0	0	0	0	0	0	0	0	0	0	0	0	0	0	0	0.695	0	0	0
chr1	18839598	18841852	TAS1R2	8	-	ENSG00000179002.5	protein_coding	53	0	0	0	0	0	0	0	0	0	0	0	0	0	0	0	0	0	0	0	0	0	0	0	0	0	0	0	0	0	0	0	0	0	0	0	0	0	0	0	0	0
chr1	18858289	18885398	RP13-279N23.2	0	-	ENSG00000255275.3	protein_coding	53	0	0	0	0	0	0	0	0	0	0	0	0	0	0	0	0	0	0	0	0	0	0	0	0	0	0	0	0	0	0	0	0	0	0	0	0	0	0	0	0	0
chr1	18871431	18902781	ALDH4A1	493	-	ENSG00000159423.12	protein_coding	53	14.571	14.033	11.262	6.366	8.659	8.149	20.947	30.537	34.318	36.564	5.837	7.865	30.696	27.82	19.155	19.491	28.503	37.901	5.977	31.426	11.193	4.16	3.749	6.754	6.208	4.998	3.934	7.82	21.822	9.369	7.715	10.301	11.676	76.622	202.165	5.187	5.063	18.383	9.12	5.484	1.877
chr1	18883201	18883275	MIR4695	0	-	ENSG00000265606.1	miRNA	53	0	0	0	0	0	0	0	0	0	0	0	0	0	0	0	0	0	0	0	0	0	0	0	0	0	0	0	0	0	0	0	0	0	0	0	0	0	0	0	0	0
chr1	18897070	18897148	MIR1290	0	-	ENSG00000221662.1	miRNA	53	0	0	0	0	0	0	0	0	0	0	0	0	0	0	0	0	0	0	0	0	0	0	0	0	0	0	0	0	0	0	0	0	0	0	0	0	0	0	0	0	0
chr1	18955667	18956686	IFFO2	294	-	ENSG00000169991.6	protein_coding	53	0.356	0.366	0.673	0.952	0.701	1.058	1.001	0.287	0.336	0.364	2.283	2.601	0.432	0.437	0.283	0.343	0.338	0.266	0.317	0.264	0.757	1.369	0.731	0.493	0.659	0.76	0.483	0.651	2.723	0.741	0.668	0.337	0.171	0.553	0.17	0.652	1.455	0.323	0.262	0.266	1.051
chr1	19072109	19075511	RP5-1126H10.2	429	-	ENSG00000272084.1	3prime_overlapping_ncrna	53	5.836	5.324	5.585	6.487	6.257	5.051	8.941	4.459	5.257	4.485	6.736	7.687	6.482	5.081	4.39	6.323	5.27	4.424	2.872	4.805	5.789	4.488	2.935	6.947	6.893	7.597	5.997	8.583	5.355	7.73	5.914	4.092	3.721	10.761	6.805	7.109	4.893	5.635	6.582	7.191	3.249
chr1	19074505	19210276	UBR4	468	-	ENSG00000127481.10	protein_coding	53	12.568	9.977	13.351	14.344	12.26	13.074	20.941	6.171	6.841	7.212	12.114	14.207	9.949	7.461	5.926	7.486	8.12	5.807	5.224	6.417	11.698	20.102	10.865	12.15	13.753	14.284	11.578	18.407	10.142	18.204	12.038	7.207	7.374	14.241	8.299	13.703	10.381	15.284	13.957	16.604	6.895
chr1	19210500	19240704	RP1-43E13.2	368	+	ENSG00000230424.1	antisense	53	3.679	3.913	3.496	3.176	3.051	2.731	3.717	2.267	2.14	2.291	3.553	3.489	1.891	2.276	2.047	2.443	2.198	2.176	2.715	2.932	3.889	5.212	8.216	3.22	3.447	2.886	2.623	3.105	2.299	3.033	3.987	4.191	2.968	2.017	1.164	2.971	3.006	2.766	3.6	5.1	2.063
chr1	19215663	19245030	EMC1	396	-	ENSG00000127463.9	protein_coding	53	4.617	4.761	4.78	5.027	4.879	4.257	4.786	3.096	3.915	3.666	6.86	6.483	4.101	4.739	3.074	3.965	3.865	3.15	2.91	3.081	4.969	6.786	11.391	4.905	4.569	4.079	4.635	4.021	4.292	3.756	5.711	3.94	3.551	3.798	2.798	4.801	3.898	3.935	5.198	6.223	2.44
chr1	19254781	19260128	MRTO4	464	+	ENSG00000053372.4	protein_coding	53	12.684	12.541	14.029	7.173	9.09	7.008	10.874	12.297	16.399	11.663	8.971	9.095	15.796	17.22	12.383	12.382	13.286	11.677	6.521	9.747	13.764	28.927	21.862	10.348	11.198	8.848	10.728	9.08	15.574	9.115	14.727	6.452	5.93	8.919	9.066	9.203	10.285	8.713	11.696	13.139	11.914
chr1	19265981	19274194	AKR7L	317	-	ENSG00000211454.9	polymorphic_pseudogene	53	0.482	0.251	0.342	0.166	0.191	0.171	0.214	0.637	0.711	0.757	2.805	2.528	0.835	0.671	0.633	0.656	0.838	0.703	0.307	0.367	0.584	0.105	0.148	0.738	0.71	0.292	3.856	0.215	0.277	0.17	0.478	0.107	0.071	3.032	14.971	0.243	0.346	0.138	0.613	0.692	5.303
chr1	19282557	19289250	AKR7A3	450	-	ENSG00000162482.4	protein_coding	53	1.33	0.887	3.186	0.743	0.693	0.62	0.964	2.176	2.067	2.777	2.848	2.666	1.942	1.58	1.831	1.951	2.349	2.752	1.149	2.054	2.071	0.588	0.68	2.16	2.51	1.031	24.874	0.849	1.27	0.733	1.567	0.507	0.334	25.622	59.408	0.86	1.21	0.359	1.553	2.361	124.565
chr1	19297079	19297903	RP4-657E11.10	285	+	ENSG00000270728.1	processed_pseudogene	53	0.74	0.386	1.049	0.378	0.426	0.444	0.657	1.825	1.637	1.718	2.168	2.144	1.366	1.567	1.464	1.382	1.622	1.351	1.606	1.501	0.725	0.624	0.879	0.857	0.722	0.528	1.296	0.54	0.502	0.508	1.123	0.309	0.294	0.879	0.526	0.492	0.807	0.575	1.069	1.327	0.668
chr1	19303964	19312146	AKR7A2	517	-	ENSG00000053371.8	protein_coding	53	23.556	22.019	50.183	19.176	18.812	15.336	22	22.601	20.497	23.968	13.965	15.491	18.779	16.853	19.947	20.836	21.574	23.391	16.814	24.115	25.737	29.076	29.538	40.155	38.657	21.545	34.359	21.064	27.056	20.183	23.441	15.908	15.063	43.731	24.414	19.044	19.907	18.021	22.887	36.67	20.575
chr1	19305075	19305182	RNU6-1099P	39	-	ENSG00000200403.1	snRNA	53	0	0	0	0	0	0	0	0	0	0	0	0	0	0	0	0	0	0	0	0	0	0	0	0	0.197	0	0	0	0	0	0	0	0	0	0	0	0	0	0	0.176	0
chr1	19312325	19329300	PQLC2	420	+	ENSG00000040487.8	protein_coding	53	5.376	5.27	12.403	3.964	4.411	3.069	4.816	4.3	4.879	4.696	14.939	15.001	5.968	5.158	4.818	5.748	4.637	4.464	5.465	5.141	6.091	4.57	5.761	5.683	7.579	5.008	6.498	4.678	4.099	4.479	5.165	3.147	2.969	7.894	7.786	6.522	5.204	3.478	7.329	5.867	5.324
chr1	19338772	19485572	CAPZB	580	-	ENSG00000077549.13	protein_coding	53	60.485	55.6	61.081	72.31	67.2	82.885	69.598	39.986	43.094	36.169	39.623	39.333	40.349	45.823	41.673	40.624	36.164	32.583	39.053	37.319	57.947	106.593	65.83	76.767	77.178	91.236	74.299	82.999	66.186	87.719	70.798	44.86	43.216	48.356	20.437	67.275	42.389	49.715	53.379	63.028	16.088
chr1	19424383	19424669	RN7SL277P	0	+	ENSG00000240490.2	misc_RNA	53	0	0	0	0	0	0	0	0	0	0	0	0	0	0	0	0	0	0	0	0	0	0	0	0	0	0	0	0	0	0	0	0	0	0	0	0	0	0	0	0	0
chr1	19510592	19510733	RNU4-28P	0	+	ENSG00000201609.1	snRNA	53	0	0	0	0	0	0	0	0	0	0	0	0	0	0	0	0	0	0	0	0	0	0	0	0	0	0	0	0	0	0	0	0	0	0	0	0	0	0	0	0	0
chr1	19591801	19596832	RP5-1056L3.1	72	-	ENSG00000235185.1	antisense	53	0	0	0	0	0	0	0	0	0	0	0	0	0	0	0	0	0	0	0	0	0	0	0	0	0	0	0	0	0	0	0	0	0	0	0	0	0	0	0	0	0
chr1	19597833	19625632	MINOS1	298	+	ENSG00000173436.9	protein_coding	53	1.375	1.33	0.796	1.316	1.094	1.167	1.463	0.367	0.402	0.373	0.827	0.923	0.483	0.398	0.33	0.465	0.339	0.309	0.414	0.384	1.684	1.123	0.548	3.128	2.507	1.407	1.605	1.294	0.967	1.219	1.593	0.998	0.549	1.324	0.503	1.892	1.155	0.395	1.476	2.311	0.541
chr1	19608113	19608568	RP5-1056L3.3	346	+	ENSG00000226396.1	processed_pseudogene	53	1.068	2.108	0.888	1.397	1.063	0.935	1.402	0.858	0.742	0.856	4.694	3.798	0.852	0.679	0.965	1.019	0.78	0.789	1.332	1.03	1.486	1.677	0.566	2.775	4.057	1.926	2.969	1.746	1.302	1.442	1.99	2.076	1.402	4.212	1.805	3.258	1.935	0.219	1.462	7.241	0.563
chr1	19634436	19640469	MINOS1-NBL1	0	+	ENSG00000270136.1	protein_coding	53	0	0	0	0	0	0	0	0	0	0	0	0	0	0	0	0	0	0	0	0	0	0	0	0	0	0	0	0	0	0	0	0	0	0	0	0	0	0	0	0	0
chr1	19643231	19647670	NBL1	217	+	ENSG00000158747.9	protein_coding	53	0.43	0.348	0.034	0.291	0.274	0.339	1.038	0.055	0.094	0.086	0.049	0.07	0.123	0.106	0.059	0.068	0.074	0.087	0.034	0.051	0.464	0	0.098	1.614	1.941	0.317	0.432	0.673	0.44	0.678	0.798	0.248	0.111	0.113	0	0.4	0.145	0.032	0.259	1.9	0.031
chr1	19665286	19679562	HTR6	174	+	ENSG00000158748.3	protein_coding	53	0.018	0.019	0	0.024	0.018	0.023	0.021	0.128	0.52	1.896	0	0.008	0.957	0.786	0.157	0.268	2.713	1.489	0	0.047	0.019	0.089	0.005	0.023	0.109	0.034	0.026	0.026	0.019	0.023	0.033	0	0	0	0	0.015	0.009	0	0.011	0.015	0
chr1	19682212	19799945	TMCO4	400	-	ENSG00000162542.9	protein_coding	53	6.337	5.105	8.6	6.609	4.184	6.641	9.843	0.972	0.878	2.002	0.197	0.312	0.903	0.75	0.761	1.152	1.979	1.719	0.751	1.147	7.15	4.77	3.027	6.094	8.214	5.431	6.833	5.643	6.082	5.697	4.809	2.559	1.822	8.662	3.051	4.905	8.313	0.772	6.399	6.261	5.868
chr1	19814029	19815278	RNF186	274	-	ENSG00000178828.5	protein_coding	53	0.091	0.036	0	0	0	0	0.131	0	0	0	0	0	0	0	0	0	0	0	0	0	0.249	0	0	0.033	0	0.021	13.623	0	0	0	0.034	0	0	7.783	0.209	0	0.051	0	0	0.167	16.044
chr1	19814366	19819502	RP11-91K11.2	213	+	ENSG00000235434.1	antisense	53	0.734	0.316	0	0	0	0	0.193	0	0	0	0	0	0	0	0	0	0	0	0	0	0.54	0	0	0	0	0	4.925	0	0	0	0	0	0	3.721	0.079	0	0.029	0	0	0.045	5.902
chr1	19882512	19912945	OTUD3	382	+	ENSG00000169914.5	protein_coding	53	2.726	2.384	3.613	2.558	2.461	2.07	3.925	2.365	3.322	3.413	9.036	8.102	4.138	4.411	2.256	2.785	3.597	2.897	1.609	2.103	3.486	3.687	2.269	3.543	4.393	4.715	4.434	4.357	2.51	4.099	4.82	1.737	1.393	3.238	1.266	4.046	2.983	1.782	3.383	5.618	2.083
chr1	19920008	19923617	PLA2G2E	7	-	ENSG00000188784.4	protein_coding	53	0	0	0	0	0	0	0	0	0	0	0	0	0	0	0	0	0	0	0	0	0	0	0	0	0	0	0	0	0	0	0	0	0	0	0	0	0	0	0	0	0
chr1	19970968	19971267	RN7SL304P	0	+	ENSG00000242688.2	misc_RNA	53	0	0	0	0	0	0	0	0	0	0	0	0	0	0	0	0	0	0	0	0	0	0	0	0	0	0	0	0	0	0	0	0	0	0	0	0	0	0	0	0	0
chr1	19975431	19980439	PLA2G2A	573	-	ENSG00000188257.6	protein_coding	53	198.952	164.738	3.412	49.044	367.116	82.562	78.544	0.139	0.137	0.171	0.159	0.256	0.286	0.167	0.211	0.207	0.154	0.171	0.212	0.201	52.286	0.165	0.295	2.265	2.377	59.635	66.275	74.971	19.798	76.584	40.468	362.277	22.358	0.442	127.561	10.791	78.759	7.012	194.701	67.916	2.561
chr1	20028178	20091190	PLA2G5	394	+	ENSG00000127472.6	protein_coding	53	1.669	2.793	0.64	3.691	26.864	1.014	2.266	1.845	1.705	3.938	1.1	1.712	2.41	2.127	1.744	2.065	2.817	4.465	0.799	3.596	1.312	0.033	0.093	0.326	0.134	10.736	2.115	9.03	1.126	7.571	2.777	45.746	22.306	0.057	1.533	2.518	0.782	0.075	0.527	38.878	0.2
chr1	20111938	20119557	PLA2G2D	117	-	ENSG00000117215.10	protein_coding	53	0.013	0.017	0	0	0.015	0	0.016	0	0	0	0	0	0.012	0	0	0.003	0	0	0.01	0.013	0.021	0.052	0	0.012	0.02	0.15	0.129	0.035	0.017	0.03	0.09	0	0	0	0.013	0.081	0.095	0	0	0	0
chr1	20139325	20150386	PLA2G2F	256	+	ENSG00000158786.4	protein_coding	53	0	0	0	0	0.009	0	13.086	0	0	0	0	0	0	0	0	0	0	0	0	0	0	0.009	0	0.01	0	0.016	0.016	0	0.012	0	0	0.013	0	0	0	0	0	0	0	0.038	0
chr1	20154337	20160568	RP3-340N1.2	98	+	ENSG00000227066.1	lincRNA	53	0.014	0.04	0.032	0.017	0.035	0	0.034	0.019	0.014	0.029	0	0	0.014	0.01	0.03	0.074	0.022	0.015	0.162	0.123	0.02	0	0	0	0.014	0.06	0.027	0.033	0.017	0.033	0.033	0.014	0.009	0.011	0.435	0.046	0.023	0.006	0.024	0.015	0.014
chr1	20161252	20177424	PLA2G2C	102	-	ENSG00000187980.6	protein_coding	53	0	0.012	0.014	0	0	0	0.057	0.034	0.036	0.015	0.014	0.018	0.029	0.026	0.034	0.055	0.03	0.01	0.036	0.057	0.013	0	0	0.006	0.033	1.184	0.193	0.2	0.075	0.246	0.037	0.011	0	0.011	0.012	0.011	0.016	0	0	0	0
chr1	20184241	20186486	UBXN10-AS1	340	-	ENSG00000225986.1	antisense	53	0.126	0.303	1.514	0	0.084	0	2.11	1.234	1.851	1.14	1.236	1.497	2.114	2.129	1.801	3.304	1.583	0.892	1.419	3.458	0.378	0	0	0.24	0.799	32.315	6.641	9.596	2.323	11.126	0.717	0.655	0.038	0.669	0.095	0.365	0.775	0	0.054	0.262	0.042
chr1	20186084	20196048	UBXN10	312	+	ENSG00000162543.5	protein_coding	53	0.262	0.4	0.917	0.035	0.112	0.028	1.962	0.875	1.218	1.254	0.59	0.899	2.341	2.346	1.122	1.809	1.229	0.511	0.611	1.187	0.717	0.011	0.007	0.281	0.719	7.124	2.883	4.929	0.533	5.846	2.193	1.398	0.362	1.542	1.187	0.956	0.662	0.075	0.16	0.252	0.302
chr1	20243094	20244655	RP3-340N1.6	63	+	ENSG00000228105.1	lincRNA	53	0	0	0	0	0	0	0	0	0	0	0	0	0	0	0	0	0	0	0	0	0	0	0	0	0	0	0	0	0	0	0	0	0	0	0	0	0	0	0	0	0
chr1	20290918	20354894	VWA5B1	180	+	ENSG00000158816.11	protein_coding	53	0	0	0.009	0	0	0	0.704	0.066	0.055	0.067	0	0.005	0.039	0.027	0.093	0.922	0.078	0.006	0.02	0.037	0.007	0.004	0	0	0.006	0.008	0.027	0.005	0.002	0.003	0.074	0.024	0.008	0.65	0	0.095	0	0.006	0	0.006	0.031
chr1	20294210	20323187	RP4-745E8.2	6	-	ENSG00000226664.1	antisense	53	0	0	0	0	0	0	0	0	0	0	0	0	0	0	0	0	0	0	0	0	0	0	0	0	0	0	0	0	0	0	0	0	0	0	0	0	0	0	0	0	0
chr1	20360578	20431234	LINC01141	132	-	ENSG00000236963.1	lincRNA	53	0	0	0.006	0	0	0	0	0.262	0.283	0.23	0.045	0.042	0.379	0.329	0.247	0.283	0.198	0.187	0.458	0.411	0	0	0	0.015	0.018	0	0	0	0	0	0.002	0	0.004	0.007	0.006	0.008	0	0	0.013	0	0
chr1	20412303	20413253	RP4-749H3.2	13	-	ENSG00000226487.1	lincRNA	53	0	0	0	0	0	0	0	0	0	0	0	0	0	0	0	0	0	0	0	0	0	0	0	0	0	0	0	0	0	0	0	0	0	0	0	0	0	0	0	0	0
chr1	20482390	20486220	CAMK2N1	572	-	ENSG00000162545.5	protein_coding	53	8.893	12.955	23.862	9.722	7.781	4.165	20.425	260.303	342.184	111.731	32.898	28.07	303.409	344.956	164.489	110.715	107.369	114.245	71.381	96.92	13.506	0.15	22.828	26.425	24.645	34.189	53.287	25.237	11.836	25.569	15.918	10.434	5.498	44.956	19.746	42.324	3.663	1.703	5.818	21.139	2.848
chr1	20499449	20508161	MUL1	468	-	ENSG00000090432.5	protein_coding	53	13.583	12.103	15.168	11.175	12.077	9.886	16.541	6.641	7.755	7.845	7.781	8.666	10.167	9.21	6.99	9.38	8.447	7.794	7.679	7.866	14.011	10.495	15.18	13.856	16.252	16.5	16.81	17.013	13.752	18.552	14.552	12.21	16.769	18.331	10.188	11.953	11.967	12.649	14.896	13.571	8.709
chr1	20525988	20526751	RPS4XP4	18	+	ENSG00000215520.3	processed_pseudogene	53	0	0	0	0	0	0	0	0	0.017	0	0.019	0.026	0.027	0.035	0	0.021	0.034	0	0	0	0	0	0	0	0	0	0	0	0	0	0	0	0	0	0	0	0	0	0	0	0
chr1	20552438	20555019	FAM43B	335	+	ENSG00000183114.6	protein_coding	53	0.105	1.01	15.176	0.165	0.414	0.111	0.092	3.547	4.438	6.023	7.488	6.055	6.106	5.489	3.44	10.429	7.925	5.423	1.469	6.018	0.218	0	0.047	0.134	0.488	0.546	0.246	0.499	0.156	0.456	0.72	1.297	1.048	0.765	0.134	0.179	0.242	0.133	0.068	0.061	0.2
chr1	20588947	20618908	CDA	441	+	ENSG00000158825.5	protein_coding	53	2.872	4.991	2.157	1.597	3.075	1.708	2.508	1.274	1.292	1.22	0.751	0.796	1.144	1.074	1.589	1.891	0.812	1.05	1.651	1.84	2.397	0.144	6.246	5.148	4.44	2.026	8.986	2.755	48.167	2.517	5.157	3.128	2.471	8.839	29.755	5.012	0.84	0.647	3.591	0.669	0.335
chr1	20633454	20651511	PINK1	548	+	ENSG00000158828.5	protein_coding	53	27.442	22.047	77.43	23.445	22.797	25.57	25.024	66.858	75.287	60.285	35.369	38.177	85.341	86.508	58.314	61.169	67.34	67.198	57.03	70.463	24.597	1.476	17.094	21.397	24.823	30.743	26.647	31.334	20.397	34.08	21.166	34.237	60.408	32.316	24.675	17.21	22.531	88.382	29.706	18.401	10.789
chr1	20651776	20661507	DDOST	570	-	ENSG00000244038.5	protein_coding	53	47.789	52.265	80.48	63.209	57.419	39.852	51.773	18.456	21.024	23.793	23.143	23.482	23.895	23.994	18.934	23.908	24.139	21.342	16.656	17.59	55.378	97.09	125.868	57.535	73.683	37.097	63.806	38.898	54.323	36.899	71.005	49.332	40.646	58.682	36.464	64.477	62.364	20.196	48.342	81.745	82.792
chr1	20664013	20718017	KIF17	340	-	ENSG00000117245.8	protein_coding	53	1.887	1.65	6.346	0.21	0.532	0.289	0.513	2.362	4.54	3.147	0.124	0.181	7.249	6.168	2.205	3.367	4.265	2.526	0.342	0.652	1.461	0.018	0.182	1.117	1.291	0.476	0.318	0.527	0.19	0.649	1.065	0.836	0.973	1.216	0.298	1.993	0.278	0.339	0.69	0.488	0.126
chr1	20692733	20694013	RP5-930J4.5	0	-	ENSG00000235432.1	unprocessed_pseudogene	53	0	0	0	0	0	0	0	0	0	0	0	0	0	0	0	0	0	0	0	0	0	0	0	0	0	0	0	0	0	0	0	0	0	0	0	0	0	0	0	0	0
chr1	20719731	20732837	SH2D5	350	-	ENSG00000189410.7	protein_coding	53	0.022	0.073	0.14	0.111	0.041	0.04	0.079	4.69	12.677	14.7	0.699	0.876	19.108	16.304	4.628	5.39	22.344	10.666	0.23	1.217	0.048	0.319	0.753	0.667	1.052	0.16	0.054	0.131	0.1	0.244	0.136	0.064	0.015	0.398	0.017	0.093	0.082	0.021	0.026	0.543	0.022
chr1	20732879	20733952	RP5-930J4.2	192	+	ENSG00000233069.1	antisense	53	0	0	0	0	0	0	0	0	0	0	0	0	0	0.045	0	0	0.041	0	0	0	0	0	0	0	0	0	0	0	0	0	0.023	0	0	0	0	0	0	0	0	0	0
chr1	20742660	20787323	HP1BP3	533	-	ENSG00000127483.13	protein_coding	53	32.634	33.07	30.736	33.461	32.25	35.644	37.601	20.007	19.769	24.303	31.827	28.083	20.303	22.767	19.639	20.626	25.167	19.496	22.784	20.236	33.337	36.698	31.708	49.589	50.869	38.823	33.311	35.485	29.372	35.704	33.811	19.604	14.241	24.419	15.661	33.211	27.757	17.086	43.15	58.087	16.79
chr1	20806469	21176884	EIF4G3	461	-	ENSG00000075151.15	protein_coding	53	10.577	10.951	11.799	8.135	9.117	8.145	13.33	10.467	11.683	10.613	13.573	12.709	15.33	16.686	12.152	13.023	10.972	9.329	11.549	10.731	10.34	13.61	16.695	10.366	10.772	11.021	13.021	11.392	9.529	12.392	10.296	7.302	5.406	8.299	4.216	9.497	6.313	9.942	9.763	9.32	3.511
chr1	20841240	20841302	RNU7-200P	0	+	ENSG00000251914.1	snRNA	53	0	0	0	0	0	0	0	0	0	0	0	0	0	0	0	0	0	0	0	0	0	0	0	0	0	0	0	0	0	0	0	0	0	0	0	0	0	0	0	0	0
chr1	20988313	20988432	MIR1256	0	-	ENSG00000221808.1	miRNA	53	0	0	0	0	0	0	0	0	0	0	0	0	0	0	0	0	0	0	0	0	0	0	0	0	0	0	0	0	0	0	0	0	0	0	0	0	0	0	0	0	0
chr1	21003549	21003934	RPS15AP6	40	-	ENSG00000233072.1	processed_pseudogene	53	0	0	0	0	0	0	0	0	0	0.041	0.068	0	0	0	0	0	0.036	0	0.036	0.034	0	0	0	0.078	0.099	0	0	0	0	0	0	0	0	0	0	0	0	0	0	0	0
chr1	21073638	21073753	RP11-487E1.2	0	-	ENSG00000236073.2	processed_pseudogene	53	0	0	0	0	0	0	0	0	0	0	0	0	0	0	0	0	0	0	0	0	0	0	0	0	0	0	0	0	0	0	0	0	0	0	0	0	0	0	0	0	0
chr1	21161474	21162081	HSPE1P27	3	+	ENSG00000235112.1	processed_pseudogene	53	0	0	0	0	0	0	0	0	0	0	0	0	0	0	0	0	0	0	0	0	0	0	0	0	0	0	0	0	0	0	0	0	0	0	0	0	0	0	0	0	0
chr1	21217246	21345504	ECE1	521	-	ENSG00000117298.10	protein_coding	53	54.349	41.724	65.364	29.652	42.157	50.708	37.287	7.541	7.616	8.694	1.948	3.082	9.787	7.896	7.21	7.915	7.159	8.927	5.078	8.069	50.742	4.303	38.931	45.198	43.402	42.896	31.563	25.787	11.447	24.556	36.285	29.709	17.013	21.656	16.349	43.328	19.328	5.187	42.625	44.692	29.782
chr1	21266081	21267251	RP3-329E20.2	89	+	ENSG00000236936.1	antisense	53	0.032	0.027	0.14	0.068	0.056	0.094	0.03	0	0	0.021	0	0	0	0	0	0.043	0.026	0	0	0	0.052	0	0	0.112	0.032	0.028	0.02	0.022	0	0	0.073	0.144	0.085	0.01	0	0.101	0	0	0.054	0.127	0.133
chr1	21293289	21299774	RP5-1071N3.1	177	+	ENSG00000231105.1	antisense	53	0.314	0.195	0.167	0.148	0.164	0.166	0.13	0.03	0.03	0.041	0	0.008	0.036	0.028	0.032	0.059	0.035	0.044	0.027	0.038	0.306	0.24	0.086	0.251	0.246	0.141	0.152	0.094	0.085	0.081	0.23	0.113	0.072	0.132	0.037	0.234	0.141	0.037	0.367	0.248	0.105
chr1	21397986	21398362	PPP1R11P1	20	+	ENSG00000236216.4	processed_pseudogene	53	0	0	0	0	0	0	0	0	0	0	0	0	0	0	0	0	0	0	0	0	0	0	0	0	0	0	0	0	0	0	0	0	0	0	0	0	0	0	0	0	0
chr1	21411459	21413293	RP11-293F5.8	10	-	ENSG00000228823.1	unprocessed_pseudogene	53	0	0	0	0	0	0	0	0	0	0	0	0	0	0	0	0	0	0	0	0	0	0	0	0	0	0	0	0	0	0	0	0	0	0	0	0	0	0	0	0	0
chr1	21415897	21417492	RP11-293F5.1	2	+	ENSG00000236009.1	lincRNA	53	0	0	0	0	0	0	0	0	0	0	0	0	0	0	0	0	0	0	0	0	0	0	0	0	0	0	0	0	0	0	0	0	0	0	0	0	0	0	0	0	0
chr1	21424624	21427967	NBPF2P	243	-	ENSG00000227001.2	unprocessed_pseudogene	53	0.394	0.382	0.755	0.258	0.299	0.158	0.779	0.309	0.327	0.304	1.071	1.055	0.361	0.347	0.233	0.359	0.387	0.233	0.209	0.241	0.646	0.109	1.271	0.347	0.833	0.413	0.598	0.453	0.384	0.469	0.383	0.286	0.189	0.587	0.116	0.302	0.575	0.036	0.47	0.745	0.329
chr1	21428302	21429537	HS6ST1P1	295	+	ENSG00000187952.8	processed_pseudogene	53	0.601	0.854	3.376	0.385	0.51	0.437	1.09	0.949	1.875	1.03	1.515	1.64	2.531	2.423	0.942	1.02	1.142	0.768	0.641	0.943	0.949	0.362	3.25	0.806	0.834	0.725	0.741	0.669	1.562	0.626	1.127	0.408	0.452	2.045	0.859	0.884	1.428	0.944	1.083	1.524	0.925
chr1	21434317	21437558	CROCCP5	3	+	ENSG00000186543.7	unprocessed_pseudogene	53	0	0	0	0	0	0	0	0	0	0	0	0	0	0	0	0	0	0	0	0	0	0	0	0	0	0	0	0	0	0	0	0	0	0	0	0	0	0	0	0	0
chr1	21440127	21485005	NBPF3	314	+	ENSG00000142794.14	protein_coding	53	1.318	1.138	1.981	0.818	0.869	0.589	2.599	0.751	0.857	0.911	2.415	2.51	1.044	0.998	0.709	1.066	0.9	0.71	0.646	0.753	1.915	0.439	4.035	1.748	1.874	1.144	1.691	1.088	1.102	1.309	1.399	0.833	0.561	1.348	0.375	0.959	1.619	0.179	1.45	1.986	0.878
chr1	21459755	21460082	PFN1P10	41	-	ENSG00000176378.8	processed_pseudogene	53	0	0	0	0	0	0	0	0	0	0	0	0.073	0	0	0	0	0	0	0	0	0	0	0.072	0	0.064	0	0	0	0	0	0.041	0	0	0	0	0	0.055	0	0.044	0.061	0
chr1	21509364	21578412	ALPL	473	+	ENSG00000162551.9	protein_coding	53	7.536	13.858	44.303	1.522	6.343	0.556	1.487	5.973	8.401	5.974	2.39	2.952	8.09	7.17	7.244	5.352	3.858	5.259	4.016	6.382	14.22	0.088	2.005	1.736	2.114	1.077	2.744	1.373	2.447	1.328	5.733	6.98	6.484	14.218	30.88	49.787	3.964	0.316	4.121	1.627	1.881
chr1	21586471	21591187	RP11-63N8.3	72	+	ENSG00000233431.1	antisense	53	0	0	0.094	0	0	0	0	0	0	0	0	0	0	0	0	0	0	0	0	0	0	0	0	0	0	0	0	0	0	0	0.043	0	0	0.138	0	0.047	0	0	0	0	0
chr1	21592410	21592548	AL359815.1	0	-	ENSG00000221781.1	miRNA	53	0	0	0	0	0	0	0	0	0	0	0	0	0	0	0	0	0	0	0	0	0	0	0	0	0	0	0	0	0	0	0	0	0	0	0	0	0	0	0	0	0
chr1	21596214	21669308	RAP1GAP	507	-	ENSG00000076864.15	protein_coding	53	0.167	0.231	29.003	0.115	0.161	0.108	3.583	26.153	43.815	108.201	54.43	61.865	62.452	48.448	25.996	26.684	146.816	89.351	5.641	13.918	2.144	0.242	0.101	0.332	0.329	0.574	8.166	0.335	2.707	0.294	0.721	3.837	1.059	40.18	8.608	5.374	15.973	0.071	9.194	0.851	32.799
chr1	21678297	21783606	USP48	452	-	ENSG00000090686.11	protein_coding	53	10.145	7.938	18.854	8.719	8.46	9.276	10.321	4.862	5.439	6.989	23.422	22.232	8.068	6.885	6.008	6.41	7.371	6.323	6.549	6.286	10.503	29.78	9.968	10.344	12.809	9.286	8.907	8.97	7.637	8.56	9.625	6.244	4.961	6.541	4.975	9.614	11.171	3.99	12.143	13.328	5.74
chr1	21768268	21768575	RP11-132G19.3	0	+	ENSG00000231978.2	processed_pseudogene	53	0	0	0	0	0	0	0	0	0	0	0	0	0	0	0	0	0	0	0	0	0	0	0	0	0	0	0	0	0	0	0	0	0	0	0	0	0	0	0	0	0
chr1	21812264	21821611	LDLRAD2	237	+	ENSG00000187942.7	protein_coding	53	0.926	0.684	0.306	2.312	1.446	2.532	0.695	0.046	0.032	0.048	0	0	0.029	0.023	0.088	0.277	0.04	0.019	0.019	0.028	0.631	0.141	0.181	0.55	0.532	1.207	0.568	0.948	0.167	0.937	1.253	0.285	0.17	0.114	0.018	0.325	1.254	0.112	1.29	0.163	0.077
chr1	21827862	21937297	HSPG2	507	-	ENSG00000142798.12	protein_coding	53	50.771	40.941	20.795	65.651	54.986	80.287	37.764	0.589	0.433	0.693	0.175	0.366	0.603	0.385	0.753	0.754	0.549	0.636	1.07	0.979	33.917	0.963	40.984	24.731	24.284	56.119	22.879	48.224	11.176	56.007	46.743	36.276	20.969	14.936	1.703	19.017	16.414	8.749	58.517	9.547	6.652
chr1	21908097	21908580	RP11-26H16.1	10	+	ENSG00000232037.2	processed_pseudogene	53	0	0	0	0	0	0	0	0	0	0	0	0	0	0	0	0	0	0	0	0	0	0	0	0.022	0	0	0	0	0	0.025	0.026	0	0	0	0	0	0	0	0.036	0	0
chr1	21977020	21998642	CELA3B	655	+	ENSG00000219073.3	protein_coding	53	0.084	0.284	0.546	0.416	0.418	0.096	0.825	0.028	0.058	0.013	0.075	0.174	0.136	0.022	0.036	0.012	0	0.011	0	0	0.431	0.366	0.371	0.93	0.879	0.307	0.563	0.275	0.506	0.431	0.737	0.118	0.089	0.47	0.611	0.109	0.162	0.065	0.11	0.565	8833.16
chr1	21987815	21987919	RNU6-1022P	185	+	ENSG00000201919.1	snRNA	53	0	0	0	0	0	0	0	0	0	0	0	0	0	0	0	0	0	0	0	0	0	0	0	0	0	0	0	0	0	0	0	0	0	0	0	0	0	0	0	0	11.938
chr1	22001655	22012539	CELA3A	728	+	ENSG00000142789.15	protein_coding	53	0.301	0.873	1.496	1.302	1.196	0.324	2.053	0.086	0.096	0.029	0.178	0.478	0.365	0.037	0.077	0.043	0	0	0	0	1.141	0.995	1.159	2.19	1.964	0.806	1.482	0.87	1.342	1.321	1.609	0.384	0.286	1.094	1.63	0.35	0.397	0.227	0.359	1.582	24050.2
chr1	22010984	22011088	RNU6-776P	252	+	ENSG00000201273.1	snRNA	53	0	0	0	0	0	0	0	0	0	0	0	0	0	0	0	0	0	0	0	0	0	0	0	0	0	0	0	0	0	0	0	0	0	0	0	0	0	0	0	0	31.723
chr1	22023993	22024968	RP1-224A6.3	91	-	ENSG00000228397.1	lincRNA	53	0.079	0.071	0.099	0	0.035	0	0.061	0	0	0	0	0	0	0	0	0	0	0	0.051	0.048	0.06	0.24	0.097	0	0	0	0.012	0	0	0	0	0.046	0.036	0.093	0	0.035	0.056	0	0	0	0.165
chr1	22025187	22031223	LINC00339	428	+	ENSG00000218510.3	lincRNA	53	9.451	8.153	7.356	5.063	6.818	5.133	7.64	3.318	3.384	3.757	5.957	5.861	4.19	4.242	3.772	4.724	3.611	3.609	3.97	3.824	9.976	9.106	8.458	5.994	6.195	6.84	6.244	6.277	3.785	6.423	7.473	5.023	3.505	7.641	5.439	6.978	7.178	3.259	9.802	10.042	34.642
chr1	22052626	22092944	CDC42	558	+	ENSG00000070831.11	protein_coding	53	53.574	51.805	45.716	41.969	40.978	43.177	51.43	28.894	32.877	25.28	41.077	33.156	28.949	38.843	30.874	43.104	24.889	24.406	46.398	33.156	52.804	98.985	57.632	57.869	52.2	44.035	53.069	39.325	56.012	41.198	52.245	27.335	25.985	39.666	22.109	53.48	43.409	19.362	45.924	41.941	19.68
chr1	22059196	22064199	CDC42-IT1	74	+	ENSG00000230068.2	sense_intronic	53	0.031	0.029	0.028	0	0	0	0.065	0	0	0	0.024	0.039	0	0	0	0	0	0	0	0	0.057	0.068	0.029	0.039	0.055	0.028	0.032	0.025	0.033	0.024	0.032	0	0	0.023	0	0.053	0.051	0	0.058	0.126	0.023
chr1	22068339	22068827	RP1-224A6.8	99	-	ENSG00000271428.1	processed_pseudogene	53	0.074	0.047	0.041	0	0	0	0.077	0	0	0	0.045	0.066	0	0	0	0	0	0	0	0	0.09	0.097	0.039	0	0.098	0.049	0.076	0.044	0.071	0.037	0.028	0	0	0.018	0	0.093	0.102	0	0.092	0.172	0.055
chr1	22100612	22101360	RP1-224A6.9	210	+	ENSG00000271840.1	lincRNA	53	0.27	0.308	0.089	0.202	0.214	0.147	0.236	0.28	0.178	0.231	0.676	0.661	0.275	0.201	0.259	0.255	0.215	0.228	0.333	0.303	0.258	0.097	0.024	0.355	0.478	0.379	0.262	0.237	0.319	0.19	0.297	0.216	0.199	0.304	0.262	0.481	0.347	0.121	0.725	0.524	0.098
chr1	22117304	22143969	WNT4	313	-	ENSG00000162552.10	protein_coding	53	0.13	0.282	2.937	0.056	0.075	0.04	1.336	0.368	0.418	0.251	0.061	0.108	0.443	0.367	0.564	1.597	0.253	0.231	0.281	0.246	0.538	0.163	0.02	0.589	4.097	0.128	1.133	0.117	4.963	0.144	4.47	0.045	0.029	0.386	0.214	0.347	0.974	0.259	0.15	8.778	0.614
chr1	22266238	22266300	MIR4418	0	+	ENSG00000266564.1	miRNA	53	0	0	0	0	0	0	0	0	0	0	0	0	0	0	0	0	0	0	0	0	0	0	0	0	0	0	0	0	0	0	0	0	0	0	0	0	0	0	0	0	0
chr1	22322839	22323331	RP11-415K20.1	15	-	ENSG00000234397.3	processed_pseudogene	53	0	0	0.062	0	0	0	0	0	0	0	0	0	0	0	0	0	0	0	0	0	0	0	0	0	0	0	0	0	0	0	0	0	0	0	0	0	0	0	0	0	0
chr1	22451850	22531157	ZBTB40	418	+	ENSG00000184677.12	protein_coding	53	7.126	4.807	12.357	9.82	11.449	7.202	8.591	2.364	2.499	3.121	6.56	6.953	3.46	2.771	2.532	2.939	3.03	2.581	2.924	2.609	6.891	6.591	4.207	7.154	7.818	7.176	6.869	7.707	4.28	6.962	8.557	3.412	3.413	5.189	2.562	7.448	5.807	2.967	7.336	9.054	5.157
chr1	22517473	22519708	ZBTB40-IT1	208	+	ENSG00000237200.1	sense_intronic	53	0.425	0.29	0.361	0.819	0.815	0.447	0.692	0	0.012	0.036	0.102	0.178	0.064	0.041	0	0	0	0	0.08	0	0.471	0.324	0.14	0.402	0.615	0.307	0.292	0.349	0.253	0.241	0.411	0.234	0.131	0.27	0.098	0.533	0.45	0.101	0.565	0.661	0.265
chr1	22563563	22603594	EPHA8	179	+	ENSG00000070886.6	protein_coding	53	0.004	0.006	0.056	0.027	0.065	0.012	0.011	0.212	0.601	0.38	0.439	0.623	0.507	0.461	0.205	0.815	0.424	0.292	0.077	0.478	0.004	0	0	0.003	0	0	0.004	0.01	0.008	0.012	0.008	0	0.006	0.006	0	0	0	0.007	0	0	0.339
chr1	22636505	22639608	C1QA	555	+	ENSG00000173372.12	protein_coding	53	72.417	113.652	81.411	66.702	64.798	16.747	36.297	10.809	5.035	10.654	2.106	1.821	4.216	5.551	11.091	13.742	7.944	9.1	28.317	22.103	39.005	0.308	0.082	12.29	34.363	32.797	48.829	29.838	8.755	33.481	43.077	18.624	11.396	23.449	13.8	155.906	21.434	2.918	49.5	16.812	8.895
chr1	22643629	22648110	C1QC	549	+	ENSG00000159189.7	protein_coding	53	74.401	107.651	93.588	63.412	65.581	15.635	40.799	12.95	5.249	11.979	2.597	2.255	5.492	6.444	12.397	15.515	9.47	8.779	36.242	27.348	36.796	0.294	0.065	10.081	26.842	29.541	50.364	27.347	9.87	33.001	34.461	17.723	11.596	18.045	9.171	122.855	28.153	2.579	44.629	16.967	9.959
chr1	22652761	22661538	C1QB	562	+	ENSG00000173369.11	protein_coding	53	66.098	117.374	102.664	69.053	70.698	14.928	46.456	14.715	6.38	13.285	2.545	2.417	5.734	6.934	13.621	17.005	10.667	10.482	36.473	31.46	39.891	0.303	0.091	10.608	26.472	31.428	52.252	30.804	10.295	38.02	44.648	21.881	11.505	18.724	12.291	179.649	28.423	2.485	43.533	17.776	10.103
chr1	22710838	22915325	EPHB2	312	+	ENSG00000133216.12	protein_coding	53	0.941	0.925	0.734	0.751	1.077	0.424	1.3	0.858	1.44	1.297	0.373	0.62	2.247	1.817	1.499	2.103	1.367	1.222	3.29	1.855	0.783	0.051	1.596	1	1.357	0.96	8.677	0.404	0.162	0.273	2.459	1.332	0.153	1.228	0.087	1.038	0.635	0.052	2.117	4.512	0.98
chr1	22719516	22719598	MIR4684	0	+	ENSG00000265422.1	miRNA	53	0	0	0	0	0	0	0	0	0	0	0	0	0	0	0	0	0	0	0	0	0	0	0	0	0	0	0	0	0	0	0	0	0	0	0	0	0	0	0	0	0
chr1	22748816	22748911	AL611946.1	0	-	ENSG00000216157.2	miRNA	53	0	0	0	0	0	0	0	0	0	0	0	0	0	0	0	0	0	0	0	0	0	0	0	0	0	0	0	0	0	0	0	0	0	0	0	0	0	0	0	0	0
chr1	22835712	22836849	RP11-69E9.1	0	-	ENSG00000225952.1	antisense	53	0	0	0	0	0	0	0	0	0	0	0	0	0	0	0	0	0	0	0	0	0	0	0	0	0	0	0	0	0	0	0	0	0	0	0	0	0	0	0	0	0
chr1	22863158	22863226	MIR4253	0	-	ENSG00000264014.1	miRNA	53	0	0	0	0	0	0	0	0	0	0	0	0	0	0	0	0	0	0	0	0	0	0	0	0	0	0	0	0	0	0	0	0	0	0	0	0	0	0	0	0	0
chr1	22953042	22965338	LACTBL1	21	-	ENSG00000215906.4	protein_coding	53	0	0	0	0	0	0	0	0	0	0	0	0	0	0	0	0	0	0	0	0	0	0	0	0	0	0	0	0	0	0	0	0	0	0	0	0	0	0	0	0	0
chr1	23010833	23015850	C1orf234	298	-	ENSG00000227868.2	protein_coding	53	0	0	0.033	0	0	0	0.069	0.08	0.07	0.136	0.087	0.085	0.098	0.066	0.118	0.102	0.116	0.145	0.166	0.098	0.028	0	0.032	0.04	0	0.035	0	0	0.042	0	0.033	0.03	0	0.046	0.025	0.031	0.034	0	0.071	0.081	0
chr1	23019447	23083689	KDM1A	506	+	ENSG00000004487.11	protein_coding	53	18.568	16.133	23.554	14.362	14.995	15.194	28.012	11.417	13.311	13.258	27.337	26.34	18.215	17.526	10.928	14.733	14.452	11.07	8.128	9.406	22.074	38.422	21.966	26.693	28.746	21.771	22.054	20.076	20.564	18.904	26.849	11.793	10.868	17.266	8.618	18.725	24.819	17.203	20.742	32.368	14.458
chr1	23020146	23088058	RP1-184J9.2	316	-	ENSG00000240553.1	antisense	53	1.936	1.892	2.265	1.433	1.424	1.288	2.13	0.693	1.291	0.972	1.031	1.244	2.505	2.202	0.734	0.842	1.009	0.753	0.433	0.737	1.781	1.603	3.473	1.926	2.196	1.431	2.087	1.554	1.586	1.719	1.961	1.734	1.236	1.358	0.316	2.209	1.49	0.286	1.202	1.327	0.541
chr1	23044304	23044372	MIR3115	0	+	ENSG00000263793.1	miRNA	53	0	0	0	0	0	0	0	0	0	0	0	0	0	0	0	0	0	0	0	0	0	0	0	0	0	0	0	0	0	0	0	0	0	0	0	0	0	0	0	0	0
chr1	23057857	23057934	MIR4419A	0	-	ENSG00000266802.1	miRNA	53	0	0	0	0	0	0	0	0	0	0	0	0	0	0	0	0	0	0	0	0	0	0	0	0	0	0	0	0	0	0	0	0	0	0	0	0	0	0	0	0	0
chr1	23084022	23177808	LUZP1	398	-	ENSG00000169641.9	protein_coding	53	5.608	5.365	6.468	4.376	4.131	3.788	4.974	2.705	4.956	3.886	3.382	3.969	9.423	9.028	3.18	3.13	3.948	3.401	1.636	2.41	5.353	4.549	8.931	5.637	5.919	4.645	6.249	4.763	4.737	5.173	5.508	5.234	4.097	4.405	1.025	6.692	3.975	0.844	3.884	3.949	1.553
chr1	23140324	23141142	RP5-979D14.1	37	+	ENSG00000229010.1	processed_pseudogene	53	0	0	0.024	0	0	0	0	0	0.026	0.052	0.028	0.023	0.024	0.031	0	0	0.054	0.04	0	0	0	0	0	0.059	0.026	0	0.024	0	0	0	0.033	0.019	0	0.02	0	0	0.021	0	0	0.049	0
chr1	23162703	23162810	RNU6-514P	0	+	ENSG00000206935.1	snRNA	53	0	0	0	0	0	0	0	0	0	0	0	0	0	0	0	0	0	0	0	0	0	0	0	0	0	0	0	0	0	0	0	0	0	0	0	0	0	0	0	0	0
chr1	23163952	23164053	RNU6-135P	0	+	ENSG00000252578.1	snRNA	53	0	0	0	0	0	0	0	0	0	0	0	0	0	0	0	0	0	0	0	0	0	0	0	0	0	0	0	0	0	0	0	0	0	0	0	0	0	0	0	0	0
chr1	23190499	23194729	HTR1D	202	-	ENSG00000179546.3	protein_coding	53	0	0.005	0.006	0	0	0	0.104	0.37	0.187	2.702	0.017	0.022	0.438	0.31	0.13	0.376	4.56	2.437	0.095	0.097	0.014	0.009	0.009	0	0.015	0.035	0.043	0	0	0.004	0	0.012	0.012	0.007	0	0.097	0.013	0	0.134	0.016	0.014
chr1	23244764	23245224	RP5-1057J7.1	81	+	ENSG00000215381.3	processed_pseudogene	53	0	0	0	0	0	0	0	0	0	0	0	0	0	0	0	0	0	0	0	0	0	0	0	0	0	0	0	0	0	0	0	0	0	0	0	0	0	0	0	0	0
chr1	23281308	23286752	LINC01355	377	-	ENSG00000261326.2	lincRNA	53	3.153	1.994	2.121	2.455	2.938	2.922	5.511	1.647	1.315	1.861	5.727	5.651	1.581	1.429	1.494	1.804	2.026	1.449	1.994	1.599	3.533	2.549	1.573	5.376	6.721	5.564	3.773	3.341	2.548	2.901	3.455	1.457	0.975	2.524	2.202	2.856	5.055	0.979	7.839	8.434	2.417
chr1	23303770	23344336	HNRNPR	471	-	ENSG00000125944.14	protein_coding	53	13.313	13.863	14.183	12.808	12.703	13.17	14.527	11.044	10.358	11.179	18.812	13.991	8.603	11.016	10.685	11.815	11.559	10.341	11.521	10.032	15.502	26.852	15.341	18.334	17.264	12.863	12.758	12.716	13.016	11.685	17.951	8.709	6.562	9.679	5.318	14.82	13.49	6.586	15.656	19.901	6.474
chr1	23359447	23368386	ZNF436	406	-	ENSG00000125945.10	protein_coding	53	6.69	6.803	10.581	3.237	4.262	2.762	9.479	3.892	4.075	4.605	6.031	4.677	3.772	4.821	3.835	3.09	4.609	4.227	3.005	3.252	7.603	2.233	4.717	5.195	6.929	5.547	4.216	4.085	10.158	4.573	5.817	3.116	3.13	3.045	1.446	2.857	10.815	2.108	8.447	11.077	2.318
chr1	23368996	23369029	ZNF436-AS1	0	+	ENSG00000249087.3	antisense	53	0	0	0	0	0	0	0	0	0	0	0	0	0	0	0	0	0	0	0	0	0	0	0	0	0	0	0	0	0	0	0	0	0	0	0	0	0	0	0	0	0
chr1	23370253	23370346	Y_RNA	227	+	ENSG00000201405.1	misc_RNA	53	0.4	0.212	0.481	0.261	0.251	0.213	0.636	0.253	0.307	0.425	0.907	1.048	0.492	0.28	0.248	0.335	0.427	0.262	0.23	0.283	0.404	0.237	0.15	0.523	0.25	0.572	0.27	0.336	0.303	0.417	0.371	0.189	0.167	0.291	0	0.205	0.736	0.169	0.819	1.012	0.164
chr1	23378379	23379029	RP5-1057J7.7	204	-	ENSG00000271420.1	lincRNA	53	0.074	0.069	1.364	0.157	0.127	0.103	0.17	0.065	0.082	0.055	0.037	0.033	0.057	0.043	0.038	0.072	0.063	0.045	0.02	0.055	0.119	0	0.091	0.128	0.162	0.324	1.25	0.199	0.246	0.174	0.23	0.116	0.195	0.325	0.821	0.178	0.814	0.838	0.155	0.624	1.284
chr1	23381060	23424740	TCEA3	467	-	ENSG00000204219.5	protein_coding	53	5.298	3.594	36.724	12.791	7.362	9.112	13.896	2.027	2.403	1.511	0.756	1.126	1.835	1.658	1.371	1.806	1.767	1.42	1.643	2.11	6.692	0.146	5.063	10.78	13.087	12.098	35.607	8.052	11.559	5.966	10.021	12.126	14.832	14.058	31.744	7.503	32.407	86.515	8.25	26.737	45.678
chr1	23410831	23412146	RP4-654C18.1	29	+	ENSG00000232482.2	processed_pseudogene	53	0	0	0.044	0	0	0	0	0	0	0	0	0	0	0	0	0	0	0	0	0	0	0	0	0.049	0	0	0.051	0	0	0	0	0	0	0	0	0	0.096	0	0	0.055	0.07
chr1	23428562	23484568	ASAP3	460	-	ENSG00000088280.14	protein_coding	53	13.634	11.774	22.168	6.512	8.52	5.421	13.909	6.472	6.118	6.457	1.156	1.905	5.73	5.117	4.624	5.523	5.425	5.333	4.11	6.356	13.84	0.045	9.519	17.969	16.656	9.085	10.325	11.344	12.208	10.685	16.601	9.768	8.546	10.469	5.098	9.634	21.562	11.476	21.962	36.61	6.79
chr1	23506429	23531220	E2F2	254	-	ENSG00000007968.6	protein_coding	53	0.123	0.106	0.145	0.055	0.084	0.02	0.071	0.017	0.009	0.008	0.005	0.007	0.011	0.007	0.013	0.015	0.009	0.009	0.013	0.015	0.105	3.026	0.21	0.025	0.035	0.029	3.001	0.037	5.203	0.039	0.071	0.043	0.038	0.099	0.065	0.512	0.199	0.013	0.049	0.016	0.024
chr1	23549138	23550915	RP1-150O5.3	164	-	ENSG00000235052.1	lincRNA	53	0.052	0.11	0.087	0.328	0.242	0.256	0.491	0.044	0.014	0.05	0	0	0.049	0.047	0.055	0.077	0.031	0.048	0.065	0.066	0.085	0.259	0.083	0.303	0.354	0.116	0.324	0.167	0.082	0.188	0.179	0.056	0.03	0.115	0	0.16	0.081	0	0.247	0.113	0.084
chr1	23557917	23559794	ID3	561	-	ENSG00000117318.8	protein_coding	53	46.748	88.705	31.031	154.643	124.812	114.873	107.43	13.456	10.127	13.892	3.216	5.11	12.205	8.789	17.417	21.212	9.257	12.39	20.761	24.837	59.076	35.986	38.413	37.954	42.454	31.593	55.038	69.579	18.94	71.811	126.404	75.514	34.755	37.919	9.354	61.804	17.776	10.446	78.118	46.156	14.803
chr1	23581494	23640568	MDS2	85	+	ENSG00000197880.4	protein_coding	53	0.019	0.015	0.014	0.018	0.037	0.023	0.022	0.035	0.013	0.037	0	0	0.02	0.018	0.046	0.019	0.017	0.039	0.016	0.019	0.018	0.142	0	0.005	0.018	0	0.026	0	0.011	0	0.028	0.009	0	0.021	0.009	0.087	0.006	0	0	0	0.017
chr1	23670293	23680259	RP11-223J15.2	2	+	ENSG00000229239.2	unprocessed_pseudogene	53	0	0	0	0	0	0	0	0	0	0	0	0	0	0	0	0	0	0	0	0	0	0	0	0	0	0	0	0	0	0	0	0	0	0	0	0	0	0	0	0	0
chr1	23691778	23696425	RPL11	692	+	ENSG00000142676.8	protein_coding	53	401.06	397.093	243.528	246.927	279.677	261.992	311.668	115.85	84.938	107.759	142.432	135.628	85.071	87.12	112.509	114.389	118.799	112.419	173.46	150.221	459.455	698.128	420.095	405.604	448.834	298.407	296.269	280.133	311.853	260.372	350.242	175.467	141.541	263.107	147.709	293.61	319.384	128.656	323.256	732.341	348.634
chr1	23743154	23762059	TCEB3	451	+	ENSG00000011007.8	protein_coding	53	12.361	13.002	9.525	8.013	9.66	7.919	12.632	5.335	5.166	5.631	10.928	10.413	5.492	5.675	5.491	5.999	5.772	5.041	6.034	5.785	12.209	15.317	13.689	9.965	11.724	9.413	9.659	9.786	12.664	10.092	11.134	6.272	6.695	8.951	9.855	14.115	10.817	8.696	9.768	11.493	10.571
chr1	23760381	23778287	TCEB3-AS1	438	-	ENSG00000236810.1	antisense	53	9.589	9.487	9.037	6.28	7.785	6.708	9.546	5.383	5.064	5.654	10.963	10.386	5.161	5.414	5.169	5.902	5.979	5.248	6.013	5.516	9.94	8.019	8.841	8.23	10.583	8.148	8.084	7.946	7.951	8.086	9.743	6.158	5.635	7.461	7.795	9.946	8.759	6.271	8.86	11.463	8.224
chr1	23778404	23788232	PITHD1	529	+	ENSG00000057757.5	protein_coding	53	22.281	20.317	23.942	18.58	18.751	20.025	20.614	40.43	57.621	37.829	69.07	56.758	55.065	71.753	39.139	62.66	47.053	33.058	38.413	43.416	22.967	25.616	14.727	25.46	21.047	21.095	19.459	21.183	27.821	20.872	21.871	12.677	12.951	18.916	13.826	19.714	19.886	18.657	31.62	22.593	12.499
chr1	23790969	23795539	LYPLA2	501	+	ENSG00000011009.6	protein_coding	53	16.035	16.928	21.19	13.328	14.339	10.341	21.84	12.953	14.385	17.907	16.127	17.094	15.001	14.062	13.981	15.171	20.089	15.284	6.88	10.823	19.818	32.215	14.917	19.349	21.321	14.652	29.995	14.012	32.423	13.643	17.136	13.538	12.392	42.374	24.358	23.091	27.265	10.448	18.458	15.792	13.73
chr1	23795598	23800781	GALE	404	-	ENSG00000117308.10	protein_coding	53	2.427	2.868	4.991	1.763	1.939	1.193	7.321	2.49	3.498	3.386	4.74	5.011	5.018	4.369	2.177	2.909	3.196	3.077	2.229	2.112	3.723	7.788	2.958	3.8	3.372	1.763	15.894	1.776	16.392	1.783	3.989	1.532	1.267	11.093	12.487	7.462	16.442	0.643	2.573	2.412	2.732
chr1	23801884	23838620	HMGCL	438	-	ENSG00000117305.10	protein_coding	53	8.231	7.356	18.435	6.744	7.079	6.918	9.335	4.194	4.324	4.213	2.731	3.104	4.344	4.119	3.554	4.677	4.173	4.126	7.132	5.291	8.28	11.185	8.17	7.384	7.138	8.035	13.811	7.864	7.693	8.098	6.022	5.307	6.382	18.325	49.112	7.769	8.031	6.404	8.409	6.173	5.386
chr1	23845076	23868294	FUCA1	472	-	ENSG00000179163.11	protein_coding	53	13.299	14.031	23.601	18.609	16.266	11.375	28.654	3.849	4.057	4.42	4.816	4.433	4.158	4.775	3.834	6.38	4.295	3.957	5.609	4.203	12.112	19.906	1.789	10.483	16.734	9.622	43.172	9.998	7.063	8.996	15.007	6.877	4.756	27.88	14.897	16.973	28.304	3.84	9.707	14.796	8.838
chr1	23870525	23959059	CNR2	193	-	ENSG00000188822.6	protein_coding	53	0.008	0.014	0.006	0.007	0.007	0	0.009	0	0	0	0	0	0	0	0	0	0	0	0	0	0.007	4.661	0	0.012	0.014	0	0.044	0	0.025	0	0.01	0.006	0	0.011	0.029	0.049	0.008	0	0	0	0
chr1	23901470	23902737	BTBD6P1	77	-	ENSG00000229106.1	processed_pseudogene	53	0	0	0	0	0	0	0	0	0	0	0	0	0	0	0	0	0	0	0	0	0	0.806	0	0	0	0	0	0	0	0	0	0	0	0	0	0	0	0	0	0	0
chr1	23907110	23907885	RP11-4M23.3	0	+	ENSG00000232557.3	antisense	53	0	0	0	0	0	0	0	0	0	0	0	0	0	0	0	0	0	0	0	0	0	0	0	0	0	0	0	0	0	0	0	0	0	0	0	0	0	0	0	0	0
chr1	23929069	23929147	MIR378F	0	+	ENSG00000264926.1	miRNA	53	0	0	0	0	0	0	0	0	0	0	0	0	0	0	0	0	0	0	0	0	0	0	0	0	0	0	0	0	0	0	0	0	0	0	0	0	0	0	0	0	0
chr1	23949015	23949383	RP11-4M23.4	5	-	ENSG00000230228.2	processed_pseudogene	53	0	0	0	0	0	0	0	0	0	0	0	0	0	0	0	0	0	0	0	0	0	0	0	0	0	0	0	0	0	0	0	0	0	0	0	0	0	0	0	0	0
chr1	23959108	23963462	PNRC2	537	+	ENSG00000189266.7	protein_coding	53	40.562	50.752	41.624	39.909	38.19	38.543	37.511	20.924	21.188	21.706	27.039	23.587	19.505	22.615	19.998	21.083	22.006	18.993	24.138	21.615	42.974	70.09	30.163	34.923	41.459	41.031	44.188	38.381	27.402	33.758	39.326	24.836	20.051	38.663	13.358	45.728	28.739	12.609	35.213	48.556	15.395
chr1	23964803	23980927	SRSF10	466	-	ENSG00000188529.10	protein_coding	53	14.016	15.006	14.99	13.949	13.095	12.443	11.928	6.545	5.821	6.725	15.167	13.531	5.829	6.553	6.285	7.612	6.982	5.643	7.092	6.282	16.138	29.276	12.87	15.269	18.415	13.118	13.178	12.566	9.862	11.169	16.789	7.552	5.93	10.237	7.247	15.024	13.075	5.24	14.817	19.423	8.345
chr1	24007880	24008519	RP11-4M23.7	0	-	ENSG00000215905.4	processed_pseudogene	53	0	0	0	0	0	0	0	0	0	0	0	0	0	0	0	0	0	0	0	0	0	0	0	0	0	0	0	0	0	0	0	0	0	0	0	0	0	0	0	0	0
chr1	24040834	24086799	RP11-293P20.2	300	+	ENSG00000225315.2	antisense	53	0.065	0.04	0	0.051	0.1	0.05	0.042	0	0	0	0	0	0	0	0	0	0	0	0	0	0.113	0	0	0.077	0.042	0	0.093	0.036	0.043	0.108	0.048	12.773	19.978	2.058	0	0.096	0.117	23.164	0.038	0	0.106
chr1	24056034	24112175	MYOM3	366	-	ENSG00000142661.14	protein_coding	53	0.141	0.091	0.046	0.155	0.277	0.121	0.048	0.022	0.014	0.02	0.065	0.083	0.019	0.016	0.025	0.026	0.016	0.014	0.034	0.02	0.238	0.016	0.017	0.092	0.09	0.036	0.137	0.079	0.125	0.24	0.078	33.155	52.445	5.416	0.031	0.063	0.219	57.766	0.077	0.036	0.249
chr1	24066773	24083565	RP11-293P20.4	99	+	ENSG00000230703.1	antisense	53	0	0	0	0	0	0	0	0	0	0	0	0	0	0	0	0	0	0	0	0	0	0	0	0	0	0	0	0	0	0	0	0.847	0.925	0.037	0	0	0	0.608	0	0	0
chr1	24119770	24143121	IL22RA1	380	-	ENSG00000142677.3	protein_coding	53	0.17	0.317	0.364	0.094	0.201	0.068	0.309	0.036	0.014	0.051	0.245	0.294	0.016	0.009	0.081	0.026	0.05	0.024	0.081	0.039	0.484	0.02	0.097	0.066	0.137	0.1	5.864	0.13	10.462	0.113	0.292	0.162	0.098	1.256	2.786	0.427	0.498	0.067	0.065	0.214	86.241
chr1	24154156	24187959	IFNLR1	302	-	ENSG00000185436.7	protein_coding	53	0.064	0.188	1.485	0.089	0.081	0.038	0.702	0.297	0.199	0.505	4.803	4.409	0.328	0.283	0.244	0.752	0.576	0.279	0.374	0.365	0.952	2.904	0.007	0.059	0.056	0.062	1.606	0.309	1.852	0.253	0.538	1.006	0.521	1.436	2.797	1.254	2.493	0.821	0.095	0.701	2.063
chr1	24200239	24211693	RP11-10N16.2	103	+	ENSG00000230023.2	lincRNA	53	0	0	0	0	0	0	0.023	0.021	0	0.015	1.268	1.216	0	0	0	0.052	0.021	0	0	0.011	0	0	0	0	0	0	0.026	0	0.042	0	0.012	0	0	0	0	0.022	0.019	0	0	0	0
chr1	24227916	24228030	AL590683.1	0	+	ENSG00000221032.3	miRNA	53	0	0	0	0	0	0	0	0	0	0	0	0	0	0	0	0	0	0	0	0	0	0	0	0	0	0	0	0	0	0	0	0	0	0	0	0	0	0	0	0	0
chr1	24279766	24279855	AL590683.2	0	-	ENSG00000266511.1	miRNA	53	0	0	0	0	0	0	0	0	0	0	0	0	0	0	0	0	0	0	0	0	0	0	0	0	0	0	0	0	0	0	0	0	0	0	0	0	0	0	0	0	0
chr1	24307555	24321901	RP11-10N16.3	75	-	ENSG00000232298.2	antisense	53	0	0	0	0	0	0	0.141	0	0	0.023	0	0	0	0	0	0.018	0	0	0.019	0.021	0	0	0	0.042	0.025	0.016	0	0	0.204	0	0.04	0	0	0	0.048	0	0.062	0.044	0	0.025	0
chr1	24319321	24364482	GRHL3	367	+	ENSG00000158055.11	protein_coding	53	0.035	0.075	0.043	0.029	0.024	0.017	7.704	0.06	0.031	0.19	0.182	0.215	0.045	0.036	0.07	0.217	0.111	0.107	0.255	0.137	0.154	0.178	0.045	0.054	0.048	0.025	0.053	0.038	60.736	0.038	0.085	0.035	0.013	0.142	0.115	0.043	0.351	0.024	0.034	0.039	0.084
chr1	24356998	24412027	STPG1	342	-	ENSG00000001460.13	protein_coding	53	1.301	1.718	1.754	0.897	1.021	0.446	1.391	2.261	2.423	2.614	5.354	5.242	4.167	4.212	2.337	3.528	2.197	1.976	2.166	2.278	1.807	0.486	1.291	1.412	1.666	1.564	2.373	1.447	1.686	1.456	1.659	0.931	0.759	2.07	0.357	1.692	1.306	0.277	1.158	1.882	0.919
chr1	24419290	24472976	NIPAL3	415	+	ENSG00000001461.12	protein_coding	53	1.2	2.195	3.539	1.287	1.438	0.527	2.337	12.258	8.409	10.874	32.138	25.93	10.324	11.195	13.504	12.477	10.576	12.102	21.327	18.631	2.385	2.783	4.216	1.119	1.571	4.093	4.121	1.955	3.853	2.124	1.976	2.505	2.774	3.511	0.697	3.315	4.75	0.587	2.79	1.96	2.749
chr1	24502896	24533254	RCAN3	294	+	ENSG00000117602.7	protein_coding	53	0.799	0.732	0.164	0.243	0.445	0.205	2.298	0.301	0.148	0.303	5.014	3.13	0.195	0.183	0.39	0.66	0.231	0.318	1.361	0.572	1.149	0.202	1.236	0.452	0.488	0.783	1.112	0.691	3.74	0.692	0.708	0.431	0.402	0.826	0.137	1.298	2.498	0.104	1.219	0.123	1.398
chr1	24551887	24556024	RP4-594I10.3	98	-	ENSG00000264443.1	lincRNA	53	0	0	0	0	0	0	0.047	0	0	0	0	0	0	0	0	0	0	0	0	0	0	0	0	0	0	0	0	0	0	0	0.034	0	0	0.069	0.104	0.035	0.168	0	0	0	0.237
chr1	24556110	24609328	NCMAP	310	+	ENSG00000184454.6	protein_coding	53	0.043	0.044	0.01	0.02	0.153	0.024	0.408	0.129	0.04	0.063	0.021	0.022	0.043	0.041	0.135	0.148	0.056	0.067	0.438	0.25	0.485	0.006	0	0.01	0.093	0.015	0.329	0.075	0.055	0.063	0.208	0.056	0.029	0.593	0.601	0.876	4.32	0.015	49.358	0.011	3.421
chr1	24563626	24563974	RP11-496D1.2	14	+	ENSG00000227312.2	processed_pseudogene	53	0	0	0	0	0	0	0	0	0	0	0	0	0	0	0	0	0	0	0	0	0	0	0	0	0	0	0	0	0	0	0	0	0	0	0	0	0.048	0	0	0	0.062
chr1	24625410	24625513	Y_RNA	0	-	ENSG00000239106.1	misc_RNA	53	0	0	0	0	0	0	0	0	0	0	0	0	0	0	0	0	0	0	0	0	0	0	0	0	0	0	0	0	0	0	0	0	0	0	0	0	0	0	0	0	0
chr1	24631715	24673267	SRRM1	515	+	ENSG00000133226.12	protein_coding	53	26.543	19.577	17.965	20.888	20.032	24.011	27.282	12.278	11.052	14.408	41.274	45.427	14.528	12.519	12.942	13.106	13.89	12.27	17.443	13.584	31.074	34.997	17.806	33.861	38.343	29.602	22.644	26.749	17.826	25.198	30.581	16.514	11.771	15.973	9.558	23.894	24.993	15.678	42.718	53.242	12.079
chr1	24745356	24844324	CLIC4	582	+	ENSG00000169504.10	protein_coding	53	89.425	83.105	29.104	248.828	176.509	279.742	147.205	28.787	12.954	26.724	4.571	6.26	12.47	13.658	30.608	24.271	16.83	27.949	46.096	36.821	65.138	26.717	136.463	111.653	105.726	103.934	41.432	128.294	22.472	129.283	97.999	62.568	70.234	49.611	13.691	88.156	33.327	10.364	137.042	27.662	11.595
chr1	24777872	24777979	RNU6-1208P	0	-	ENSG00000238482.1	snRNA	53	0	0	0	0	0	0	0	0	0	0	0	0	0	0	0	0	0	0	0	0	0	0	0	0	0	0	0	0	0	0	0	0	0	0	0	0	0	0	0	0	0
chr1	24899510	24965121	RUNX3	370	-	ENSG00000020633.14	protein_coding	53	1.34	1.975	0.554	1.065	0.852	1.391	1.2	0.272	0.207	0.363	0.102	0.15	0.212	0.19	0.299	0.421	0.242	0.398	0.725	0.516	1.898	63.818	0.935	0.977	1.33	0.329	1.896	0.458	1.355	0.488	1.319	0.419	0.193	0.571	0.75	5.662	2.713	0.115	0.494	0.177	0.238
chr1	24961344	24963097	RP11-84D1.1	98	+	ENSG00000229162.1	antisense	53	0	0.022	0	0.021	0.016	0.02	0.022	0	0	0	0	0	0	0	0	0	0	0	0	0	0.051	0.544	0	0.023	0.07	0	0.064	0	0.045	0	0	0	0	0.011	0	0.114	0.175	0	0	0	0
chr1	24968422	24970865	RP11-84D1.2	3	-	ENSG00000261025.1	lincRNA	53	0	0	0	0	0	0	0	0	0	0	0	0	0	0	0	0	0	0	0	0	0	0	0	0	0	0	0	0	0	0	0	0	0	0	0	0	0	0	0	0	0
chr1	25023502	25023586	MIR4425	0	+	ENSG00000264371.1	miRNA	53	0	0	0	0	0	0	0	0	0	0	0	0	0	0	0	0	0	0	0	0	0	0	0	0	0	0	0	0	0	0	0	0	0	0	0	0	0	0	0	0	0
chr1	25043706	25113120	RP4-799D16.1	42	-	ENSG00000233755.1	lincRNA	53	0	0	0	0	0	0	0	0	0	0	0	0	0	0	0	0	0	0	0	0	0	0.392	0	0	0	0	0	0	0	0	0	0	0	0	0	0	0	0	0	0	0
chr1	25125052	25125454	RP4-781L3.1	14	-	ENSG00000233419.2	processed_pseudogene	53	0	0	0	0	0	0	0	0	0	0	0	0	0	0	0	0	0	0	0.159	0.048	0	0	0	0	0	0	0	0	0	0	0	0	0	0	0	0	0	0	0	0	0
chr1	25208138	25208869	RP4-706G24.1	67	+	ENSG00000231953.1	antisense	53	0	0	0	0	0	0	0	0	0	0	0	0	0	0	0	0	0	0	0	0	0	0	0	0	0	0	0	0	0	0	0	0	0	0	0	0	0	0	0	0	0
chr1	25222678	25232502	SYF2	480	-	ENSG00000117614.5	protein_coding	53	21.422	16.023	16.354	18.432	17.611	23.07	19.452	9.031	8.152	9.337	10.765	9.076	7.436	8.206	8.479	10.329	9.724	8.854	9.503	10.137	20.548	17.025	14.256	18.393	24.566	19.136	16.932	17.392	11.806	16.986	18.22	9.859	8.152	15.777	6.089	14.096	15.194	12.339	18.196	27.059	10.487
chr1	25242236	25336265	RSRP1	511	-	ENSG00000117616.13	protein_coding	53	18.064	18.419	19.423	25.595	23.356	19.875	21.04	14.812	13.774	18.281	29.892	28.348	17.217	16.194	16.084	17.575	19.866	16.877	23.037	18.173	23.909	18.303	15.497	20.794	27.114	21.815	31.002	20.12	18.781	19.251	18.707	14.543	10.156	24.239	16.927	31.246	38.535	5.929	26.914	29.238	11.844
chr1	25247836	25248321	RP3-465N24.6	222	+	ENSG00000272432.1	lincRNA	53	0.307	0.234	0.364	0.229	0.244	0.179	0.228	0.472	0.54	0.577	1.063	0.935	0.591	0.573	0.42	0.502	0.608	0.516	0.329	0.37	0.325	0.276	0.2	0.269	0.444	0.246	0.288	0.332	0.218	0.31	0.127	0.201	0.279	0.265	0.111	0.282	0.297	0.254	0.322	0.322	0.098
chr1	25266101	25267136	RP3-465N24.5	245	-	ENSG00000261349.1	unprocessed_pseudogene	53	0.428	0.273	0.309	0.509	0.413	0.425	0.535	0.159	0.187	0.258	1.363	1.396	0.331	0.238	0.16	0.193	0.217	0.139	0.25	0.176	0.481	1.037	0.256	0.745	1.773	0.411	0.484	0.323	0.393	0.416	0.533	0.321	0.178	0.383	0.203	0.643	1.307	0.213	0.688	1.158	0.268
chr1	25272392	25330445	RHD	175	+	ENSG00000187010.14	protein_coding	53	0.129	0.105	0.157	0.092	0.115	0.1	0.114	0.076	0.079	0.127	0.298	0.28	0.11	0.095	0.078	0.084	0.127	0.114	0.088	0.086	0.158	0.128	0.156	0.208	0.34	0.119	0.119	0.116	0.088	0.104	0.151	0.214	0.06	0.111	0.092	0.221	1.121	0.052	0.158	0.358	0.086
chr1	25294163	25294643	SDHDP6	204	-	ENSG00000224183.1	processed_pseudogene	53	0.475	0.321	0.382	0.204	0.305	0.324	0.491	0.162	0.183	0.319	0.171	0.164	0.243	0.206	0.149	0.204	0.348	0.198	0.08	0.113	0.545	0.206	0.682	0.603	0.63	0.279	0.185	0.217	0.137	0.225	0.336	0.201	0.087	0.231	0.108	0.277	0.384	0.079	0.388	0.712	0.057
chr1	25336428	25337465	RP11-335G20.7	339	-	ENSG00000259984.1	unprocessed_pseudogene	53	2.409	1.588	2.061	2.114	1.917	2.194	2.834	0.673	0.714	1.055	2.411	2.621	1.089	0.769	0.695	0.755	1.127	0.896	0.974	0.783	2.6	3.126	2.264	2.702	4.804	1.94	1.691	1.566	1.171	1.624	2.273	1.635	0.685	1.685	0.703	2.626	4.4	0.903	2.52	4.701	0.838
chr1	25338459	25356853	TMEM50A	504	+	ENSG00000183726.6	protein_coding	53	30.795	31.424	41.425	28.331	29.37	30.609	25.861	11.662	10.704	14.494	11.083	9.214	9.557	12.417	12.626	11.942	13.939	13.825	19.312	14.638	29.166	28.465	52.775	23.914	23.992	23.25	24.457	22.935	22.667	24.691	22.427	22.944	15.195	19.197	7.145	25.999	28.56	7.366	23.19	16.408	9.977
chr1	25340970	25341034	RNU6-1171P	0	+	ENSG00000252515.1	snRNA	53	0	0	0	0	0	0	0	0	0	0	0	0	0	0	0	0	0	0	0	0	0	0	0	0	0	0	0	0	0	0	0	0	0	0	0	0	0	0	0	0	0
chr1	25370466	25430192	RHCE	211	-	ENSG00000188672.12	protein_coding	53	0.104	0.079	0.268	0.066	0.053	0.052	0.122	0.448	0.497	0.618	0.352	0.365	0.523	0.487	0.423	0.375	0.786	0.591	0.671	0.521	0.122	0.193	0.341	0.1	0.091	0.065	0.094	0.046	0.226	0.047	0.096	0.255	0.277	0.109	0.275	0.146	1.009	0.287	0.14	0.229	0.255
chr1	25398711	25399280	RP3-469D22.1	288	+	ENSG00000238084.3	processed_pseudogene	53	1.302	1.282	1.183	0.86	0.981	1.069	1.518	0.603	0.589	0.766	0.41	0.381	0.511	0.604	0.539	0.582	0.661	0.575	0.536	0.607	1.271	1.58	1.162	1.553	1.229	1.324	1.736	0.976	1.221	1.057	0.874	1.255	1.566	1.751	1.501	0.924	0.922	1.813	0.942	0.977	0.519
chr1	25430896	25500209	TMEM57	435	+	ENSG00000204178.5	protein_coding	53	7.038	6.442	12.779	5.929	5.817	6.476	6.252	5.265	6.056	5.78	21.428	16.6	6.336	7.693	5.6	6.748	6.166	5.204	5.385	4.991	7.169	8.22	5.631	6.765	7.473	6.436	7.002	6.588	10.559	6.884	6.831	4.653	3.79	5.678	10.832	7.41	9.642	10.808	6.27	10.36	11.784
chr1	25543579	25568886	LDLRAP1	441	+	ENSG00000157978.7	protein_coding	53	5.234	5.412	9.381	11.21	7.416	5.036	4.532	2.804	1.215	3.071	45.358	53.333	2.525	1.522	4.782	2.541	1.817	3.551	20.914	7.596	6.353	3.412	4.555	6.501	7.932	4.706	9.589	5.572	7.533	4.942	5.272	2.832	3.181	5.829	6.832	8.267	11.669	2.757	5.884	5.314	10.697
chr1	25581477	25590356	RP11-70P17.1	240	+	ENSG00000225643.1	lincRNA	53	0.513	0.387	0.203	1.679	1.004	0.934	0.321	0.162	0.141	0.167	3.466	3.233	0.189	0.153	0.234	0.16	0.098	0.168	0.388	0.352	0.489	0.133	0.075	0.343	0.496	0.512	0.299	0.667	0.201	0.537	0.242	0.195	0.176	0.263	0.146	0.528	0.418	0.235	0.41	0.439	0.658
chr1	25617467	25786207	MAN1C1	380	+	ENSG00000117643.10	protein_coding	53	3.323	4.403	4.192	3.222	3.489	2.51	4.017	2.711	4.332	2.02	9	9.38	5.813	6.163	3.118	2.528	2.499	1.228	3.758	2.992	2.683	0.089	0.593	6.372	5.665	3.811	1.758	4.737	1.011	4.034	4.929	1.84	1.923	6.146	3.246	3.495	2.215	0.515	3.03	6.159	0.616
chr1	25644543	25659111	RP1-187B23.1	118	-	ENSG00000233478.1	antisense	53	0.062	0.05	0.021	0.042	0.05	0.033	0.066	0.022	0.016	0.024	0.116	0.151	0.03	0.019	0.022	0.031	0.029	0.015	0.081	0.027	0.048	0.015	0.011	0.085	0.108	0.04	0.025	0.044	0.031	0.032	0.026	0.034	0.017	0.083	0.054	0.182	0.092	0	0.056	0.104	0
chr1	25800175	25818222	SEPN1	522	+	ENSG00000162430.12	protein_coding	53	38.278	41.8	32.168	22.51	30.04	21.55	31.04	19.712	19.368	21.572	20.548	25.673	22.773	17.295	17.604	16.336	21.616	17.979	13.615	16.381	42.768	2.546	56.718	36.19	36.63	28.614	19.196	32.966	19.415	33.116	36.103	17.521	19.515	37.292	6.502	38.026	29.461	16.951	36.099	37.869	22.379
chr1	25816748	25819772	RP1-317E23.3	451	-	ENSG00000228172.1	antisense	53	13.604	15.139	11.592	8.02	10.723	7.39	10.384	8.158	7.57	8.49	7.691	8.972	8.684	6.83	7.664	6.895	8.625	7.436	5.739	6.915	15.538	0.914	15.312	13.189	13.898	10.677	7.062	11.427	6.784	11.632	13.045	6.335	7.185	13.797	2.993	13.768	10.355	5.614	13.712	13.493	8.072
chr1	25823237	25829831	MTFR1L	539	+	ENSG00000117640.13	protein_coding	53	25.518	22.84	88.122	27.071	27.779	33.599	37.3	20.733	27.158	28.462	35.169	42.778	35.407	28.305	20.955	25.829	32.574	23.884	17.256	22.587	26.516	22.145	22.564	29.631	39.24	41.62	32.565	43.089	19.045	45.738	33.713	48.666	62.133	39.24	27.376	22.933	25.928	44.449	36.629	49.584	18.105
chr1	25831912	25832134	RP1-317E23.7	575	-	ENSG00000272478.1	antisense	53	40.689	38.333	148.22	44.23	46.345	53.928	59.742	38.524	46.616	50.26	55.987	69.098	61.658	48.264	38.597	46.833	56.502	43.736	30.423	38.771	43.522	31.911	31.827	45.857	54.265	72.359	51.917	72.107	30.06	74.565	52.685	81.121	102.9	66.862	50.992	36.457	39.648	70.902	59.561	74.988	27.469
chr1	25834005	25859412	AUNIP	254	-	ENSG00000127423.6	protein_coding	53	0.141	0.15	0.71	0.177	0.194	0.196	0.278	0.379	0.557	0.273	0.842	0.795	0.822	0.844	0.414	0.31	0.318	0.233	0.134	0.236	0.16	3.453	0.638	0.169	0.045	0.305	0.348	0.344	0.758	0.41	0.189	0.184	0.284	0.237	0.179	0.21	0.165	0.148	0.172	0.172	0.09
chr1	25859612	25863420	RP1-125I3.2	420	+	ENSG00000236528.1	antisense	53	2.929	3.376	15.928	4.293	3.727	3.067	12.514	1.904	2.518	2.338	3.362	3.552	3.375	2.552	1.935	3.087	2.938	1.67	1.715	2.297	3.814	5.93	6.618	7.638	8.444	3.919	2.759	3.479	8.69	3.51	6.853	1.475	0.837	10.081	1.385	4.101	2.467	0.719	6.272	21.27	2.274
chr1	25861209	25871253	PAQR7	432	-	ENSG00000182749.5	protein_coding	53	3.518	4.125	19.859	5.047	4.493	3.569	13.945	3.301	4.084	3.533	4.735	4.831	4.697	3.884	3.204	5.293	4.43	2.953	2.888	3.821	4.507	6.646	7.151	9.627	9.141	5.074	3.273	4.293	10.574	4.43	7.805	1.762	1.052	14.741	2.002	5.048	3.13	0.81	7.956	25.345	2.786
chr1	25877495	25877605	Y_RNA	9	+	ENSG00000207302.1	misc_RNA	53	0	0	0	0	0	0	0	0	0	0	0	0	0	0	0	0	0	0	0	0	0	0	0	0	0	0	0	0	0	0	0	0	0	0	0	0	0	0	0	0	0
chr1	25884180	25906991	STMN1	518	-	ENSG00000117632.16	protein_coding	53	5.222	7.02	3.349	5.635	6.517	4.259	5.242	74.276	93.445	19.824	57.766	49.769	103.499	123.006	54.322	87.927	22.715	21.137	114.984	69.68	6.853	46.982	10.488	7.01	6.541	7.719	8.567	4.818	11.618	4.589	7.468	2.113	3.56	8.256	0.927	7.217	4.688	1.593	34.495	23.68	1.962
chr1	25887359	25887610	SNRPFP2	126	+	ENSG00000229786.1	processed_pseudogene	53	0	0	0	0	0	0	0	0.058	0.078	0	0.448	0.461	0.188	0.088	0.051	0.107	0	0	0.212	0.108	0	0.05	0	0	0	0	0	0	0	0	0	0	0	0	0	0	0	0	0.211	0.098	0
chr1	25888969	25889109	RP1-125I3.4	65	+	ENSG00000223624.1	processed_pseudogene	53	0	0	0	0	0	0	0	0	0	0	0.151	0.186	0	0	0	0	0	0	0	0	0	0	0	0	0	0	0	0	0	0	0	0	0	0	0	0	0	0	0.115	0	0
chr1	25906361	25906454	MIR3917	541	-	ENSG00000264021.1	miRNA	53	8.385	10.834	5.034	8.773	9.979	7.679	7.42	84.64	122.841	30.231	81.069	63.205	126.062	181.028	75.829	110.197	33.198	31.245	195.974	92.457	10.395	85.874	17.206	10.386	9.831	10.735	12.231	6.961	17.828	6.747	10.466	3.045	5.446	12.17	1.113	10.995	6.523	2.678	48.196	33.293	2.776
chr1	25911748	25911822	AL033528.1	0	+	ENSG00000266763.1	miRNA	53	0	0	0	0	0	0	0	0	0	0	0	0	0	0	0	0	0	0	0	0	0	0	0	0	0	0	0	0	0	0	0	0	0	0	0	0	0	0	0	0	0
chr1	25959766	25998157	PAFAH2	383	-	ENSG00000158006.9	protein_coding	53	3.191	2.931	5.09	2.272	2.634	1.964	4.079	1.87	1.619	2.309	2.057	2.186	1.711	1.572	1.759	2.179	1.942	2.082	2.55	2.595	3.751	3.804	3.488	2.885	3.04	3.069	8.04	2.694	4.678	2.849	2.331	1.623	2.851	7.012	5.025	4.213	5.478	3.754	4.425	2.818	9.235
chr1	25964196	25964300	RNU6-110P	0	+	ENSG00000207237.1	snRNA	53	0	0	0	0	0	0	0	0	0	0	0	0	0	0	0	0	0	0	0	0	0	0	0	0	0	0	0	0	0	0	0	0	0	0	0	0	0	0	0	0	0
chr1	26006005	26006130	SCARNA17	0	+	ENSG00000252190.1	scaRNA	53	0	0	0	0	0	0	0	0	0	0	0	0	0	0	0	0	0	0	0	0	0	0	0	0	0	0	0	0	0	0	0	0	0	0	0	0	0	0	0	0	0
chr1	26006215	26006299	SCARNA18	0	+	ENSG00000252691.1	scaRNA	53	0	0	0	0	0	0	0	0	0	0	0	0	0	0	0	0	0	0	0	0	0	0	0	0	0	0	0	0	0	0	0	0	0	0	0	0	0	0	0	0	0
chr1	26019883	26036464	EXTL1	353	+	ENSG00000158008.5	protein_coding	53	0.05	0.09	0.771	0.133	0.194	0.053	0.208	9.177	15.038	3.319	0.831	1.1	22.883	17.605	9.016	3.092	3.554	3.215	2.098	2.612	0.312	0.007	0.131	0.139	0.162	0.647	0.207	0.209	0.044	0.218	0.655	0.581	1.161	0.268	0.011	0.164	0.134	0.854	21.594	0.92	0.702
chr1	26037251	26046133	SLC30A2	286	-	ENSG00000158014.10	protein_coding	53	0.023	0.039	0.547	0.01	0.011	0	0.37	0.018	0.038	0.009	0	0.005	0.062	0.043	0.025	0.013	0.011	0.009	0.007	0.015	0.052	0	0	0.018	0.005	0.012	0.032	0.045	0.012	0.026	0.096	0.207	1.791	8.823	0.015	0.031	0.154	0.483	0.125	0.01	31.309
chr1	26051303	26068436	TRIM63	456	-	ENSG00000158022.6	protein_coding	53	0.551	0.238	0.086	0.115	0.198	0.148	2.408	0.115	0.077	0.142	0.06	0.092	0.124	0.119	0.12	0.111	0.116	0.157	0.153	0.107	0.325	0.1	0.063	0.594	0.319	0.322	0.254	0.442	0.144	0.385	0.305	52.182	83.168	0.605	0.081	0.266	0.61	402.29	0.329	0.086	0.207
chr1	26071577	26071677	AL391650.1	0	+	ENSG00000265320.1	miRNA	53	0	0	0	0	0	0	0	0	0	0	0	0	0	0	0	0	0	0	0	0	0	0	0	0	0	0	0	0	0	0	0	0	0	0	0	0	0	0	0	0	0
chr1	26111172	26125543	PDIK1L	340	+	ENSG00000175087.5	protein_coding	53	1.703	1.34	1.615	0.988	1.44	1.079	2.491	1.83	2.205	2.02	5.041	3.603	2.046	3.005	1.895	2.621	2.022	1.624	1.506	1.6	2.003	3.608	1.048	1.82	1.949	1.71	2.725	1.445	2.861	1.403	1.985	0.696	0.981	1.563	1.907	1.591	2.7	1.116	1.826	2.17	2.306
chr1	26159019	26162628	FAM110D	366	+	ENSG00000197245.4	protein_coding	53	9.37	9.44	1.37	1.93	4.125	1.786	3.806	1.219	1.365	1.306	0.533	0.634	1.07	0.924	1.176	1.309	0.984	1.124	1.246	1.595	9.052	0	0.018	6.758	8.745	2.699	2.703	4.715	1.742	4.934	10.79	2.173	3.015	3.15	0.22	4.274	2.252	1.314	6.867	1.005	1.527
chr1	26169870	26172060	ZNF593	405	+	ENSG00000142684.7	protein_coding	53	4.658	6.52	5.94	4.065	5.014	3.455	4.632	3.62	4.193	3.783	4.14	4.231	4.564	4.563	3.951	5.623	3.692	3.897	3.022	4.444	6.372	8.843	7.42	3.446	4.028	4.629	4.785	4.572	5.106	4.478	6.742	4.082	4.115	7.978	6.687	4.693	5.098	9.79	4.829	5.814	7.488
chr1	26169946	26171821	RP11-96L14.7	426	-	ENSG00000236782.1	protein_coding	53	6.312	9.018	8.192	5.422	6.6	4.611	6.255	4.789	5.614	4.962	4.706	4.711	5.955	6.079	5.339	7.641	4.81	5.139	3.985	6.014	8.59	11.917	10.179	4.496	5.264	6.182	6.522	6.157	6.811	5.978	8.522	5.569	5.602	10.983	8.905	6.506	6.889	13.123	6.282	7.455	10.286
chr1	26177402	26189886	CNKSR1	394	+	ENSG00000142675.13	protein_coding	53	0.514	0.558	0.105	0.58	0.634	0.597	4.884	1.17	1.134	1.418	6.53	6.707	1.705	1.258	1.335	1.535	1.48	1.428	1.438	1.143	5.562	0.77	0.087	3.187	3.491	0.849	12.022	0.705	13.309	0.732	2.852	0.592	0.699	4.834	0.772	6.618	13.434	18.18	1.816	2.859	8.965
chr1	26190560	26202968	CATSPER4	199	+	ENSG00000188782.3	protein_coding	53	0	0	0	0	0	0	0.011	0	0.009	0	0.065	0.074	0.009	0	0	0.01	0.01	0	0	0	0.01	0	0	0	0	0	0	0	0.017	0	0	0	0	0.017	0	0	0.026	0.094	0	0	0.008
chr1	26209740	26229840	RP11-231P20.2	218	+	ENSG00000236155.2	transcribed_unprocessed_pseudogene	53	0.018	0.019	0.778	0.071	0.024	0.004	0.088	0.317	0.375	0.37	0.424	0.412	0.42	0.383	0.293	0.545	0.331	0.373	0.311	0.545	0.062	0.002	0.013	0.045	0.04	0.021	0.045	0.023	0.024	0.022	0.09	0.153	0.34	2.475	1.809	0.073	0.15	0.15	0.183	0.122	0.377
chr1	26234199	26278808	CEP85	383	+	ENSG00000130695.9	protein_coding	53	1.606	1.419	2.208	0.847	1.139	0.651	2.945	2.089	2.202	3.037	5.967	6.823	3.32	2.651	3.303	2.585	3.326	2.837	3.994	3.207	1.927	8.549	2.164	2.062	1.943	1.573	3.589	1.904	4.239	2.077	1.586	5.633	9.834	3.321	2.08	3.124	2.507	13.487	8.611	1.803	1.879
chr1	26263040	26263398	RP11-231P20.5	87	-	ENSG00000270733.1	processed_pseudogene	53	0	0	0	0	0	0	0	0	0	0	0.118	0.087	0	0.048	0	0.054	0	0	0.043	0.059	0	0.126	0	0	0	0	0	0	0.062	0	0.038	0.246	0.489	0.041	0	0	0	0.527	0.116	0	0
chr1	26279175	26280203	SH3BGRL3	418	+	ENSG00000142669.9	protein_coding	53	7.084	6.86	4.519	9.816	8.43	5.337	5.198	4.422	5.062	4.645	3.971	4.559	4.591	4.443	4.599	4.811	4.215	4.587	4.742	4.993	5.729	6.746	15.409	5.514	4.385	3.228	7.959	4.406	10.719	4.104	4.379	3.053	1.95	4.96	1.976	8.375	4.996	1.664	6.396	3.48	3.416
chr1	26282648	26306989	UBXN11	467	-	ENSG00000158062.16	protein_coding	53	11.295	11.445	10.064	6.268	8.024	3.114	6.979	9.132	11.358	13.558	8.578	9.547	11.981	10.791	10.401	10.716	17.092	11.073	3.765	5.749	13.807	6.465	3.641	8.028	9.909	8.203	8.541	9.276	5.22	8.446	18.11	6.089	3.64	18.476	5.004	22.932	10.994	1.61	10.168	16.956	7.361
chr1	26318527	26320523	CD52	466	+	ENSG00000169442.4	protein_coding	53	6.046	5.98	1.523	1.406	3.024	0.512	2.673	0.787	1.178	1.55	0.133	0.171	0.805	0.944	0.731	0.545	0.82	1.818	1.175	0.79	3.657	209.548	0.044	1.25	1.871	1.226	5.472	1.907	3.188	2.097	2.552	1.122	1.263	1.59	2.582	57.277	3.325	0.324	1.352	0.451	0.69
chr1	26321858	26354130	AIM1L	332	-	ENSG00000176092.9	protein_coding	53	0.019	0.027	0.017	0.014	0.017	0.008	1.378	0.008	0.005	0.016	0.044	0.048	0.008	0.008	0.008	0.013	0.016	0.013	0.026	0.008	0.036	0.021	0.013	0.038	0.058	0.017	1.07	0.018	39.415	0.019	0.065	0.011	0.007	0.133	0.029	0.448	0.392	0.011	0.02	0.018	0.032
chr1	26326687	26327033	RP11-569G9.7	153	+	ENSG00000225854.2	processed_pseudogene	53	0	0	0	0	0	0	0.186	0	0	0	0	0	0	0	0	0	0	0	0	0	0	0	0	0	0	0	0.093	0	2.143	0	0	0	0	0	0	0	0	0	0	0	0
chr1	26361633	26374522	ZNF683	300	-	ENSG00000176083.13	protein_coding	53	0.045	0.04	0.018	0.045	0.048	0.01	0.032	0.03	0.013	0.019	0.014	0.019	0.017	0	0.049	0.061	0.013	0.018	0.299	0.075	0.058	0	0	0.049	0.045	0.016	0.041	0.029	0.097	0.041	0.078	0.018	0.009	0.043	0.05	0.269	0.223	0	0.034	0.019	0.048
chr1	26410777	26429722	LIN28A	136	+	ENSG00000131914.6	protein_coding	53	0	0	0	0	0	0	0	0	0	0	0.007	0.008	0	0	0	0	0	0	0	0	0	0	0	0	0	0	0	0	0	0	0.003	0	0	0	0	0	0	0	0	0.008	0
chr1	26432281	26471294	DHDDS	437	+	ENSG00000117682.12	protein_coding	53	13.951	10.411	8.124	7.129	7.056	6.576	7.565	3.908	5.677	5.319	36.501	37.103	7.753	6.845	4.161	5.962	5.749	4.759	3.02	5.095	9.639	8.055	8.922	7.456	6.701	6.024	13.211	6.496	8.919	6.418	6.675	4.384	4.448	8.564	4.157	6.939	8.032	2.544	6.042	5.632	4.602
chr1	26454652	26455187	RP3-476K8.4	135	-	ENSG00000223583.1	processed_pseudogene	53	0.13	0.087	0.101	0.045	0.085	0.032	0.055	0	0	0.024	0.168	0.201	0	0	0	0.026	0	0	0	0	0.151	0.153	0.089	0.172	0.157	0.063	0.216	0.074	0.121	0.062	0.169	0.037	0.039	0.111	0.051	0.103	0.163	0	0.141	0.259	0.114
chr1	26462755	26467282	RP3-476K8.3	213	-	ENSG00000225891.1	antisense	53	0.237	0.214	0.141	0.224	0.225	0.253	0.321	0.127	0.11	0.151	0.443	0.491	0.147	0.08	0.119	0.137	0.105	0.082	0.11	0.147	0.314	0.27	0.064	0.361	0.407	0.205	0.256	0.226	0.173	0.197	0.386	0.078	0.061	0.249	0.083	0.283	0.263	0.056	0.415	0.964	0.153
chr1	26472449	26475972	HMGN2	573	+	ENSG00000198830.6	protein_coding	53	52.877	47.566	51.996	48.28	53.994	59.694	49.929	33.082	25.074	31.422	49.216	48.265	26.679	26.457	30.451	38.236	32.559	29.599	41.3	33.646	62.143	126.195	49.253	70.858	99.916	55.106	57.095	54.399	51.902	47.353	82.22	28.488	18.786	44.89	24.571	65.098	49.373	23.43	66.562	99.696	34.66
chr1	26519353	26520250	DPPA2P2	10	-	ENSG00000224129.1	processed_pseudogene	53	0	0	0	0	0	0	0	0	0	0	0	0	0	0	0	0	0	0	0	0	0	0	0	0	0	0	0	0	0	0	0	0	0	0	0	0	0	0	0	0	0
chr1	26529760	26575030	RPS6KA1	453	+	ENSG00000117676.9	protein_coding	53	3.55	4.545	9.318	1.598	2.5	0.828	5.366	3.129	1.641	2.61	16.201	15.877	2.736	2.112	3.759	4.237	1.784	2.994	5.804	5.916	6.02	38.537	0.727	3.067	3.732	1.46	31.698	1.385	8.333	1.576	3.989	1.176	1.018	14.756	3.141	26.114	13.6	0.428	4.006	1.079	6.765
chr1	26554541	26554593	MIR1976	0	+	ENSG00000238705.1	miRNA	53	0	0	0	0	0	0	0	0	0	0	0	0	0	0	0	0	0	0	0	0	0	0	0	0	0	0	0	0	0	0	0	0	0	0	0	0	0	0	0	0	0
chr1	26593245	26593546	RN7SL679P	0	-	ENSG00000243905.2	misc_RNA	53	0	0	0	0	0	0	0	0	0	0	0	0	0	0	0	0	0	0	0	0	0	0	0	0	0	0	0	0	0	0	0	0	0	0	0	0	0	0	0	0	0
chr1	26593939	26594041	Y_RNA	0	-	ENSG00000252802.1	misc_RNA	53	0	0	0	0	0	0	0	0	0	0	0	0	0	0	0	0	0	0	0	0	0	0	0	0	0	0	0	0	0	0	0	0	0	0	0	0	0	0	0	0	0
chr1	26640376	26640614	RP11-492M19.3	0	-	ENSG00000229247.2	processed_pseudogene	53	0	0	0	0	0	0	0	0	0	0	0	0	0	0	0	0	0	0	0	0	0	0	0	0	0	0	0	0	0	0	0	0	0	0	0	0	0	0	0	0	0
chr1	26642285	26642389	snoU13	0	-	ENSG00000238316.1	snoRNA	53	0	0	0	0	0	0	0	0	0	0	0	0	0	0	0	0	0	0	0	0	0	0	0	0	0	0	0	0	0	0	0	0	0	0	0	0	0	0	0	0	0
chr1	26647446	26647681	RP4-785J1.1	0	+	ENSG00000235069.2	processed_pseudogene	53	0	0	0	0	0	0	0	0	0	0	0	0	0	0	0	0	0	0	0	0	0	0	0	0	0	0	0	0	0	0	0	0	0	0	0	0	0	0	0	0	0
chr1	26692131	26694131	RP5-968P14.2	203	-	ENSG00000260063.1	antisense	53	0.374	0.22	0.309	0.216	0.256	0.201	0.223	0.125	0.112	0.148	0.13	0.145	0.129	0.116	0.1	0.153	0.146	0.124	0.132	0.098	0.335	0.446	0.224	0.422	0.263	0.181	0.222	0.214	0.261	0.167	0.448	0.118	0.089	0.447	0.237	0.22	0.246	0.097	0.331	0.449	0.161
chr1	26696032	26782104	ARID1A	462	+	ENSG00000117713.13	protein_coding	53	11.787	10.559	12.373	10.76	10.899	11.666	16.896	6.759	6.734	7.465	12.864	14.559	8.128	6.733	5.691	6.527	7.771	6.141	6.144	5.92	12.67	22.116	8.334	14.053	14.759	12.078	12.632	10.685	13.342	10.454	14.586	7.072	7.131	9.169	6.75	13.315	13.24	7.365	15.246	15.352	7.272
chr1	26787471	26798398	PIGV	397	+	ENSG00000060642.6	protein_coding	53	3.91	3.493	8.746	2.852	3.3	2.867	5.242	2.875	2.743	3.278	2.266	2.707	3.08	3.057	2.761	3.321	3.108	2.969	3.105	2.882	4.922	5.613	5.864	4.964	5.204	3.714	4.911	3.999	4.447	4.166	4.093	1.735	1.374	4.516	7.376	4.189	5.417	1.151	4.623	5.35	3.466
chr1	26814821	26815110	RN7SL165P	24	+	ENSG00000241188.2	misc_RNA	53	0	0	0	0	0	0	0.149	0	0	0	0	0	0	0	0	0	0	0	0	0	0	0.073	0	0	0	0	0	0	0	0	0.039	0	0	0	0	0	0	0	0.047	0	0
chr1	26826709	26857602	ZDHHC18	440	+	ENSG00000204160.7	protein_coding	53	10.039	9.159	3.698	6.043	6.359	5.558	8.638	4.164	4.725	5.475	8.689	9.527	6.282	5.2	4.173	6.386	6.291	5.216	3.288	4.509	8.547	16.527	5.171	7.153	7.053	7.108	8.34	6.603	10.439	6.118	7.925	4.027	4.092	6.018	6.199	9.743	9.443	2.408	6.469	5.53	3.229
chr1	26863141	26864456	SFN	585	+	ENSG00000175793.10	protein_coding	53	0.736	0.769	0.404	1.636	0.802	0.673	14.383	0.653	0.345	1.549	0.414	0.534	0.549	0.348	0.607	0.459	1.29	1.637	0.595	0.417	7.54	1.058	0.829	0.765	0.955	0.647	61.346	0.519	1305.32	0.49	1.436	0.554	0.277	6.487	0.556	28.823	42.879	0.329	0.452	0.418	0.572
chr1	26876132	26878245	RP1-50O24.6	331	+	ENSG00000226698.1	antisense	53	1.374	1.237	2.977	1.097	1.253	1.111	1.732	1.97	2.098	2.276	3.874	3.63	2.114	2.2	1.848	2.221	2.305	2.155	1.549	1.793	1.449	1.427	1.85	1.18	2.272	1.89	2.016	1.833	1.306	1.874	2.278	0.737	0.757	1.613	1.637	1.344	1.631	0.724	1.748	1.698	1.184
chr1	26876132	26890297	GPN2	416	-	ENSG00000142751.10	protein_coding	53	5.675	5.062	9.344	4.773	5.198	5.117	7.413	4.257	4.706	5.134	10.222	9.56	5.47	5.606	4.203	5.124	5.58	4.336	4.208	4.083	6.049	9.054	7.003	6.049	6.216	5.798	7	6.035	5.48	6.321	6.133	3.374	3.3	6.328	4.594	5.711	6.045	3.526	6.385	6.144	4.059
chr1	26890487	26897725	GPATCH3	415	-	ENSG00000198746.8	protein_coding	53	6.312	5.298	8	4.345	4.737	4.61	6.317	4.465	4.851	4.629	7.298	7.333	6.882	6.157	4.466	5.247	4.735	4.73	4.958	4.903	6.448	5.848	4.707	6.063	6.352	5.978	6.539	5.823	5.476	5.725	6.041	3.103	3.601	6.211	4.19	5.865	5.551	6.129	6.957	5.417	3.307
chr1	26902281	26946862	NUDC	549	+	ENSG00000090273.9	protein_coding	53	31.919	30.838	68.49	36.735	35.994	39.585	36.2	40.563	48.803	38.292	46.52	46.398	57.14	56.28	34.673	44.93	41.933	35.677	28.984	35.905	34.861	39.87	30.76	38.035	42.797	47.543	31.712	43.478	24.679	42.247	40.535	35.997	31.368	35.478	32.253	33.302	27.731	29.093	41.927	37.796	24.342
chr1	26911488	26913966	NR0B2	337	-	ENSG00000131910.4	protein_coding	53	0	0	11.092	0	0	0	0.03	0	0	0.044	0.102	0.087	0.025	0.022	0.024	0.022	0.038	0.038	0	0	0	0.021	0	0.017	0.047	0	0.224	0	0	0	0.018	5.514	3.209	5.571	40.939	0.642	0	0.368	0	0	11.301
chr1	26949561	26960406	KDF1	357	-	ENSG00000175707.7	protein_coding	53	0.018	0.046	0.989	0.017	0.019	0	3.607	0.107	0.072	0.029	1.239	1.1	0.425	0.345	0.023	0.024	0.022	0.037	0.017	0.026	3.527	0.042	0.134	0.04	0.032	0.036	9.055	0.026	12.029	0.034	0.534	0.195	0.066	7.228	1.856	3.148	8.969	0	0.017	0.07	7.092
chr1	26980164	26980975	RPL12P13	15	+	ENSG00000172746.6	unprocessed_pseudogene	53	0	0	0	0	0	0	0.045	0	0	0	0	0	0	0	0	0	0	0	0	0	0	0.026	0	0.017	0	0	0	0	0	0	0.023	0	0	0	0	0	0.038	0	0	0	0.038
chr1	26983627	26984024	RP11-344H11.5	14	+	ENSG00000224064.1	processed_pseudogene	53	0	0	0	0	0	0	0	0	0	0	0	0	0	0	0	0	0	0	0	0	0	0	0	0	0	0	0	0	0	0	0	0	0	0	0	0	0.051	0	0	0	0
chr1	26985896	26986340	OSTCP2	23	-	ENSG00000225294.1	processed_pseudogene	53	0	0	0	0	0	0	0	0	0	0	0	0	0	0	0	0	0	0	0	0	0	0	0	0	0	0	0	0	0	0	0	0	0	0	0	0	0.072	0	0	0	0.049
chr1	26993706	27000898	TRNP1	463	+	ENSG00000253368.3	protein_coding	53	4.834	6.95	2.531	13.773	12.464	10.45	14.733	12.906	19.758	11.475	19.744	18.839	21.63	24.179	12.251	14.839	12.169	10.376	2.975	11.479	6.231	0.088	63.488	11.099	10.003	10.446	3.919	12.844	41.138	15.564	13.995	13.685	7.297	13.97	1.15	6.216	3.828	0.634	10.331	1.604	7.492
chr1	27005019	27012836	FAM46B	468	-	ENSG00000158246.7	protein_coding	53	4.854	2.681	0.538	23.78	25.342	45.867	18.942	0.339	0.308	0.192	0.541	0.528	0.325	0.276	0.257	0.239	0.191	0.19	0.167	0.243	10.285	0.055	5.128	14.798	4.327	34.335	8.648	42.757	63.014	63.694	14.399	12.034	11.055	3.209	0.135	9.775	10.052	0.635	4.752	0.96	0.54
chr1	27098814	27166981	SLC9A1	439	-	ENSG00000090020.6	protein_coding	53	6.517	6.292	10.781	7.89	6.904	6.285	15.299	4.682	6.17	8.384	9.829	11.136	10.038	9.524	4.107	5.224	5.533	9.608	2.109	3.577	7.866	5.69	9.125	10.709	9.199	9.806	17.833	6.036	8.04	5.756	7.3	9.099	4.848	6.745	1.256	11.502	14.249	1.473	4.911	6.056	3.709
chr1	27176750	27177277	RP11-40H20.5	0	+	ENSG00000229985.2	processed_pseudogene	53	0	0	0	0	0	0	0	0	0	0	0	0	0	0	0	0	0	0	0	0	0	0	0	0	0	0	0	0	0	0	0	0	0	0	0	0	0	0	0	0	0
chr1	27200833	27201473	CHCHD3P3	190	-	ENSG00000214973.3	processed_pseudogene	53	0.306	0.294	0.35	0.176	0.227	0.32	0.277	0.104	0.111	0.127	0.11	0.097	0.094	0.133	0.091	0.095	0.108	0.097	0.092	0.116	0.29	0.81	0.441	0.257	0.179	0.302	0.352	0.305	0.167	0.303	0.167	0.549	0.783	0.334	0.079	0.245	0.234	1.008	0.212	0.243	0.112
chr1	27206929	27207796	NPM1P39	400	+	ENSG00000225159.1	processed_pseudogene	53	4.321	4.52	5.961	3.811	3.893	5.064	5.619	1.565	1.685	2.122	4.178	3.115	1.715	2.068	1.619	2.197	2.051	1.7	2.029	2.008	4.875	31.751	14.118	5.851	5.752	4.574	4.693	4.174	6.743	3.847	5.394	2.998	2.743	3.726	1.285	4.35	5.516	3.083	3.724	14.137	5.9
chr1	27211264	27211484	SNRPEP7	0	+	ENSG00000225990.2	processed_pseudogene	53	0	0	0	0	0	0	0	0	0	0	0	0	0	0	0	0	0	0	0	0	0	0	0	0	0	0	0	0	0	0	0	0	0	0	0	0	0	0	0	0	0
chr1	27229105	27234352	RP11-40H20.4	57	-	ENSG00000224311.1	antisense	53	0	0	0	0	0	0	0	0	0	0	0	0	0	0	0	0	0	0	0	0	0	0	0	0	0	0	0	0	0	0	0	0	0	0	0	0	0	0	0	0	0
chr1	27234515	27308619	WDTC1	502	+	ENSG00000142784.11	protein_coding	53	16.255	14.851	23.061	15.759	16.209	19.138	23.708	17.354	18.909	18.566	20.985	22.992	21.553	20.013	16.636	16.132	19.213	16.873	14.518	13.157	18.999	18.155	10.998	20.53	23.527	22.628	18.022	21.631	13.564	22.262	18.743	21.131	19.793	18.826	10.232	18.337	19.686	25.9	20.067	20.975	11.791
chr1	27255463	27255567	Y_RNA	0	-	ENSG00000252098.1	misc_RNA	53	0	0	0	0	0	0	0	0	0	0	0	0	0	0	0	0	0	0	0	0	0	0	0	0	0	0	0	0	0	0	0	0	0	0	0	0	0	0	0	0	0
chr1	27311239	27311838	RP11-4K3__A.3	207	+	ENSG00000243659.1	processed_pseudogene	53	0.071	0.098	0.197	0.063	0.071	0.057	0.149	0.632	0.652	0.678	2.392	1.834	0.691	0.854	0.484	0.613	0.539	0.581	0.272	0.337	0.122	0	0	0.035	0.191	0.251	0.148	0.196	0.061	0.162	0.233	0.079	0.071	0.135	0	0.086	0.171	0	0.169	0.189	0.068
chr1	27322159	27336400	TMEM222	489	+	ENSG00000186501.10	protein_coding	53	14.29	12.758	17.603	14.061	14.701	12.064	15.792	16.906	19.418	17.704	24.199	26.172	22.232	19.737	18.437	21.774	19.561	17.658	14.548	16.521	15.202	10.511	14.911	16.815	16.448	15.41	12.995	15.744	15.622	15.322	19.042	10.327	9.225	18.611	13.078	14.504	13.877	7.914	22.294	18.565	9.167
chr1	27325218	27325325	RNU6-48P	114	+	ENSG00000206888.1	snRNA	53	0	0	0	0	0	0	0.161	0	0	0	0.21	0.303	0	0	0	0	0	0	0	0	0	0.25	0.207	0.092	0.197	0	0	0	0.171	0	0.439	0	0	0	0	0.145	0.191	0	0	0.235	0
chr1	27325328	27325796	ACTG1P20	248	+	ENSG00000241547.1	processed_pseudogene	53	0.426	0.586	0.55	0.424	0.5	0.311	0.645	0.215	0.237	0.216	1.376	1.499	0.264	0.229	0.214	0.277	0.251	0.171	0.24	0.232	0.546	1.155	1.055	1.038	0.717	0.431	0.504	0.476	0.823	0.48	1.09	0.308	0.251	0.437	0.253	0.66	0.768	0.098	0.617	1.157	0.35
chr1	27342021	27353930	SYTL1	461	+	ENSG00000142765.13	protein_coding	53	0.846	1.5	0.306	0.464	0.694	0.179	21.832	5.859	0.534	0.217	33.682	38.249	0.48	0.361	0.583	0.813	0.3	0.216	0.46	0.276	6.15	7.258	0.063	0.916	0.881	0.322	4.27	0.353	56.536	0.385	3.492	0.539	0.275	1.322	0.974	11.114	25.193	0.109	0.512	0.447	38.668
chr1	27355183	27366892	MAP3K6	499	-	ENSG00000142733.10	protein_coding	53	37.911	31.628	9.86	26.125	27.414	25.239	28.878	3.11	3.205	2.635	13.218	15.361	5.01	3.693	2.517	4.125	2.387	2.515	2.527	3.466	36.157	0.436	6.958	39.504	36.567	20.049	13.291	28.264	38.026	27.915	34.845	18.883	19.249	21.356	3.067	42.745	24.092	7.133	37.264	9.253	5.56
chr1	27369111	27374824	FCN3	470	-	ENSG00000142748.8	protein_coding	53	6.429	24.1	20.466	1.108	3.857	0.457	1.951	0.285	0.308	0.309	0.18	0.205	0.313	0.282	0.334	0.334	0.288	0.299	0.271	0.375	9.515	0.053	0.041	0.71	1.723	1.012	1.582	2	1.433	2.367	1.665	9.766	17.293	23.485	41.23	456.076	1.231	1.426	0.886	0.746	4.401
chr1	27389467	27390145	RP1-144C9.2	15	+	ENSG00000231207.1	processed_pseudogene	53	0	0	0	0	0	0	0	0	0.047	0	0	0	0.052	0.053	0	0.042	0	0	0	0.035	0	0	0	0	0	0	0	0	0	0	0	0	0	0	0	0	0	0	0	0	0
chr1	27392643	27395814	GPR3	270	+	ENSG00000181773.6	protein_coding	53	0.676	0.956	0.215	0.301	0.348	0.215	0.224	1.192	2.619	0.761	2.152	2.719	3.101	2.639	1.362	2.426	0.913	0.889	0.559	1.102	0.584	0.224	0.726	0.289	0.279	0.306	0.21	0.293	0.231	0.257	0.902	1.644	0.336	0.679	0.036	1.193	0.319	0.147	0.229	0.144	0.122
chr1	27404225	27490158	WASF2	529	-	ENSG00000158195.6	protein_coding	53	43.269	34.546	28.398	37.92	38.495	52.154	43.963	11.884	9.404	13.106	6.766	9.129	11.437	9.23	11.626	12.207	11.495	12.189	22.229	16.634	39.438	51.193	31.826	35.197	38.162	38.204	33.833	43.162	59.211	45.119	41.062	17.105	13.114	23.033	5.757	39.211	27.611	6.429	44.74	43.464	17.125
chr1	27457197	27459582	RP4-752I6.1	0	+	ENSG00000241169.1	lincRNA	53	0	0	0	0	0	0	0	0	0	0	0	0	0	0	0	0	0	0	0	0	0	0	0	0	0	0	0	0	0	0	0	0	0	0	0	0	0	0	0	0	0
chr1	27525804	27530561	RP1-159A19.4	204	+	ENSG00000237429.1	antisense	53	0.061	0	0.078	0.244	0.116	0.147	0.652	0.25	0.315	0.15	0.86	0.857	0.51	0.49	0.35	0.278	0.301	0.151	0.19	0.183	0.07	0.09	0.046	0.121	0.521	0.637	0.264	0.388	0.33	0.405	0.252	0.099	0.096	0.08	0	0.342	0.357	0.121	0.172	0.072	0.057
chr1	27534034	27604431	AHDC1	460	-	ENSG00000126705.9	protein_coding	53	8.399	5.977	16.133	13.185	11.568	17.535	13.211	5.53	6.955	6.721	21.425	24.201	10.071	7.833	5.176	6.996	7.885	5.478	2.908	3.91	10.049	3.383	4.119	21.042	18.199	11.479	5.519	13.002	20.593	11.915	18.697	8.024	7.244	7.014	2.927	7.743	10.596	9.813	13.614	17.342	3.646
chr1	27612063	27635277	FGR	466	-	ENSG00000000938.8	protein_coding	53	12.28	12.154	3.696	2.967	6.435	1.624	4.616	2.231	1.923	2.4	0.963	1.325	2.422	1.928	2.288	2.704	1.819	2.322	3.684	3.7	8.591	36.862	0.034	4.982	4.794	2.85	3.08	3.197	2.342	3.21	11.63	2.437	2.176	3.118	2.795	53.832	3.913	0.909	6.249	1.294	1.299
chr1	27649418	27649610	RP1-159A19.3	344	+	ENSG00000235912.1	processed_pseudogene	53	1.7	1.941	2.936	1.485	1.658	1.495	1.316	2.385	2.954	2.926	2.743	2.471	2.888	3.082	2.154	3.042	3.076	2.946	1.795	2.253	1.945	4.663	3.607	1.069	1.974	1.645	1.914	1.46	2.518	1.382	1.428	2.414	2.5	2.682	1.391	1.896	1.956	2.065	1.77	2.65	1.239
chr1	27660327	27662722	RP11-288L9.1	75	-	ENSG00000233975.1	lincRNA	53	0	0	0	0	0	0	0	0.082	0.093	0.084	0.1	0.09	0.105	0.147	0.066	0.213	0.084	0.095	0.077	0.089	0	0.162	0	0	0	0	0	0	0	0	0	0	0	0	0	0.075	0	0	0	0	0
chr1	27666060	27672218	IFI6	555	-	ENSG00000126709.10	protein_coding	53	32.164	34.913	87.602	61.167	53.921	30.779	16.166	52.595	50.485	48.625	36.284	36.333	56.531	61.683	48.185	88.609	46.021	59.292	43.753	48.978	31.095	145.158	25.805	34.845	32.579	34.616	19.969	33.432	7.693	29.6	28.129	33.308	21.068	33.924	18.622	74.469	25.472	4.663	46.234	33.82	9.472
chr1	27669467	27670276	RP11-288L9.4	167	+	ENSG00000225886.1	antisense	53	0.181	0.089	0.192	0.1	0.125	0.037	0.042	0.147	0.107	0.135	0.274	0.259	0.195	0.126	0.142	0.232	0.132	0.163	0.119	0.101	0.142	1.667	0.081	0.15	0.234	0.12	0.092	0.187	0.043	0.148	0.11	0.084	0.124	0.114	0.042	0.408	0.048	0	0.258	0.139	0.045
chr1	27675602	27675709	RNU6-949P	0	-	ENSG00000206767.1	snRNA	53	0	0	0	0	0	0	0	0	0	0	0	0	0	0	0	0	0	0	0	0	0	0	0	0	0	0	0	0	0	0	0	0	0	0	0	0	0	0	0	0	0
chr1	27686809	27687471	CHMP1AP1	0	-	ENSG00000226662.2	processed_pseudogene	53	0	0	0	0	0	0	0	0	0	0	0	0	0	0	0	0	0	0	0	0	0	0	0	0	0	0	0	0	0	0	0	0	0	0	0	0	0	0	0	0	0
chr1	27693730	27693835	RNU6-424P	0	+	ENSG00000207095.1	snRNA	53	0	0	0	0	0	0	0	0	0	0	0	0	0	0	0	0	0	0	0	0	0	0	0	0	0	0	0	0	0	0	0	0	0	0	0	0	0	0	0	0	0
chr1	27725978	27763122	FAM76A	382	+	ENSG00000009780.11	protein_coding	53	5.126	3.751	2.117	3.465	3.743	4.214	3.838	2.704	2.708	3.138	6.476	5.251	2.775	2.82	2.87	3.325	3.373	2.652	3.03	2.418	4.375	2	1.64	4.682	5.666	4.642	3.466	3.992	2.619	3.873	4.861	2.372	2.055	3.1	1.598	4.212	3.033	2.328	5.603	4.218	2.087
chr1	27739090	27739439	RP3-426I6.2	136	+	ENSG00000231344.1	processed_pseudogene	53	0.15	0.176	0.099	0.115	0.128	0.097	0.116	0	0	0	0.056	0.06	0	0	0	0.06	0.029	0	0	0	0.134	0.12	0.099	0.109	0.077	0.115	0.124	0.131	0.171	0.119	0.129	0.043	0.03	0.102	0.078	0.224	0.103	0	0.113	0.114	0.062
chr1	27739953	27740629	RPEP3	7	+	ENSG00000230833.1	processed_pseudogene	53	0	0	0	0	0	0	0	0	0	0	0	0	0	0	0	0	0	0	0	0	0	0	0	0.045	0	0	0	0	0	0	0	0	0	0	0	0	0	0	0	0	0
chr1	27773182	27824452	STX12	497	+	ENSG00000117758.9	protein_coding	53	27.943	24.75	16.031	17.869	18.682	18.437	18.332	21.721	23.516	20.361	23.711	19.934	20.64	25.156	22.023	26.053	23.399	19.167	25.768	25.011	24.52	12.232	15.783	16.391	16.41	16.076	16.477	15.537	17.827	15.693	18.96	8.928	6.556	13.99	5.518	32.091	16.7	6.197	20.479	12.425	7.628
chr1	27773857	27774041	RP3-426I6.5	179	+	ENSG00000269971.1	sense_intronic	53	0.259	0.597	0.091	0.264	0.222	0.09	0.117	0.06	0	0.088	0.086	0.117	0.086	0	0	0.11	0.073	0.087	0.122	0.097	0.359	0.289	0.095	0.217	0.114	0.195	0.143	0.129	0.297	0.136	0.327	0.129	0.084	0.342	0.16	0.544	0.223	0	0.2	0.118	0
chr1	27819982	27820341	RP3-426I6.6	247	+	ENSG00000270031.1	sense_intronic	53	0.61	0.604	0.328	0.76	0.701	0.494	0.462	0.496	0.429	0.494	0.85	0.91	0.485	0.505	0.548	0.501	0.541	0.445	0.454	0.598	0.545	0.398	0.224	0.388	0.735	0.593	0.476	0.582	0.479	0.504	0.441	0.275	0.259	0.497	0.283	1.025	0.431	0.121	0.676	0.443	0.229
chr1	27824537	27824643	RNU6-1245P	0	+	ENSG00000223062.1	snRNA	53	0	0	0	0	0	0	0	0	0	0	0	0	0	0	0	0	0	0	0	0	0	0	0	0	0	0	0	0	0	0	0	0	0	0	0	0	0	0	0	0	0
chr1	27830777	27847092	PPP1R8	435	+	ENSG00000117751.13	protein_coding	53	9.653	7.962	7.645	8.209	8.101	9.221	10.705	5.738	5.662	7.115	9.134	7.429	5.644	6.397	5.463	6.145	7.846	5.977	7.494	5.969	9.023	19.205	14.256	9.741	10.8	7.814	7.814	8.566	8.414	8.941	10.947	4.797	4.333	5.604	2.616	7	7.188	4.828	8.666	9.409	3.801
chr1	27834400	27834566	SCARNA1	8	+	ENSG00000252947.1	scaRNA	53	0	0	0	0	0	0	0	0	0	0	0	0	0	0	0	0	0	0	0	0	0	0.116	0	0	0	0	0	0	0	0	0	0	0	0	0	0	0	0	0	0	0
chr1	27872543	27886685	THEMIS2	429	+	ENSG00000130775.11	protein_coding	53	7.157	8.828	4.763	4.382	5.766	1.654	3.896	1.973	1.383	1.099	0.317	0.417	1.699	1.584	3.574	2.437	0.892	1.013	7.931	3.633	4.868	25.63	1.107	3.31	3.731	3.115	5.435	2.644	2.016	2.393	3.205	1.955	1.2	3.135	1.591	23.185	4.941	0.581	5.535	1.145	1.035
chr1	27891523	27914746	RPA2	493	-	ENSG00000117748.5	protein_coding	53	18.132	15.898	15.486	14.674	16.27	13.952	19.196	15.15	16.785	16.982	19.434	18.722	18.834	18.329	14.833	16.556	19.437	15.261	14.103	12.967	18.759	43.078	13.144	19.209	20.226	14.156	13.006	13.659	13.086	13.104	18.958	12.963	9.937	13.878	7.213	16.208	15.215	20.48	18.879	24.866	7.627
chr1	27934992	27959157	SMPDL3B	294	+	ENSG00000130768.10	protein_coding	53	0.117	0.486	0.025	0.049	0.055	0.016	0.481	0.193	0.137	0.201	0.643	2.158	0.151	0.111	0.142	0.176	0.328	0.175	0.143	0.039	1.073	0.206	0.011	0.061	0.063	0.044	9.655	0.029	0.438	0.031	0.481	0.071	0.013	1.699	0.1	2.287	3.761	0.011	0.059	0.03	8.801
chr1	27938874	27960193	RP11-460I13.2	113	-	ENSG00000227050.1	antisense	53	0	0.041	0	0	0	0	0.044	0	0	0	0.065	0.127	0	0	0	0	0.03	0	0	0	0.063	0	0	0.021	0	0	0.456	0	0.033	0	0	0	0	0.158	0.036	0.165	0.254	0	0	0	0.525
chr1	27959461	27968096	XKR8	393	+	ENSG00000158156.7	protein_coding	53	2.926	3.302	3.556	4.485	4.124	2.797	4.584	2.792	2.573	3.902	8.794	10.375	2.74	2.162	2.923	2.565	3.95	3.616	4.777	3.255	3.124	2.156	3.569	3.185	4.994	4.045	4.628	3.875	3.079	3.949	4.548	2.655	2.221	4.831	5.95	4.707	4.644	1.882	3.327	4.015	6.593
chr1	27970343	28088696	EYA3	394	-	ENSG00000158161.11	protein_coding	53	3.711	3.592	3.536	3.739	3.343	3.015	4.016	2.661	2.903	3.321	8.476	7.899	3.724	3.478	2.692	3.533	3.577	2.703	2.592	2.617	4.04	9.194	4.327	4.103	4.778	3.291	4.426	3.145	6.053	2.982	3.648	3.208	2.786	7.163	2.497	5.152	4.279	2.695	4.412	4.497	2.876
chr1	27990157	27990524	RP11-460I13.6	189	-	ENSG00000238231.2	processed_pseudogene	53	0.275	0.253	0.06	0.308	0.215	0.158	0.509	0.05	0	0.044	0.08	0.079	0.038	0	0.048	0.066	0	0	0.139	0.07	0.365	0.159	0.082	0.577	0.659	0.138	0.149	0.13	0.364	0.121	0.179	0.239	0.076	0.396	0.161	0.463	0.545	0.037	0.453	0.379	0.117
chr1	28031885	28032180	RN7SL559P	19	-	ENSG00000240750.2	misc_RNA	53	0	0	0	0	0	0	0	0	0	0	0	0	0	0	0	0	0	0	0	0	0	0.086	0.06	0	0	0	0	0	0.058	0	0	0	0	0	0	0	0	0	0	0	0
chr1	28095070	28096422	SPCS2P4	461	-	ENSG00000228589.2	processed_pseudogene	53	11.241	12.063	16.265	12.194	12.391	11.715	11.754	9.795	9.714	10.271	8.1	7.183	9.196	10.534	9.484	10.952	10.382	9.005	11.799	12.646	12.666	20.161	11.694	14.017	16.289	9.937	11.848	9.283	9.867	9.302	15.675	8.888	7.295	10.637	10.397	12.712	12.593	5.329	13.421	11.038	13.656
chr1	28109738	28110298	RP5-1053E7.2	0	+	ENSG00000228943.1	processed_pseudogene	53	0	0	0	0	0	0	0	0	0	0	0	0	0	0	0	0	0	0	0	0	0	0	0	0	0	0	0	0	0	0	0	0	0	0	0	0	0	0	0	0	0
chr1	28120448	28121321	RP5-1053E7.3	16	-	ENSG00000214812.3	processed_pseudogene	53	0	0	0	0	0	0	0	0	0	0	0	0	0	0	0	0	0	0	0	0	0	0	0	0	0	0	0	0	0	0	0	0	0	0	0	0	0	0	0	0	0
chr1	28142736	28142841	RNU6-176P	0	-	ENSG00000253005.1	snRNA	53	0	0	0	0	0	0	0	0	0	0	0	0	0	0	0	0	0	0	0	0	0	0	0	0	0	0	0	0	0	0	0	0	0	0	0	0	0	0	0	0	0
chr1	28144155	28144217	RNU7-29P	0	-	ENSG00000252429.1	snRNA	53	0	0	0	0	0	0	0	0	0	0	0	0	0	0	0	0	0	0	0	0	0	0	0	0	0	0	0	0	0	0	0	0	0	0	0	0	0	0	0	0	0
chr1	28147165	28193936	PTAFR	330	-	ENSG00000169403.7	protein_coding	53	1.891	2.884	1.405	0.945	1.751	0.391	1.579	0.773	0.317	0.662	0.223	0.173	0.367	0.364	0.649	0.74	0.522	0.572	1.573	1.463	1.388	7.592	0.026	0.609	1.127	0.986	1.769	1.267	2.593	1.283	1.606	0.429	0.422	1.526	0.29	5.839	1.515	0.121	0.986	0.305	0.534
chr1	28199455	28233025	DNAJC8	499	-	ENSG00000126698.6	protein_coding	53	21.757	20.722	20.33	21.06	21.02	24.93	19.547	19.205	21.42	18.549	25.375	20.64	18.458	23.06	18.437	21.493	19.851	16.857	21.279	20.455	21.864	38.444	25.755	27.508	21.828	21.598	17.144	21.526	14.999	20.956	21.132	14.215	11.597	16.655	8.244	19.261	14.802	10.605	21.824	21.911	6.825
chr1	28236108	28246906	ATPIF1	539	+	ENSG00000130770.13	protein_coding	53	14.808	14.645	35.54	19.23	18.726	15.742	17.624	42.048	45.92	42.53	59.866	56.688	44.294	50.087	39.428	52.638	49.638	38.991	25.878	33.88	18.456	52.869	17.135	20.588	21.05	19.16	47.63	18.444	26.825	16.17	18.297	48.196	44.747	54.633	33.736	21.056	24.616	27.271	24.457	28.32	17.489
chr1	28239508	28241453	RP5-1092A3.4	316	-	ENSG00000270605.1	antisense	53	0.509	0.458	2.296	0.34	0.429	0.238	1.055	0.734	0.622	0.792	4.816	3.869	0.702	0.581	0.798	0.956	1.032	0.646	0.814	0.646	0.89	5.491	0.474	0.85	0.849	0.471	2.093	0.314	0.903	0.283	0.921	0.849	1.07	2.428	2.17	1.657	1.855	1.828	1.302	1.304	1.432
chr1	28247143	28247568	RP5-1092A3.5	41	+	ENSG00000271398.1	lincRNA	53	0	0	0	0	0	0	0	0	0	0	0.143	0.133	0	0	0	0	0	0	0	0	0	0.095	0	0	0	0	0	0	0	0	0	0	0	0.018	0	0	0	0	0	0.04	0
chr1	28259526	28282491	SESN2	414	+	ENSG00000130766.4	protein_coding	53	6.727	7.596	5.274	4.58	4.638	3.645	5.666	3.251	4.341	3.16	4.992	5.518	5.475	4.821	2.98	4.105	3.587	2.73	1.686	2.842	6.328	13.767	13.676	5.298	5.35	4.179	8.64	4.833	9.784	4.536	7.701	2.058	1.79	9.77	9.912	7.41	5.86	2.304	3.8	18.389	4.096
chr1	28329001	28335965	MED18	385	+	ENSG00000130772.9	protein_coding	53	3.414	2.857	6.119	3.076	3.617	2.14	4.551	2.067	2.427	2.367	2.288	2.327	2.42	2.907	2.322	2.869	2.532	2.192	2.2	2.263	3.56	10.677	7.902	3.025	3.661	3.652	7.855	3.919	6.297	4.494	3.819	2.252	2.864	4.339	5.318	3.166	3.658	3.02	2.756	2.685	2.805
chr1	28369602	28500369	PHACTR4	407	+	ENSG00000204138.8	protein_coding	53	5.327	4.572	5.596	4.575	4.897	4.824	5.964	2.898	2.259	3.367	4.293	3.847	2.31	2.275	2.924	2.749	2.7	2.812	3.658	3.158	5.894	6.613	4.326	8.418	8.689	5.245	7.164	4.92	13.171	4.806	6.069	3.465	2.987	6.831	4.75	5.921	7.028	3.481	8.438	6.224	3.773
chr1	28422554	28422655	Y_RNA	0	-	ENSG00000206779.1	misc_RNA	53	0	0	0	0	0	0	0	0	0	0	0	0	0	0	0	0	0	0	0	0	0	0	0	0	0	0	0	0	0	0	0	0	0	0	0	0	0	0	0	0	0
chr1	28453540	28453934	RP1-308E4.1	3	+	ENSG00000229820.2	processed_pseudogene	53	0	0	0	0	0	0	0	0	0	0	0	0	0	0	0	0	0	0	0	0	0	0	0	0.048	0	0	0	0	0	0	0	0	0	0	0	0	0	0	0	0	0
chr1	28481361	28481480	RNU6ATAC27P	22	+	ENSG00000221216.1	snRNA	53	0	0	0	0	0	0	0	0	0	0	0	0	0	0	0	0	0	0	0	0	0	0	0	0.083	0	0	0	0	0.104	0	0	0	0	0	0	0	0	0	0	0	0
chr1	28505942	28539300	RCC1	412	+	ENSG00000180198.11	protein_coding	53	5.11	6.035	5.472	2.382	3.255	2.17	9.638	1.343	1.365	1.756	2.767	2.593	1.637	1.543	1.44	1.656	1.783	1.543	1.599	1.569	6.911	26.87	13.43	7.207	9.486	4.073	8.123	3.012	13.523	3.626	4.914	1.831	1.516	4.301	4.908	7.12	8.292	2.81	4.144	8.655	4.345
chr1	28505979	28510892	SNHG3	435	+	ENSG00000242125.2	sense_intronic	53	5.47	6.358	6.085	5.516	6.733	4.863	8.988	2.487	2.53	3.218	5.575	5.288	3.073	2.72	2.65	3.409	4.068	2.834	2.69	2.479	7.747	27.143	12.578	13.591	11.538	7.76	10.21	6.192	17.08	6.988	14.725	2.59	1.788	7.12	3.243	13.851	9.856	3.573	7.198	15.3	4.561
chr1	28508558	28508762	SNORA73B	322	+	ENSG00000200087.1	snoRNA	53	1.306	1.939	1.144	1.058	1.246	0.614	1.259	0.426	0.444	0.424	0.322	0.319	0.41	0.328	0.325	0.432	0.37	0.337	0.455	0.258	1.929	9.143	3.981	4.061	2.586	1.006	1.843	0.921	4.879	0.923	3.072	0.683	0.269	1.103	0.834	3.388	1.867	0.178	1.638	3.794	1.015
chr1	28526317	28527227	PRDX3P2	72	-	ENSG00000231468.2	processed_pseudogene	53	0.025	0.035	0.041	0	0	0	0.03	0	0	0	0.072	0.071	0	0	0	0	0	0	0	0	0.033	0.13	0.085	0.017	0.078	0	0.071	0	0.082	0	0.019	0	0	0	0.055	0.041	0.11	0	0.034	0.066	0.044
chr1	28553084	28578539	TRNAU1AP	383	+	ENSG00000180098.5	protein_coding	53	4.919	4.019	3.637	3.882	4.015	3.785	4.977	2.55	2.423	2.382	6.173	5.521	2.506	2.56	2.42	3.094	2.552	2.38	2.712	2.769	4.98	6.556	4.01	4.389	4.966	4.726	3.867	4.848	4.048	4.988	4.708	2.418	2.253	3.768	1.431	4.657	3.578	1.507	4.958	5.239	2.738
chr1	28578537	28582983	SNHG12	437	-	ENSG00000197989.9	antisense	53	8.764	7.581	3.448	7.533	9.372	8.126	8.82	3.115	2.714	3.108	7.477	7.229	3.268	2.754	3.395	3.946	3.085	2.788	5.28	3.692	11.95	19.41	4.41	14.679	12.079	8.216	11.463	8.023	11.744	7.136	9.999	3.778	2.071	9.039	3.199	15.897	12.248	2.045	10.965	15.702	5.863
chr1	28578748	28578822	SNORD99	0	-	ENSG00000221539.1	snoRNA	53	0	0	0	0	0	0	0	0	0	0	0	0	0	0	0	0	0	0	0	0	0	0	0	0	0	0	0	0	0	0	0	0	0	0	0	0	0	0	0	0	0
chr1	28589322	28643085	TAF12	423	-	ENSG00000120656.7	protein_coding	53	8.217	7.566	7.176	6.199	6.604	6.244	7.027	4.459	4.559	4.521	4.844	4.298	4.356	5.066	4.577	5.705	4.249	4.267	5.481	5.691	7.996	8.662	10.595	8.017	9.18	7.283	5.741	6.493	7.14	6.164	7.547	5.863	5.642	6.051	3.97	7.369	5.887	5.936	8.296	7.8	4.67
chr1	28592199	28595443	RAB42	245	+	ENSG00000188060.6	protein_coding	53	1.343	0.977	0.425	0.415	0.506	0.123	0.635	0.14	0.158	0.157	0.163	0.178	0.117	0.118	0.171	0.133	0.144	0.118	0.533	0.241	1.181	2.603	1.671	0.926	1.184	0.373	1.145	0.343	0.249	0.372	0.501	0.347	0.217	0.411	0.136	1.058	0.963	0.06	0.439	0.215	0.148
chr1	28643227	28648581	RP11-442N24__B.1	207	+	ENSG00000229388.1	lincRNA	53	0.352	0.352	0.329	0.384	0.456	0.31	0.286	0.364	0.234	0.328	0.137	0.135	0.235	0.212	0.343	0.325	0.353	0.354	0.585	0.415	0.317	0.118	0.138	0.298	0.28	0.347	0.216	0.256	0.101	0.251	0.27	0.588	0.534	0.165	0.206	0.157	0.154	1.212	0.758	0.296	0.198
chr1	28648599	28648733	RNU11	153	+	ENSG00000270103.2	lincRNA	53	0.371	0.176	0.112	0.141	0.15	0.129	0	0.161	0.113	0.164	0.153	0.166	0.141	0.128	0.122	0.134	0.103	0.189	0.206	0.171	0.4	0.125	0	0	0	0.149	0.158	0.096	0	0.126	0.321	0.214	0.252	0	0	0	0.143	0.685	0.336	0.141	0
chr1	28668731	28719353	GMEB1	332	+	ENSG00000162419.8	protein_coding	53	1.988	2.058	1.619	1.58	1.671	1.84	2.079	1.013	1.047	1.07	3.544	2.989	1.127	1.205	1.063	1.073	1.072	0.971	1.118	1.028	2.206	3.185	2.138	2.387	2.35	1.772	1.898	1.649	2.026	1.655	2.378	1.049	0.856	1.74	0.919	2.194	1.658	1.249	2.248	2.963	1.116
chr1	28689664	28689794	SCARNA24	0	+	ENSG00000252777.1	scaRNA	53	0	0	0	0	0	0	0	0	0	0	0	0	0	0	0	0	0	0	0	0	0	0	0	0	0	0	0	0	0	0	0	0	0	0	0	0	0	0	0	0	0
chr1	28736620	28769775	YTHDF2	480	+	ENSG00000198492.10	protein_coding	53	17.531	17.716	21.265	11.528	13.861	11.948	17.629	7.329	9.114	8.351	12.158	10.806	9.615	11.772	7.946	9.642	8.963	7.24	6.572	6.885	20.476	26.841	21.166	17.719	18.092	13.765	17.57	13.301	19.817	13.147	21.185	9.219	9.392	13.021	11.111	19.037	18.528	12.83	16.415	16.535	10.218
chr1	28812141	28863696	OPRD1	69	+	ENSG00000116329.6	protein_coding	53	0	0	0	0	0	0	0	0.066	0.254	0.125	0	0	0.332	0.379	0.057	0.047	0.141	0.133	0	0	0	0	0	0	0	0.024	0	0	0	0	0	0	0	0	0	0	0	0	0	0	0
chr1	28870482	28877336	RP1-212P9.3	225	-	ENSG00000233427.1	antisense	53	0.041	0.079	0.068	0	0.015	0	0.022	1.272	2.515	1.78	0.058	0.07	4.626	3.423	1.136	0.618	1.46	1.982	0.074	0.123	0.064	0.032	0	0	0.022	0.316	0.109	0.037	0.016	0.066	0	0.044	0.027	0.081	0.06	0.103	0.038	0.068	0.021	0.032	0.102
chr1	28881725	28881835	Y_RNA	0	-	ENSG00000199756.1	misc_RNA	53	0	0	0	0	0	0	0	0	0	0	0	0	0	0	0	0	0	0	0	0	0	0	0	0	0	0	0	0	0	0	0	0	0	0	0	0	0	0	0	0	0
chr1	28887090	29115803	EPB41	362	+	ENSG00000159023.14	protein_coding	53	2.215	2.402	3.368	1.393	1.32	1.142	4.976	0.451	0.523	1.469	17.909	16.37	0.808	0.803	0.29	0.721	1.214	1.157	0.631	0.607	2.529	4.398	0.476	2.415	2.265	1.854	3.025	1.283	3.624	1.424	1.514	1.536	1.363	2.295	2.523	3.109	3.385	2.355	0.816	3.097	2.776
chr1	28982277	28982608	RP4-604A21.1	12	-	ENSG00000225616.2	processed_pseudogene	53	0	0	0	0	0	0	0	0	0	0	0.122	0.065	0	0	0	0	0	0	0	0	0	0	0	0	0	0	0	0	0	0	0	0	0	0	0	0	0	0	0	0	0
chr1	28985709	28985810	Y_RNA	0	+	ENSG00000206704.1	misc_RNA	53	0	0	0	0	0	0	0	0	0	0	0	0	0	0	0	0	0	0	0	0	0	0	0	0	0	0	0	0	0	0	0	0	0	0	0	0	0	0	0	0	0
chr1	29122363	29123935	TMEM200B	294	-	ENSG00000253304.1	protein_coding	53	1.35	0.945	0.352	2.07	1.726	1.438	1.607	0.069	0.095	0.412	0.117	0.351	0.285	0.229	0.069	0.061	0.31	0.402	0	0.086	0.983	0	1.362	3.723	4.687	2.93	1.184	1.68	0.389	1.458	2.224	0.471	0.22	0.735	0.265	0.806	0.382	0.073	1.656	4.372	0.084
chr1	29144493	29146994	RP11-242O24.3	22	-	ENSG00000225750.1	lincRNA	53	0	0	0	0	0	0	0	0	0	0.07	0	0	0	0	0	0	0	0.071	0	0	0	0	0	0.03	0	0	0	0	0	0	0	0	0	0	0	0	0	0	0	0	0
chr1	29147742	29181987	SRSF4	551	-	ENSG00000116350.11	protein_coding	53	49.501	50.566	34.967	34.923	37.795	39.983	49.415	21.499	21.233	24.136	43.673	38.391	22.974	23.649	21.307	25.387	24.032	22.369	20.841	21.695	53.507	58.467	33.375	54.515	57.624	51.222	47.142	47.045	37.456	45.123	49.149	26.108	20.082	36.959	32.139	51.191	39.574	28.699	47.103	55.817	22.364
chr1	29192872	29230942	MECR	396	-	ENSG00000116353.11	protein_coding	53	5.387	5.019	5.342	3.287	3.805	3.033	3.954	5.113	6.451	5.327	3.604	4.031	6.951	6.84	5.503	5.315	7.056	5.357	3.907	5.035	5.584	5.183	4.86	4.277	4.86	3.807	3.556	3.678	3.587	3.703	4.519	4.44	4.953	4.881	3.325	3.19	4.629	5.888	5.327	5.018	2.421
chr1	29223932	29224816	RP11-467D18.2	153	+	ENSG00000237934.1	antisense	53	0.13	0.094	0.095	0.046	0.075	0.042	0.15	0	0	0	0.078	0.104	0	0	0	0	0	0	0.031	0	0.159	0.132	0.065	0.137	0.1	0.08	0.103	0.075	0.067	0.071	0.191	0.036	0.031	0.108	0.098	0.089	0.179	0.051	0.122	0.188	0.105
chr1	29236515	29326813	PTPRU	430	+	ENSG00000060656.15	protein_coding	53	6.16	4.438	1.538	7.796	4.779	5.198	15.762	3.48	5.38	2.11	7.375	8.601	7.334	6.812	5.658	9.167	3.166	1.677	5.908	6.714	6.091	0.18	5.462	29.851	35.772	4.23	2.365	4.825	2.853	4.63	9.676	5.025	3.827	3.111	3.631	9.382	11.957	6.562	21.857	12.938	5.96
chr1	29253541	29253683	AL645859.1	14	-	ENSG00000221550.1	miRNA	53	0	0	0	0	0	0	0	0	0	0	0	0	0	0	0	0	0	0	0	0	0	0	0	0.07	0	0	0	0	0	0	0.144	0	0	0	0	0	0	0	0	0	0
chr1	29329619	29350114	RP3-437I16.1	19	-	ENSG00000230523.1	lincRNA	53	0	0	0	0	0	0	0	0	0	0	0	0	0	0	0	0	0	0	0	0	0	0	0	0	0	0	0	0	0	0	0	0	0	0	0	0	0	0	0	0	0
chr1	29432480	29432562	AL139151.1	0	+	ENSG00000266678.1	miRNA	53	0	0	0	0	0	0	0	0	0	0	0	0	0	0	0	0	0	0	0	0	0	0	0	0	0	0	0	0	0	0	0	0	0	0	0	0	0	0	0	0	0
chr1	29488192	29496893	RP11-810H18.1	0	-	ENSG00000225011.4	unprocessed_pseudogene	53	0	0	0	0	0	0	0	0	0	0	0	0	0	0	0	0	0	0	0	0	0	0	0	0	0	0	0	0	0	0	0	0	0	0	0	0	0	0	0	0	0
chr1	29644544	29644678	AC092265.1	0	-	ENSG00000221126.1	miRNA	53	0	0	0	0	0	0	0	0	0	0	0	0	0	0	0	0	0	0	0	0	0	0	0	0	0	0	0	0	0	0	0	0	0	0	0	0	0	0	0	0	0
chr1	29708850	29709547	RP4-656G21.1	16	-	ENSG00000228176.1	lincRNA	53	0	0	0	0	0	0	0	0	0	0	0	0	0	0	0	0	0	0	0	0	0	0	0	0	0	0	0	0	0	0	0	0	0	0	0	0	0	0	0	0	0
chr1	29884901	29885005	AL645944.1	0	+	ENSG00000222787.1	miRNA	53	0	0	0	0	0	0	0	0	0	0	0	0	0	0	0	0	0	0	0	0	0	0	0	0	0	0	0	0	0	0	0	0	0	0	0	0	0	0	0	0	0
chr1	29904864	29905357	RP11-179G8.1	0	-	ENSG00000270927.1	processed_pseudogene	53	0	0	0	0	0	0	0	0	0	0	0	0	0	0	0	0	0	0	0	0	0	0	0	0	0	0	0	0	0	0	0	0	0	0	0	0	0	0	0	0	0
chr1	30013951	30037612	RP11-111I12.1	32	-	ENSG00000233399.2	lincRNA	53	0	0	0	0	0	0	0	0	0	0	0	0	0	0	0	0	0	0	0	0	0	0	0	0	0	0	0.025	0	0	0	0	0	0	0.014	0	0	0	0	0	0	0
chr1	30140262	30141607	RP5-893G23.1	8	+	ENSG00000233372.1	lincRNA	53	0	0	0	0	0	0	0	0	0	0	0	0	0	0	0	0	0	0	0	0	0	0	0	0	0	0	0	0	0	0	0	0	0	0	0	0.051	0	0	0	0	0
chr1	30226522	30226615	RP3-357I16.1	0	+	ENSG00000231251.1	processed_pseudogene	53	0	0	0	0	0	0	0	0	0	0	0	0	0	0	0	0	0	0	0	0	0	0	0	0	0	0	0	0	0	0	0	0	0	0	0	0	0	0	0	0	0
chr1	30409559	30411638	RP4-591L5.1	46	-	ENSG00000236335.1	lincRNA	53	0	0	0	0	0	0	0	0	0	0	0	0	0	0	0	0	0	0	0	0	0	0	0	0	0	0	0	0	0	0	0	0	0	0	0	0	0	0	0	0	0
chr1	30415824	30421108	RP4-591L5.2	4	+	ENSG00000231949.1	lincRNA	53	0	0	0	0	0	0	0	0	0	0	0	0	0	0	0	0	0	0	0	0	0	0	0	0	0.05	0	0	0	0	0	0	0	0	0	0	0	0	0	0	0	0
chr1	30711276	30723587	MATN1	193	-	ENSG00000162510.5	protein_coding	53	0.212	0.165	0.109	0.18	0.141	0.166	0.281	0.205	0.171	0.132	0.106	0.122	0.216	0.193	0.243	0.248	0.139	0.165	0.476	0.276	0.316	0.439	0.1	0.78	0.841	0.169	0.143	0.14	0.105	0.137	0.449	0.084	0.03	0.113	0.062	0.179	0.266	0.029	0.288	0.788	0.14
chr1	30718503	30726827	MATN1-AS1	275	+	ENSG00000186056.5	antisense	53	0.853	0.564	0.402	0.613	0.515	0.583	1.072	0.42	0.201	0.329	0.182	0.219	0.324	0.253	0.575	0.443	0.27	0.4	1.495	0.721	1.321	1.822	0.371	2.181	2.485	0.582	0.589	0.554	0.453	0.52	1.596	0.265	0.1	0.496	0.366	0.689	1.084	0.107	1.131	2.262	0.653
chr1	30732468	30757820	LAPTM5	558	-	ENSG00000162511.7	protein_coding	53	40.556	52.311	30.008	32.914	33.865	11.136	23.097	11.595	5.014	8.527	2.032	1.337	3.657	5.145	10.297	13.155	7.15	7.217	32.809	21.586	28.201	473.066	0.333	10.432	17.867	11.603	20.738	11.731	8.705	12.591	24.004	9.611	4.587	12.056	6.922	119.791	15.492	1.59	20.511	5.792	5.204
chr1	30739155	30739232	MIR4420	0	-	ENSG00000264773.1	miRNA	53	0	0	0	0	0	0	0	0	0	0	0	0	0	0	0	0	0	0	0	0	0	0	0	0	0	0	0	0	0	0	0	0	0	0	0	0	0	0	0	0	0
chr1	30810377	30815553	RP5-1125N11.1	0	-	ENSG00000229607.1	lincRNA	53	0	0	0	0	0	0	0	0	0	0	0	0	0	0	0	0	0	0	0	0	0	0	0	0	0	0	0	0	0	0	0	0	0	0	0	0	0	0	0	0	0
chr1	30824227	30834284	RP5-1125N11.2	168	+	ENSG00000223382.3	lincRNA	53	0.13	0.086	2.081	0.043	0.048	0.039	0.123	0.128	0.131	0.101	0.087	0.087	0.132	0.158	0.119	0.288	0.104	0.106	0.167	0.259	0.165	0	0.039	0.099	0.032	0.911	0.143	0.259	0.028	0.277	0.256	0.099	0.077	0	0.03	0.028	0.086	0.01	0.248	0	0
chr1	30843822	30844110	RN7SKP91	0	+	ENSG00000222784.1	misc_RNA	53	0	0	0	0	0	0	0	0	0	0	0	0	0	0	0	0	0	0	0	0	0	0	0	0	0	0	0	0	0	0	0	0	0	0	0	0	0	0	0	0	0
chr1	30858157	30860254	RP1-65J11.5	18	+	ENSG00000235143.1	antisense	53	0	0	0	0	0	0	0	0	0	0	0	0	0	0	0	0	0	0	0	0	0	0	0	0	0	0	0	0	0	0	0	0	0	0	0	0	0	0	0	0	0
chr1	30869466	30908761	SDC3	503	-	ENSG00000162512.11	protein_coding	53	10.775	11.778	68.628	20.15	14.094	9.258	21.014	45.168	42.445	47.006	11.504	17.382	39.681	35.167	35.498	48.002	61.376	39.892	18.599	42.49	13.682	0.214	13.305	17.476	22.5	39.615	12.557	22.938	3.339	23.029	30.033	10.666	5.256	6.129	2.512	13.974	8.177	1.016	34.893	4.41	2.451
chr1	30931505	31065991	PUM1	477	-	ENSG00000134644.11	protein_coding	53	17.404	13.762	17.29	13.454	13.322	17.327	17.093	11.074	12.43	11.329	20.481	16.484	10.299	13.75	10.494	15.501	11.963	8.869	7.518	9.027	19.237	16.017	14.389	17.607	17.949	14.448	13.721	13.967	12.483	13.678	16.542	9.27	7.961	12.268	7.293	14.461	16.688	13.31	18.697	20.353	7.447
chr1	31036733	31037240	RP11-201O14.1	0	+	ENSG00000237329.2	processed_pseudogene	53	0	0	0	0	0	0	0	0	0	0	0	0	0	0	0	0	0	0	0	0	0	0	0	0	0	0	0	0	0	0	0	0	0	0	0	0	0	0	0	0	0
chr1	31050871	31051034	RP11-201O14.2	0	+	ENSG00000232768.1	processed_pseudogene	53	0	0	0	0	0	0	0	0	0	0	0	0	0	0	0	0	0	0	0	0	0	0	0	0	0	0	0	0	0	0	0	0	0	0	0	0	0	0	0	0	0
chr1	31094986	31095558	SEPW1P	0	-	ENSG00000215900.4	processed_pseudogene	53	0	0	0	0	0	0	0	0	0	0	0	0	0	0	0	0	0	0	0	0	0	0	0	0	0	0	0	0	0	0	0	0	0	0	0	0	0	0	0	0	0
chr1	31108187	31108623	RP11-490K7.1	0	-	ENSG00000225142.2	processed_pseudogene	53	0	0	0	0	0	0	0	0	0	0	0	0	0	0	0	0	0	0	0	0	0	0	0	0	0	0	0	0	0	0	0	0	0	0	0	0	0	0	0	0	0
chr1	31179744	31239554	NKAIN1	334	-	ENSG00000084628.5	protein_coding	53	0.053	0.046	4.394	0.012	0.022	0.01	0.028	3.036	2.349	2.895	24.709	25.023	4.848	3.736	4.067	4.296	2.915	3.823	2.288	3.412	0.076	0.013	0.043	0.079	0.04	0.208	0.088	0.072	0.259	0.071	0.053	0.03	0.021	0.097	0	0.011	0.179	3.567	0.057	0.044	0.08
chr1	31259569	31296815	SNRNP40	410	-	ENSG00000060688.8	protein_coding	53	6.137	5.53	6.57	4.665	5.172	4.208	6.188	2.918	2.741	3.275	8.101	6.925	3.245	3.379	3.211	3.942	3.164	3.142	4.843	3.836	6.892	14.49	7.529	6.727	6.992	5.312	5.731	5.421	5.398	4.967	7.184	3.639	2.803	4.827	2.591	6.024	4.797	3.311	7.172	6.858	2.709
chr1	31263244	31263681	RP11-490K7.4	259	-	ENSG00000229447.2	processed_pseudogene	53	0.833	0.55	0.516	0.593	0.581	0.488	0.801	0.274	0.219	0.353	1.65	1.688	0.285	0.246	0.316	0.325	0.259	0.253	0.617	0.369	0.992	0.746	0.262	1.219	1.301	0.556	0.576	0.586	0.41	0.482	0.997	0.542	0.274	0.337	0.293	0.873	0.601	0.274	1.618	1.243	0.41
chr1	31296994	31364936	ZCCHC17	498	+	ENSG00000121766.10	protein_coding	53	14.332	12.681	15.196	12.763	12.896	14.177	13.99	34.012	36.923	22.609	25.344	24.067	33.926	36.358	30.963	37.58	30.548	22.196	54.105	33.718	15.168	18.75	18.346	13.642	13.993	15.236	12.385	15.535	11.367	15.792	15.389	13.585	18.204	15.448	5.177	12.42	12.26	9.292	19.344	13.376	6.489
chr1	31333066	31346799	RP11-266K22.2	420	-	ENSG00000229044.1	antisense	53	5.385	4.745	5.831	4.814	4.936	5.723	5.317	10.149	10.642	7.293	9.069	8.472	10.859	11.653	8.681	11.348	10.068	7.061	19.063	10.569	5.615	7.463	7.72	4.991	5.275	5.223	4.48	5.624	3.972	5.75	5.569	3.28	2.3	4.901	1.518	4.473	4.295	2.991	6.879	4.777	2.282
chr1	31365624	31376850	FABP3	597	-	ENSG00000121769.3	protein_coding	53	11.056	4.732	25.746	20.237	31.857	42.871	3.687	31.403	51.89	17.637	10.927	10.641	55.019	62.107	37.313	28.226	20.412	15.269	16.69	39.962	4.923	6.698	3.063	27.214	15.662	6.718	3.985	14.315	1.007	12.862	15.324	1035.81	1680.46	53.119	1.123	8.085	2.956	399.986	3.743	7.973	0.538
chr1	31409564	31434678	SERINC2	452	+	ENSG00000168528.7	protein_coding	53	2.265	1.267	8.571	1.276	1.152	0.551	44.204	0.248	0.186	0.191	0.264	0.502	0.217	0.154	0.4	0.396	0.195	0.22	0.443	0.865	11.433	5.008	27.335	0.894	0.762	0.427	53.201	0.732	36.446	0.804	2.893	0.538	0.59	42.753	38.995	8.537	55.744	12.937	0.824	0.274	7.799
chr1	31487588	31488930	RP11-439L8.2	0	-	ENSG00000215899.3	processed_pseudogene	53	0	0	0	0	0	0	0	0	0	0	0	0	0	0	0	0	0	0	0	0	0	0	0	0	0	0	0	0	0	0	0	0	0	0	0	0	0	0	0	0	0
chr1	31497576	31497683	RNU6-40P	0	-	ENSG00000206981.1	snRNA	53	0	0	0	0	0	0	0	0	0	0	0	0	0	0	0	0	0	0	0	0	0	0	0	0	0	0	0	0	0	0	0	0	0	0	0	0	0	0	0	0	0
chr1	31518434	31524245	LINC01226	93	+	ENSG00000223907.1	lincRNA	53	0	0	0	0	0	0	0.064	0	0	0	0	0	0	0	0	0	0	0	0	0	0	2.291	0	0	0.014	0	0	0	0.039	0	0	0	0	0.224	0	0	0	0	0	0	0
chr1	31571584	31575573	RP11-73M7.1	199	-	ENSG00000229167.1	antisense	53	0.263	0.242	0.088	0.585	0.452	0.466	0.428	0	0	0	0	0	0	0	0	0	0	0	0	0	0.373	0	0	0.396	0.364	0.67	1.805	0.401	0.09	0.461	0.215	0.097	0.128	0.356	0	0.148	1.282	0	0.109	0.073	0.187
chr1	31576514	31587687	TINAGL1	517	+	ENSG00000142910.11	protein_coding	53	58.814	56.078	13.593	99.482	76.372	81.636	35.619	2.572	2.871	3.61	1.115	1.669	3.136	2.427	2.766	3.007	2.791	3.832	2.96	4.913	55.69	0.109	0.594	43.004	40.822	26.532	28.789	31.935	9.125	31.042	40.364	27.251	42.014	58.323	4.305	32.9	27.154	7.61	26.019	8.352	6.472
chr1	31617685	31627613	HCRTR1	130	+	ENSG00000121764.7	protein_coding	53	0.151	0.187	0.024	0.176	0.11	0.06	0.028	0.078	0.116	0.032	0.054	0.073	0.24	0.171	0.09	0.643	0.037	0.039	0.026	0.093	0.174	0.015	0	0.004	0.016	0.055	0.034	0.141	0.014	0.261	0.093	0.061	0.158	0.06	0.005	0.036	0.015	0.08	0.03	0.023	0.028
chr1	31629861	31644896	PEF1	517	-	ENSG00000162517.8	protein_coding	53	25.464	22.843	28.523	36.546	30.034	30.427	24.252	18.193	20.917	21.906	22.435	22.945	26.591	25.994	18.864	21.837	24.502	19.898	17.376	19.559	26.293	23.967	17.224	28.372	29.089	25.755	20.823	27.577	21.148	26.532	27.223	15.079	14.196	25.843	15.716	29.337	17.009	8.81	29.972	21.994	10.034
chr1	31644048	31659938	RP11-73M7.6	345	+	ENSG00000235790.3	antisense	53	1.978	0.997	0.512	3.302	2.171	2.432	3.569	2.169	1.976	2.163	1.238	1.66	2.323	1.61	2.023	1.761	2.302	2.226	4.229	2.836	2.215	0.079	2.087	4.703	5.789	3.536	1.428	2.437	0.633	1.664	1.895	1.136	0.321	0.527	0.09	1.638	0.824	0.19	4.349	7.232	0.211
chr1	31649044	31649371	RP11-73M7.9	68	+	ENSG00000264078.1	antisense	53	0	0	0	0.046	0	0	0	0.05	0	0.054	0	0	0.045	0.048	0.07	0.054	0.054	0.07	0.127	0.083	0	0	0	0.03	0.073	0	0	0	0	0	0	0	0	0	0	0	0	0	0.059	0.183	0
chr1	31652246	31704319	COL16A1	517	-	ENSG00000084636.13	protein_coding	53	19.844	12.273	6.132	49.467	29.837	31.437	54.964	16.91	14.493	17.359	7.188	9.244	15.124	11.024	16.292	15.128	16.656	16.186	35.57	21.067	24.584	0.473	42.292	68.593	76.071	40.42	16.795	29.917	7.385	20.369	26.115	12.27	3.148	6.098	0.856	16.231	8.756	1.742	40.691	92.66	2.431
chr1	31727116	31764893	ADGRB2	435	-	ENSG00000121753.8	protein_coding	53	1.089	0.909	0.916	1.111	0.675	0.261	1.18	24.624	42.786	31.024	16.014	19.663	57.788	43.669	32.098	16.137	41.544	30.967	5.047	11.501	0.926	0.094	0.538	1.73	1.294	1.193	0.519	1.101	0.191	0.787	1.302	2.332	1.34	0.634	0.031	0.423	0.219	0.163	1.312	0.856	0.083
chr1	31758659	31758735	MIR4254	0	-	ENSG00000266580.1	miRNA	53	0	0	0	0	0	0	0	0	0	0	0	0	0	0	0	0	0	0	0	0	0	0	0	0	0	0	0	0	0	0	0	0	0	0	0	0	0	0	0	0	0
chr1	31789129	31791322	RP11-84A19.3	203	+	ENSG00000254545.1	antisense	53	0.371	0.16	0.094	0.432	0.149	0.049	2.303	0.089	0.031	0.092	0	0.033	0.049	0.034	0.107	0.141	0.107	0.127	0.213	0.239	0.166	0	3.053	0.568	0.179	0	0.082	0	0.023	0	0.116	0	0	0.086	0	2.007	0.066	0	0.206	0.045	0
chr1	31790421	31816051	SPOCD1	262	-	ENSG00000134668.8	protein_coding	53	0.786	0.27	0.201	0.884	0.352	0.102	4.808	0.19	0.07	0.233	0.047	0.054	0.098	0.081	0.262	0.277	0.212	0.259	0.567	0.462	0.321	0.014	7.529	0.989	0.678	0.051	0.167	0.055	0.056	0.037	0.117	0.052	0.015	0.13	0.025	3.385	0.084	0.011	0.359	0.08	0.025
chr1	31842018	31855568	RP11-84A19.2	1	-	ENSG00000203620.2	lincRNA	53	0	0	0	0	0	0	0	0	0	0	0	0	0	0	0	0	0	0	0	0.008	0	0	0	0	0	0	0	0	0	0	0	0	0	0	0	0	0	0	0	0	0
chr1	31851912	31921841	RP11-84A19.4	183	-	ENSG00000269967.1	lincRNA	53	0.377	0.541	0.08	0.126	0.145	0.061	0.574	0.05	0.039	0.106	0.06	0.091	0.075	0.058	0.104	0.103	0.069	0.069	0.235	0.121	0.401	0.208	0.14	0.362	0.408	0.194	0.205	0.143	0.151	0.112	0.117	0.447	0.104	0.091	0.175	0.548	0.248	0.057	0.377	0.474	0.109
chr1	31906420	31944856	PTP4A2	549	-	ENSG00000184007.13	protein_coding	53	50.417	50.431	28.223	30.238	32.067	31.191	55.802	63.825	32.166	42.753	20.055	18.45	31.333	35.309	75.488	54.035	39.741	64.389	94.631	95.987	46.45	51.371	45.449	36.775	36.208	33.316	35.207	33.57	16.438	32.69	34.328	38.927	27.919	24.802	15.017	38.153	28.198	54.847	32.454	33.681	16.76
chr1	31933019	31933975	RP4-534N18.2	102	+	ENSG00000228634.1	lincRNA	53	0.103	0.144	0.039	0.034	0.037	0	0.087	0	0	0	0	0	0.022	0	0.041	0	0	0.026	0.053	0.051	0.131	0.111	0.104	0.04	0.104	0.04	0.081	0.044	0.04	0.031	0.059	0.134	0.027	0	0.02	0.136	0.078	0.03	0.077	0.121	0.043
chr1	32013828	32060850	KHDRBS1	531	+	ENSG00000121774.13	protein_coding	53	35.412	33.561	27.18	29.108	28.868	34.018	40.017	19.173	19.26	22.545	45.712	35.36	18.72	22.535	19.613	23.16	23.654	19.3	20.443	17.396	38.155	75.089	37.733	50.022	47.714	30.692	30.221	28.987	28.364	28.159	40.617	20.333	15.674	24.913	11.251	30.285	27.117	13.343	33.69	54.602	16.052
chr1	32052290	32073474	RP11-277A4.4	79	-	ENSG00000203325.3	antisense	53	0.066	0.034	0	0.063	0.033	0.033	0	0.034	0.026	0.018	0.033	0.035	0.025	0.022	0.025	0.033	0.028	0	0.02	0.018	0.06	0.028	0	0.06	0.092	0.03	0.03	0.031	0.03	0.033	0.011	0.022	0	0.024	0	0.064	0.065	0	0.112	0.105	0
chr1	32072030	32102866	TMEM39B	391	+	ENSG00000121775.13	protein_coding	53	4.79	4.537	3.792	4.95	4.372	3.506	4.691	2.828	3.394	3.177	3.515	3.488	4.359	3.794	2.931	3.586	3.454	2.952	2.577	2.389	4.923	6.614	5.111	6.841	7.32	4.215	3.802	3.602	3.86	3.438	5.341	2.5	1.729	3.77	2.952	4.73	3.634	1.761	4.784	5.985	2.069
chr1	32086948	32087007	MIR5585	0	+	ENSG00000266203.1	miRNA	53	0	0	0	0	0	0	0	0	0	0	0	0	0	0	0	0	0	0	0	0	0	0	0	0	0	0	0	0	0	0	0	0	0	0	0	0	0	0	0	0	0
chr1	32108037	32176568	KPNA6	460	+	ENSG00000025800.9	protein_coding	53	11.151	10.752	12.296	12.091	11.587	13.219	12.548	6.622	8.122	7.653	14.729	13.845	9.518	9.791	7.159	9.478	8.263	6.358	6.655	6.876	11.184	13.661	12.816	12.63	12.848	13.569	10.169	13.976	11.879	14.658	13.054	10.791	11.203	9.589	6.377	11.758	10.67	14.756	11.595	10.66	6.06
chr1	32170732	32176568	RP4-622L5.2	446	+	ENSG00000250135.1	sense_intronic	53	8.098	8.581	8.89	9.208	8.736	9.069	9.129	6.709	7.63	6.653	10.825	10.236	8.42	8.352	7.044	9.367	6.912	6.294	5.538	6.789	8.705	11.011	9.69	9.432	9.406	10.377	7.653	10.549	9.228	10.683	9.063	8.1	8.031	7.495	5.716	9.295	7.726	9.865	9.302	7.848	4.559
chr1	32179685	32198285	TXLNA	497	+	ENSG00000084652.11	protein_coding	53	15.746	19.6	27.497	22.415	20.78	18.288	20.143	7.986	7.456	9.915	19.142	21.849	10.054	8.299	8.005	10.654	10.058	9.207	9.151	8.968	17.834	31.93	27.791	21.393	25.084	24.763	20.042	23.234	19.285	24.288	27.452	10.595	7.816	19.031	18.237	19.291	17.647	7.929	23.346	23.247	12.895
chr1	32200385	32205387	CCDC28B	382	+	ENSG00000160050.10	protein_coding	53	1.437	1.839	5.487	1.817	1.923	1.308	1.844	3.537	3.765	3.582	8.719	8.596	3.974	3.692	3.134	3.494	3.847	3.325	2.267	2.851	2.041	21.71	2.24	2.974	3.565	3.006	2.085	2.294	0.995	2.026	3.327	2.812	3.016	2.915	0.84	2.007	1.735	12.013	2.523	3.304	1.172
chr1	32204768	32206814	RP4-622L5.7	362	-	ENSG00000224066.1	antisense	53	1.234	1.359	3.462	1.572	1.631	0.997	1.821	2.195	2.529	2.694	5.282	5.381	3.17	2.532	2.28	2.65	2.946	2.447	1.413	1.788	1.991	7.774	1.817	2.389	3.29	2.227	1.996	1.959	1.024	1.668	3.49	1.524	1.474	2.956	0.74	1.799	2.003	4.649	2.635	3.416	1.123
chr1	32205634	32208687	IQCC	352	+	ENSG00000160051.7	protein_coding	53	1.429	1.115	2.581	1.152	1.27	0.798	1.849	1.592	2	2.241	5.561	5.784	3.147	2.543	1.617	2.078	2.53	1.793	1.089	1.256	2.046	3.131	1.764	1.847	2.667	1.781	2.053	1.658	1.283	1.598	2.718	0.891	0.682	2.405	0.621	1.735	1.994	0.676	2.891	3.749	1.621
chr1	32209093	32212793	DCDC2B	210	+	ENSG00000222046.2	protein_coding	53	0.158	0.164	0.327	0.209	0.211	0.135	0.271	0.115	0.158	0.212	0.321	0.424	0.282	0.165	0.12	0.199	0.247	0.127	0.092	0.081	0.281	0.147	0.23	0.409	0.261	0.243	0.286	0.248	0.13	0.224	1.155	0.107	0.075	0.292	0.059	0.62	0.337	0.045	0.444	0.554	0.149
chr1	32217436	32221197	TMEM234	413	-	ENSG00000160055.15	protein_coding	53	4.569	5.014	7.416	5.782	6.131	4.239	5.386	2.272	2.758	3.335	2.435	2.915	4.529	3.368	2.476	3.329	3.886	2.441	1.83	2.086	6.893	4.178	5.143	5.163	8.497	5.545	6.474	5.543	5.039	4.813	7.643	3.817	2.8	8.529	2.981	6.961	6.5	1.027	8.096	8.711	3.553
chr1	32224033	32231604	EIF3I	600	+	ENSG00000084623.7	protein_coding	53	88.395	94.839	114.372	76.903	81.424	74.319	89.751	48.366	53.289	54.114	54.155	52.704	56.308	59.149	46.622	55.691	56.048	49.173	49.868	50.367	96.333	182.908	143.678	88.155	91.006	84.923	82.051	84.516	91.102	82.368	92.225	59.383	56.503	80.389	47.704	84.634	78.584	92.958	76.69	107.997	64.04
chr1	32231657	32241620	MTMR9LP	431	-	ENSG00000220785.3	transcribed_unprocessed_pseudogene	53	9.604	8.777	13.622	9.041	11.028	4.667	4.976	3.486	2.42	3.057	1.604	2.135	2.715	1.826	3.329	4.472	2.809	3.041	3.666	4.367	11.577	0.766	1.969	11.782	16.546	5.945	6.734	7.221	2.969	6.444	11.304	5.773	5.271	10.558	1.825	12.134	7.441	1.387	8.388	30.463	7.15
chr1	32247232	32248856	FAM167B	386	+	ENSG00000183615.5	protein_coding	53	3.584	8.626	10.81	3.073	4.514	1.705	5.305	0.893	0.802	0.84	0.873	0.87	0.669	0.604	0.879	1.528	0.955	0.62	1.434	1.145	5.223	0.531	1.648	5.549	12.141	3.431	3.466	3.659	1.689	4.116	5.438	1.962	2.777	18.305	2.715	8.931	2.969	0.698	4.223	2.236	2.889
chr1	32251238	32286165	LCK	357	+	ENSG00000182866.12	protein_coding	53	0.881	1.628	0.418	0.55	0.797	0.138	1.783	0.096	0.053	0.087	0.034	0.053	0.067	0.04	0.135	0.149	0.065	0.102	0.444	0.172	0.845	44.216	0	1.182	1.133	0.306	2.101	0.31	1.203	0.408	1.315	0.367	0.176	0.724	0.958	4.911	1.106	0.091	0.527	0.236	0.259
chr1	32286451	32286561	Y_RNA	0	-	ENSG00000252450.1	misc_RNA	53	0	0	0	0	0	0	0	0	0	0	0	0	0	0	0	0	0	0	0	0	0	0	0	0	0	0	0	0	0	0	0	0	0	0	0	0	0	0	0	0	0
chr1	32292085	32333635	HDAC1	531	+	ENSG00000116478.7	protein_coding	53	20.668	23.659	35.696	24.457	25.804	25.543	39.316	11.566	9.344	11.567	2.62	3.86	8.945	7.397	11.661	14.291	10.682	10.12	13.821	11.955	30.734	91.053	30.735	44.425	43.683	33.76	72.502	30.805	51.25	29.622	34.643	14.475	13.116	32.818	18.591	33.471	36.917	5.252	27.427	47.808	18.832
chr1	32333831	32336379	MARCKSL1	592	-	ENSG00000175130.6	protein_coding	53	17.492	41.343	35.979	5.931	24.245	3.843	23.474	158.675	129.166	108.669	82.265	85.465	107.774	103.605	163.058	144.437	109.832	116.103	476.183	221.924	39.421	178.49	6.693	50.525	59.528	7.54	61.439	7.753	6.95	7.653	72.422	19.635	8.51	20.091	11.048	25.555	42.227	2.668	61.953	282.377	8.906
chr1	32349193	32350663	RP4-811H24.9	125	-	ENSG00000233775.1	lincRNA	53	0	0.027	0.089	0.041	0.058	0	0.034	0.066	0.053	0.098	0.093	0.114	0.065	0.055	0.073	0.101	0.072	0.086	0.1	0.108	0	0.06	0	0.034	0.105	0.06	0.059	0.066	0	0.054	0.134	0	0	0.084	0.03	0	0.049	0	0.072	0.774	0.028
chr1	32351520	32354096	TSSK3	236	+	ENSG00000162526.6	protein_coding	53	0.367	0.14	0.516	0.454	0.397	0.396	0.927	0.173	0.151	0.288	0.464	0.399	0.159	0.183	0.203	0.247	0.263	0.202	0.335	0.192	0.402	0.293	0.141	1.098	0.87	0.395	0.341	0.392	0.151	0.419	0.839	0.21	0.197	0.291	0.06	0.253	0.622	0.347	0.813	1.643	0.451
chr1	32361269	32361876	FAM229A	436	-	ENSG00000225828.1	protein_coding	53	3.886	3.605	5.182	2.928	3.119	2.465	4.319	4.063	3.408	3.392	10.366	10.377	3.385	3.227	3.511	4.132	3.549	3.476	3.158	3.272	4.809	1.187	1.078	6.415	9.134	4.121	4.828	4.087	2.254	3.694	7.766	1.783	1.143	7.442	4.67	4.172	5.124	1.036	5.446	10.751	2.078
chr1	32365102	32394448	BSDC1	502	-	ENSG00000160058.14	protein_coding	53	18.919	17.904	30.958	17.234	16.709	16.215	19.347	18.237	21.55	18.599	27.407	33.096	24.426	21.698	19.954	20.396	20.038	16.85	18.864	17.024	20.439	11.067	13.619	18.44	25.632	17.652	18.781	17.187	14.944	16.895	18.796	11.902	10.287	18.662	20.124	18.279	21.195	10.432	21.954	29.614	16.793
chr1	32402108	32403115	GAPDHP20	32	-	ENSG00000224333.1	processed_pseudogene	53	0	0	0	0	0	0	0	0	0	0	0	0.02	0	0	0	0.007	0	0	0	0	0	0	0	0	0	0	0	0	0	0	0	0	0	0	0	0	0	0	0	0	0
chr1	32421978	32422319	RP11-395N6.4	10	+	ENSG00000270850.1	processed_pseudogene	53	0	0	0	0	0	0	0	0	0	0	0	0	0	0	0	0	0	0	0	0	0	0	0	0	0	0	0	0	0	0	0	0	0	0	0	0	0	0	0	0	0
chr1	32423213	32426789	LRRC37A12P	32	-	ENSG00000229259.1	unprocessed_pseudogene	53	0	0	0	0	0	0	0.023	0	0	0	0	0	0	0.009	0	0.008	0	0	0	0	0	0	0	0.019	0	0	0	0	0	0	0.018	0	0	0	0	0	0	0	0.009	0.012	0
chr1	32457834	32458132	RN7SL122P	0	+	ENSG00000263529.1	misc_RNA	53	0	0	0	0	0	0	0	0	0	0	0	0	0	0	0	0	0	0	0	0	0	0	0	0	0	0	0	0	0	0	0	0	0	0	0	0	0	0	0	0	0
chr1	32536112	32536564	RP1-27O5.3	0	+	ENSG00000254553.1	protein_coding	53	0	0	0	0	0	0	0	0	0	0	0	0	0	0	0	0	0	0	0	0	0	0	0	0	0	0	0	0	0	0	0	0	0	0	0	0	0	0	0	0	0
chr1	32539426	32539572	ZBTB8A	225	+	ENSG00000160062.10	protein_coding	53	0.656	0.555	0.322	0.542	0.535	0.546	0.866	0.131	0.101	0.153	0.477	0.325	0.124	0.154	0.129	0.106	0.103	0.128	0.149	0.093	0.612	0	0.774	0.938	1.568	0.419	0.445	0.564	0.337	0.628	0.635	0.261	0.117	0.305	0.132	0.494	0.707	0.201	0.66	0.496	0.279
chr1	32620819	32650903	ZBTB8OS	393	-	ENSG00000176261.11	protein_coding	53	3.889	3.865	4.426	4.196	4.552	3.948	4.748	3.34	3.646	3.912	5.033	4.421	3.841	4.101	3.345	4.32	3.843	3.871	2.528	3.414	4.198	11.737	4.325	4.311	4.183	4.479	5.278	4.762	4.068	4.791	4.949	3.394	3.209	4.665	3.214	4.868	3.98	3.381	4.03	3.393	3.219
chr1	32639950	32640052	Y_RNA	0	+	ENSG00000200591.1	misc_RNA	53	0	0	0	0	0	0	0	0	0	0	0	0	0	0	0	0	0	0	0	0	0	0	0	0	0	0	0	0	0	0	0	0	0	0	0	0	0	0	0	0	0
chr1	32651141	32673580	RBBP4	504	+	ENSG00000162521.14	protein_coding	53	20.414	17.838	29.609	17.016	18.031	19.076	29.717	12.27	12.385	14.168	13.622	11.576	11.904	14.475	11.816	14.836	14.196	11.476	14.318	13.044	22.81	71.4	28.894	27.833	37.542	17.65	20.642	19.349	18.557	19.302	25.215	13.929	12.044	14.463	6.945	19.778	23.599	11.986	21.296	29.759	15.503
chr1	32694864	32703596	SYNC	357	-	ENSG00000162520.10	protein_coding	53	2.579	2.138	2.335	8.675	5.574	5.481	2.884	1.079	1.072	1.03	0.188	0.285	0.835	0.884	0.762	1.105	1.102	0.708	0.92	1.17	1.88	0.02	4.205	2.079	2.732	4.91	3.183	11.717	1.697	14.718	6.489	3.048	1.794	0.363	0.076	2.359	1.546	18.659	2.216	0.847	0.167
chr1	32717733	32725237	RP11-114B7.6	37	-	ENSG00000224409.1	antisense	53	0	0	0.439	0	0	0	0	0	0	0	0	0	0	0	0	0	0	0	0	0	0	0	0	0.035	0	0	0	0	0.155	0	0	0	0	0	0	0	0	0	0	0	0
chr1	32741884	32774970	KIAA1522	479	+	ENSG00000162522.6	protein_coding	53	4.076	4.517	61.534	4.059	3.048	2.118	17.206	8.417	10.36	5.176	1.129	1.771	13.785	10.722	4.147	5.758	6.147	4.043	1.134	2.14	14.524	0.087	1.38	6.006	4.595	4.432	42.085	9.875	45.736	10.092	11.752	2.037	2.061	29.994	4.251	14.676	46.875	1.066	6.011	17.277	30.73
chr1	32775238	32811647	YARS	455	-	ENSG00000134684.6	protein_coding	53	8.908	8.914	20.554	7.345	6.994	5.756	7.855	7.406	12.753	15.589	13.568	13.772	17.114	16.945	9.154	12.096	11.496	13.654	7.36	8.105	8.97	28.43	23.766	8.798	7.897	7.588	7.402	7.042	10.985	7.76	9.733	5.447	4.412	6.557	8.067	14.355	9.167	7.305	7.433	7.185	7.693
chr1	32816766	32858875	S100PBP	391	+	ENSG00000116497.13	protein_coding	53	3.999	3.642	4.476	3.235	3.411	3.297	4.415	2.609	2.261	5.378	7.877	7.188	2.28	2.064	2.709	3.965	4.473	4.429	3.413	3.059	4.442	10.3	4.14	5.162	7.039	4.276	3.556	3.753	2.274	3.678	6.184	1.851	1.383	2.775	1.923	3.97	3.53	1.319	5.482	7	1.606
chr1	32862267	32872482	FNDC5	412	-	ENSG00000160097.11	protein_coding	53	0.383	0.406	9.855	2.932	1.251	0.47	0.565	6.194	9.423	8.559	36.675	45.326	13.566	12.294	6.224	7.349	8.606	7.422	2.411	7.226	0.546	0.224	0.091	0.785	0.677	0.786	0.344	4.391	0.25	4.17	3.032	16.794	16.366	0.578	1.961	0.434	4.051	31.9	0.494	4.305	0.189
chr1	32885993	32893629	HPCA	518	+	ENSG00000121905.5	protein_coding	53	0.063	0.099	0.051	0.133	0.103	0.106	0.116	28.362	66.514	343.108	23.73	28.728	84.913	83.021	77.277	8.077	296.98	269.437	0.74	3.838	0.078	0.039	0.018	0.238	0.266	0.199	0.227	0.141	0.034	0.101	0.224	0.06	0.042	0.077	0.021	0.084	0.058	0.024	0.114	0.243	0.095
chr1	32895304	32901438	TMEM54	505	-	ENSG00000121900.14	protein_coding	53	6.247	8.798	6.725	10.323	9.642	3.603	30.795	25.19	22.712	17.52	4.597	6.155	21.241	21.019	16.434	18.79	21.169	16.128	12.964	18.372	12.478	0.24	8.677	20.752	15.332	22.932	147.856	24.65	52.873	27.203	15.977	5.697	3.695	20.8	3.398	13.834	22.796	1.412	5.74	9.753	8.165
chr1	32936444	32964685	RNF19B	455	-	ENSG00000116514.12	protein_coding	53	8.353	9.801	7.989	9.888	8.589	11.585	10.458	4.649	5.589	5.047	10.827	12.236	8.042	7.505	4.315	6.195	5.869	4.399	4.484	4.935	8.37	10.732	4.506	8.171	9.526	8.607	16.176	6.73	20.93	7.128	9.226	4.286	4.312	10.205	3.191	12.981	11.147	5.76	9.319	7.258	3.686
chr1	32979941	32980472	RP4-803A2.1	112	+	ENSG00000217644.4	processed_pseudogene	53	0.081	0.043	0.04	0	0	0	0	0	0.024	0.026	0	0	0.033	0.02	0	0.07	0.031	0	0.097	0.059	0.086	0.157	0.037	0.125	0.045	0	0.063	0	0	0	0	0.317	0.261	0.081	0	0.151	0.169	0.338	0.081	0	0
chr1	32988043	32988233	RP4-803A2.2	67	+	ENSG00000239670.1	unprocessed_pseudogene	53	0	0	0	0	0	0	0	0	0	0	0	0	0	0	0	0	0	0	0	0	0	0	0	0	0	0	0	0	0	0	0	0.086	0.109	0.037	0	0	0	0.105	0	0	0
chr1	33007983	33080996	AK2	482	-	ENSG00000004455.12	protein_coding	53	17.158	16.678	17.324	10.922	13.384	10.747	15.211	7.526	6	7.42	13.62	14.1	6.724	6.2	7.676	8.705	6.746	7.187	11.537	10.092	19.795	51.652	20.714	16.883	19.183	13.825	22.128	12.674	18.172	12.317	16.983	12.092	10.233	26.737	20.448	16.492	16.468	11.786	18.798	15.752	9.093
chr1	33031034	33032469	RP1-117O3.2	237	+	ENSG00000236065.2	antisense	53	0.663	0.471	0.317	0.308	0.353	0.327	0.303	0.522	0.384	0.429	1.591	1.838	0.562	0.535	0.592	0.644	0.391	0.508	1.165	0.81	0.567	0.458	0.284	0.256	0.293	0.327	0.268	0.299	0.137	0.328	0.32	0.58	0.549	0.447	0.135	0.323	0.285	0.745	0.681	0.475	0.133
chr1	33081103	33120530	AZIN2	353	+	ENSG00000142920.12	protein_coding	53	0.661	0.651	2.014	0.684	0.724	0.486	0.765	3.718	4.765	4.718	5.062	6.142	6.672	5.87	5.171	4.493	3.838	4.422	8.734	5.314	1.296	0.054	0.639	1.782	3.136	1.08	2.479	0.688	0.319	0.616	1.049	1.328	0.524	1.367	0.288	0.798	1.265	0.272	1.699	2.801	0.44
chr1	33145401	33182059	TRIM62	376	-	ENSG00000116525.9	protein_coding	53	2.403	1.959	4.587	2.783	2.696	2.753	4.489	3.853	3.07	2.628	8.86	10.472	3.424	2.564	4.553	4.891	2.479	2.85	4.886	4.341	2.874	1.598	2.037	2.671	3.107	2.316	2.363	2.346	3.19	2.408	2.991	1.388	1.254	2.806	0.694	2.512	3.755	1.625	4.267	3.003	1.403
chr1	33256544	33300719	ZNF362	457	+	ENSG00000160094.10	protein_coding	53	10.735	8.561	8.337	19.434	16.064	18.129	14.658	8.741	10.056	9.539	15.685	16.985	12.339	11.395	8.022	8.362	9.537	8.914	6.707	6.935	11.634	2.004	5.991	11.326	16.513	12.881	6.934	11.455	7.029	11.138	13.863	8.542	7.752	10.468	3.139	9.742	10.675	5.191	14.791	12.964	5.442
chr1	33261211	33261680	RP11-415J8.7	193	+	ENSG00000270115.1	lincRNA	53	0.206	0.146	0.231	0.648	0.432	0.349	0.303	0.102	0.103	0.166	0.602	0.692	0.132	0.111	0.089	0.189	0.144	0.103	0.093	0.132	0.273	0.069	0.133	0.202	0.529	0.228	0.141	0.209	0.247	0.174	0.074	0.114	0.103	0.319	0.115	0.186	0.431	0.092	0.34	0.405	0.138
chr1	33306765	33321098	A3GALT2	107	-	ENSG00000184389.8	protein_coding	53	0.061	0.067	0.043	0.069	0.074	0.058	0.044	0.022	0.014	0.023	0.18	0.179	0.038	0.024	0.018	0.033	0.022	0.018	0.041	0.022	0.074	0	0.026	0.102	0.044	0.043	0.033	0.041	0.021	0.042	0.145	0.016	0	0.066	0.018	0.086	0.056	0.028	0.098	0.044	0.018
chr1	33307365	33326043	RP11-415J8.3	371	+	ENSG00000225313.2	antisense	53	4.799	3.327	3.76	3.655	4.093	4.488	2.764	1.047	0.882	1.36	3.636	4.426	1.477	0.943	1.199	1.296	1.414	1.196	1.73	1.674	4.029	0.376	2.949	2.389	3.181	3.03	3.105	3.126	1.828	3.036	4.622	2.069	1.721	4.784	2.657	4.906	2.976	1.68	6.103	2.348	1.65
chr1	33323622	33431052	PHC2	535	-	ENSG00000134686.12	protein_coding	53	43.31	37.711	27.134	43.856	42.326	55.775	34.108	13.832	12.825	15.24	24.748	28.347	18.359	14.893	15.984	15.983	14.522	16.006	22.305	17.479	40.244	5.469	35.244	38.087	36.963	37.774	23.742	37.594	15.159	37.309	41.483	24.307	20.195	46.901	20.962	49.284	30.83	47.974	59.712	25.446	11.692
chr1	33332392	33332492	AL513327.1	188	-	ENSG00000266239.1	miRNA	53	0.436	0.249	0.229	0.421	0.334	0.526	0.294	0	0	0	0.194	0.196	0	0	0	0	0	0	0.1	0	0.475	0	0.19	0.202	0.211	0.223	0.193	0.267	0.16	0.265	0.327	0.225	0.153	0.29	0.207	0.608	0.295	0.128	0.619	0.227	0
chr1	33336565	33336864	RN7SKP16	293	-	ENSG00000222112.1	misc_RNA	53	2.009	1.482	0.973	1.301	1.319	1.727	0.986	0.175	0.155	0.312	0.56	1.053	0.368	0.157	0.21	0.192	0.242	0.193	0.532	0.239	1.785	0.169	1.481	1.304	1.079	1.202	0.878	1.158	0.61	1.339	1.556	1.203	1.174	1.425	0.606	2.284	1.668	1.15	3.444	1.161	0.561
chr1	33350351	33363245	RP11-415J8.5	196	+	ENSG00000233246.1	antisense	53	0	0	0	0.027	0.034	0.036	0.113	0	0	0	0.044	0.033	0	0	0	0	0	0	0	0	0.041	0	0	0.043	0.078	0.102	0.041	0.092	0.032	0.108	0.046	0	0	0.037	0	0	0.035	0	0	0.055	0
chr1	33442024	33442111	AL138837.1	0	-	ENSG00000221225.1	miRNA	53	0	0	0	0	0	0	0	0	0	0	0	0	0	0	0	0	0	0	0	0	0	0	0	0	0	0	0	0	0	0	0	0	0	0	0	0	0	0	0	0	0
chr1	33466248	33468954	TLR12P	3	+	ENSG00000234512.1	unitary_pseudogene	53	0	0	0	0	0	0	0	0	0	0	0	0	0	0	0	0	0	0	0	0	0	0	0	0	0	0	0	0	0	0	0	0	0	0	0	0	0	0	0	0	0
chr1	33472644	33496507	ZSCAN20	244	+	ENSG00000121903.10	protein_coding	53	0.572	0.546	0.57	0.629	0.584	0.474	0.745	0.294	0.273	0.378	0.673	0.67	0.317	0.319	0.297	0.312	0.333	0.325	0.329	0.357	0.619	1.23	1.013	0.463	0.556	0.628	0.609	0.685	0.437	0.758	0.696	0.461	0.495	0.495	0.16	0.441	0.537	0.241	0.759	0.932	0.314
chr1	33512007	33512743	RP4-580O19.2	107	-	ENSG00000235907.2	processed_pseudogene	53	0.063	0.039	0.027	0.06	0.06	0.056	0.1	0.044	0.051	0.067	0.19	0.175	0.058	0.043	0.042	0.043	0.06	0.059	0.069	0.073	0.069	0.027	0.039	0.055	0.11	0.074	0.057	0.072	0.025	0.054	0.018	0.053	0	0.04	0	0.054	0	0.034	0.101	0.065	0.046
chr1	33514008	34165842	CSMD2	210	-	ENSG00000121904.13	protein_coding	53	0.128	0.064	0.274	0.239	0.073	0.092	0.041	0.925	1.008	1.03	1.067	1.308	1.427	1.145	0.966	1.461	1.519	0.89	0.345	0.808	0.058	0.003	0.309	0.036	0.107	0.092	0.056	0.085	0.021	0.082	0.065	0.084	0.03	0.059	0.005	0.051	0.03	0.009	0.32	0.014	0.064
chr1	33838522	33840140	HSPD1P14	0	+	ENSG00000227000.2	processed_pseudogene	53	0	0	0	0	0	0	0	0	0	0	0	0	0	0	0	0	0	0	0	0	0	0	0	0	0	0	0	0	0	0	0	0	0	0	0	0	0	0	0	0	0
chr1	33860474	33864791	HMGB4	393	+	ENSG00000176256.6	protein_coding	53	0	0	0.012	0	0	0	0.036	0	0	0.009	0	0.013	0	0	0	0.009	0	0.007	0	0.011	0	0	0	0.041	0.03	0	0	0	0	0	0.032	0	0	0	0	0	0	0	0	0	0
chr1	33868952	33885458	CSMD2-AS1	241	+	ENSG00000231163.1	antisense	53	0	0	0	0	0	0	0	0	0	0	0	0	0	0	0	0	0	0	0	0	0	0	0	0	0	0	0	0	0	0	0	0	0	0	0	0	0	0	0	0	0
chr1	34112948	34113063	RNA5SP42	0	+	ENSG00000201148.1	rRNA	53	0	0	0	0	0	0	0	0	0	0	0	0	0	0	0	0	0	0	0	0	0	0	0	0	0	0	0	0	0	0	0	0	0	0	0	0	0	0	0	0	0
chr1	34166882	34219131	C1orf94	227	+	ENSG00000142698.10	protein_coding	53	0	0	0.085	0	0	0	0	0.282	0.161	0.14	0.071	0.105	0.185	0.155	0.196	0.347	0.208	0.169	0.264	0.19	0	0	0	0	0	0.012	0.02	0.015	0	0.014	0	0	0	0	0	0	0	0	0.088	0	0
chr1	34175865	34175949	AC115286.1	0	-	ENSG00000221053.1	miRNA	53	0	0	0	0	0	0	0	0	0	0	0	0	0	0	0	0	0	0	0	0	0	0	0	0	0	0	0	0	0	0	0	0	0	0	0	0	0	0	0	0	0
chr1	34276858	34277292	RP4-657M3.2	4	-	ENSG00000270241.1	processed_pseudogene	53	0	0	0	0	0	0	0	0	0	0	0	0	0	0	0	0	0	0	0	0	0	0	0	0	0	0	0	0	0	0	0	0	0	0	0	0	0	0	0	0	0
chr1	34669598	34669694	MIR552	0	-	ENSG00000207941.1	miRNA	53	0	0	0	0	0	0	0	0	0	0	0	0	0	0	0	0	0	0	0	0	0	0	0	0	0	0	0	0	0	0	0	0	0	0	0	0	0	0	0	0	0
chr1	34712736	34859816	SMIM12	383	-	ENSG00000163866.8	protein_coding	53	4.687	4.706	6.392	4.737	5.277	5.437	3.356	2.524	3.336	3.455	2.859	3.036	4.619	4.612	2.521	4.324	4.322	3.263	2.091	2.966	4.283	4.21	3.515	3.107	2.732	3.574	4.402	4.006	4.042	4.271	3.881	3.718	3.705	4.731	5.206	4.411	3.155	2.755	4.007	2.244	1.955
chr1	34755046	34758512	GJB5	392	+	ENSG00000189280.3	protein_coding	53	0.097	0.109	0.121	0.112	0.142	0.171	5.532	0.387	0.436	0.273	0.232	0.59	0.839	0.721	0.567	0.161	0.194	0.365	0.103	0.265	0.256	0.025	0.13	0.089	0.197	0.071	0.086	0.073	59.084	0.076	0.092	0.049	0.042	0.072	0.133	0.149	2.2	0.049	0.191	0.07	0.083
chr1	34759740	34763724	GJB4	293	+	ENSG00000189433.5	protein_coding	53	0.014	0.017	0.017	0.017	0.016	0.018	1.455	0.017	0.018	0.022	0.016	0.035	0.043	0.025	0.017	0.009	0.016	0.022	0.005	0.01	0.027	0.01	0.023	0.012	0.041	0.012	0.026	0.012	1.357	0.012	0.019	0.01	0.01	0.03	0.023	0.031	0.178	0.012	0.018	0.014	0.021
chr1	34761425	34788097	RP1-34M23.5	313	-	ENSG00000255811.1	antisense	53	0	0	0	0	0	0.03	2.043	0	0	0.027	0	0.035	0.033	0.027	0	0	0	0.029	0	0	0.035	0	0.031	0.03	0.043	0	0.031	0	1.749	0	0.019	0	0	0.034	0.03	0.033	0.233	0	0	0	0
chr1	34778560	34778644	AL121988.1	0	-	ENSG00000216162.1	miRNA	53	0	0	0	0	0	0	0	0	0	0	0	0	0	0	0	0	0	0	0	0	0	0	0	0	0	0	0	0	0	0	0	0	0	0	0	0	0	0	0	0	0
chr1	34781188	34786369	GJB3	390	+	ENSG00000188910.7	protein_coding	53	0.064	0.058	0.114	0.144	0.1	0.088	2.993	0.168	0.212	0.079	0.602	1.244	0.331	0.225	0.065	0.036	0.154	0.054	0.033	0.033	0.157	0.021	0.078	0.094	0.097	0.059	1.531	0.058	36.177	0.052	0.147	0.041	0.038	0.235	0.215	0.254	1.527	0.044	0.322	0.044	0.096
chr1	34792997	34795747	GJA4	468	+	ENSG00000187513.8	protein_coding	53	44.112	47.2	11.615	20.49	30.972	59.425	13.165	2.821	2.369	4.049	1.144	1.709	2.904	2.684	2.834	3.113	3.28	3.961	2.973	5.187	36.512	0.052	0.052	21.029	19.479	7.596	4.838	12.175	3.549	12.372	21.923	17.895	25.111	13.161	4.461	24.312	5.21	10.373	29.899	7.756	2.482
chr1	34850693	34851555	RP5-997D16.2	325	+	ENSG00000230163.1	antisense	53	2.218	1.827	2.843	1.592	1.972	2.058	1.869	0.647	0.666	0.764	1.395	1.569	0.759	0.688	0.636	1.091	0.809	0.72	0.773	0.771	2.049	0.945	0.923	1.428	2.076	1.888	2.818	2.107	1.658	2.352	2.375	1.041	0.846	2.214	1.947	2.457	2.163	0.537	2.394	2.164	1.205
chr1	34865435	34929585	DLGAP3	401	-	ENSG00000116544.7	protein_coding	53	0.162	0.217	0.265	0.184	0.168	0.097	0.238	17.502	25.949	22.783	16.916	18.607	29.529	24.753	18.737	7.654	26.192	23.299	0.976	4.769	0.2	0.253	0.027	0.221	0.25	0.222	0.265	0.145	0.091	0.145	0.246	0.068	0.05	0.542	0.057	0.171	0.254	0.031	0.2	0.148	0.473
chr1	34974355	34985313	RP11-244H3.1	351	-	ENSG00000241014.1	processed_transcript	53	3.653	2.568	2.977	2.717	2.891	2.651	4.153	1.056	1.018	1.136	2.448	2.486	1.087	0.973	0.88	1.371	1.466	1.02	0.974	1.024	3.54	2.867	2.978	3.068	4.163	2.144	2.347	2.629	1.128	2.228	5.176	1.284	0.74	2.777	1.143	3.864	2.127	0.363	4.592	3.616	1.491
chr1	34985197	34985353	ZMYM6NB	475	-	ENSG00000243749.1	protein_coding	53	23.588	25.667	22.315	21.208	21.183	18.338	20.057	4.134	3.369	4.82	3.193	3.169	2.547	3.013	4.074	4.387	3.979	4.257	6.202	4.771	23.397	22.569	27.876	16.997	26.127	13.279	13.227	15.865	5.582	13.852	25.187	12.2	5.991	16.181	6.264	26.859	14.804	2.318	25.999	19.797	9.144
chr1	34986164	35031968	ZMYM6	383	-	ENSG00000163867.12	protein_coding	53	3.696	3.048	3.726	3.404	3.475	2.932	3.576	2.78	2.953	3.831	6.108	5.244	3.344	3.305	2.958	3.227	4.091	3.322	3.209	2.939	3.847	4.527	2.268	4.411	5.221	3.803	4.247	3.446	3.013	2.952	4.338	2.609	2.114	3.576	2.586	4.066	3.13	1.113	5.191	5.66	2.349
chr1	35053467	35059271	RPL12P45	9	+	ENSG00000233940.1	processed_pseudogene	53	0	0	0	0	0	0	0	0	0	0	0	0	0	0	0	0	0	0	0	0	0	0	0	0	0	0	0	0	0	0	0	0	0	0	0	0	0	0	0	0	0
chr1	35059785	35115859	ZMYM1	334	+	ENSG00000197056.5	protein_coding	53	2.401	1.891	2.035	1.542	1.845	1.742	2.632	0.795	0.661	0.839	1.604	1.548	0.719	0.661	0.686	0.946	0.808	0.67	0.928	0.796	2.636	0.799	3.125	3.04	3.417	2.442	2.364	2.115	2.489	1.96	2.704	1.068	0.857	1.698	1.492	2.016	1.954	0.591	2.896	3.939	1.377
chr1	35122021	35122484	EFCAB14P1	23	+	ENSG00000228348.1	processed_pseudogene	53	0	0	0	0	0	0	0.074	0	0	0	0	0	0	0	0	0	0	0	0	0	0	0.059	0.053	0.045	0	0	0	0	0	0	0	0	0	0	0	0	0	0	0	0	0
chr1	35176377	35193148	SFPQ	554	-	ENSG00000116560.6	protein_coding	53	48.219	45.528	37.601	32.408	37.102	34.146	44.286	26.214	25.667	28.27	73.025	66.931	25.93	27.065	24.514	27.913	30.034	24.597	23.746	23.63	53.133	67.934	41.72	45.849	53.422	38.222	40.499	38.527	36.723	33.72	58.223	25.699	18.819	32.493	19.876	41.537	44.963	21.396	64.434	82.063	30.102
chr1	35195968	35196062	Y_RNA	0	+	ENSG00000201868.1	misc_RNA	53	0	0	0	0	0	0	0	0	0	0	0	0	0	0	0	0	0	0	0	0	0	0	0	0	0	0	0	0	0	0	0	0	0	0	0	0	0	0	0	0	0
chr1	35268966	35422058	ZMYM4	425	+	ENSG00000146463.7	protein_coding	53	7.301	6.763	6.928	5.564	6.293	6.417	7.634	5.687	5.991	5.845	12.301	9.364	5.726	7.158	5.533	6.759	6.167	4.897	4.766	5.1	7.961	8.868	11.698	7.315	9.204	7.285	5.473	6.016	5.038	5.685	8.151	4.196	3.669	5.53	3.166	6.705	7.208	3.781	8.014	11.252	3.899
chr1	35292199	35292498	RN7SL503P	0	-	ENSG00000240374.2	misc_RNA	53	0	0	0	0	0	0	0	0	0	0	0	0	0	0	0	0	0	0	0	0	0	0	0	0	0	0	0	0	0	0	0	0	0	0	0	0	0	0	0	0	0
chr1	35310273	35310425	SNORA62	0	+	ENSG00000201542.1	snoRNA	53	0	0	0	0	0	0	0	0	0	0	0	0	0	0	0	0	0	0	0	0	0	0	0	0	0	0	0	0	0	0	0	0	0	0	0	0	0	0	0	0	0
chr1	35350721	35351607	RPL5P4	543	+	ENSG00000229994.1	processed_pseudogene	53	40.911	39.481	32.216	31.785	34.339	36.271	42.993	16.348	13.558	16.842	19.182	16.366	12.066	13.62	14.776	18.177	18.933	16.758	20.043	19.289	47.89	75.606	43.534	49.877	58.055	51.513	36.083	45.455	33.535	41.199	49.796	23.601	17.938	27.545	15.105	29.074	36.3	17.847	38.372	120.624	44.109
chr1	35358821	35366077	ZMYM4-AS1	301	-	ENSG00000227409.1	antisense	53	1.848	1.451	1.483	1.043	1.194	1.651	1.747	0.479	0.509	0.589	1.2	0.898	0.467	0.554	0.488	0.565	0.528	0.44	0.534	0.525	1.821	4.215	4.704	1.128	1.193	1.255	0.991	1.173	1.022	1.102	1.34	0.821	0.641	0.843	0.267	1.324	1.731	1.039	1.436	2.02	0.747
chr1	35433489	35557413	KIAA0319L	444	-	ENSG00000142687.13	protein_coding	53	7.037	6.499	12.727	5.137	5.474	4.556	7.9	7.783	9.501	9.787	12.281	12.035	11.737	11.355	7.657	8.725	10.503	8.639	6.067	7.591	8.423	9.466	6.261	7.32	7.094	5.869	8.47	5.584	7.09	5.409	6.663	8.748	10.62	10.497	7.645	11.314	10.785	7.976	10.626	8.712	9.747
chr1	35509741	35511438	RP4-728D4.3	3	+	ENSG00000236274.1	processed_pseudogene	53	0	0	0	0	0	0	0	0	0	0	0	0	0	0	0	0	0	0	0	0	0	0	0	0	0	0	0	0	0	0	0	0	0	0	0	0	0	0	0	0	0
chr1	35558505	35567274	NCDN	575	+	ENSG00000020129.11	protein_coding	53	5.176	6.819	16.467	11.045	9.868	8.024	12.347	92.755	158.889	364.971	125.223	140.805	254.326	228.785	144.206	92.024	570.234	258.09	19.879	37.491	7.045	9.995	11.582	13.157	16.448	11.424	7.205	11.139	6.521	11.413	10.408	10.375	8.308	9.291	3.382	8.244	6.798	4.264	15.895	13.552	3.615
chr1	35569812	35577729	RP4-728D4.2	235	-	ENSG00000239636.1	antisense	53	0.39	0.411	0.239	0.319	0.378	0.168	0.327	0.275	0.267	0.396	1.872	2.228	0.403	0.302	0.295	0.437	0.47	0.337	0.351	0.277	0.362	1.386	0.267	0.48	0.628	0.234	0.254	0.287	0.197	0.264	0.399	0.13	0.085	0.156	0.089	0.777	0.289	0.049	0.507	0.296	0.137
chr1	35573369	35595328	TFAP2E	361	+	ENSG00000116819.6	protein_coding	53	0.8	0.801	0.35	0.613	0.734	0.462	0.635	2.997	3.056	4.203	28.456	30.211	5.183	3.584	3.031	3.97	4.72	3.96	3.204	2.741	1.006	0.673	0.408	2.1	1.621	0.892	0.68	0.978	0.703	0.817	2.063	0.385	0.291	0.413	0.155	1.202	0.702	0.18	2.372	1.762	0.294
chr1	35601583	35641844	PSMB2	507	-	ENSG00000126067.7	protein_coding	53	22.165	21.71	27.126	19.592	21.282	21.216	22.171	17.744	20.191	17.718	16.475	15.133	18.43	24.902	19.091	23.443	18.071	16.385	21.04	18.646	22.385	61.715	29.706	24.184	21.713	20.763	20.664	20.245	22.715	21.032	22.277	14.917	15.044	20.805	20.589	23.391	18.403	26.13	21.604	18.903	12.349
chr1	35713874	35719472	C1orf216	453	-	ENSG00000142686.7	protein_coding	53	6.447	6.262	7.604	11.48	9.591	9.074	6.389	18.572	29.406	14.647	13.711	13.362	40.709	44.25	21.952	19.872	21.836	12.897	10.534	11.99	5.566	6.369	9.797	7.44	7.34	12.199	5.184	10.447	2.011	10.749	7.369	5.823	4.259	2.828	1.955	7.207	3.579	5.209	10.844	5.627	1.718
chr1	35720217	35769967	CLSPN	203	-	ENSG00000092853.9	protein_coding	53	0.1	0.101	0.107	0.06	0.086	0.035	0.081	0.087	0.099	0.044	0.013	0.012	0.186	0.193	0.122	0.057	0.092	0.043	0.044	0.052	0.08	5.203	0.808	0.058	0.055	0.026	0.266	0.026	0.509	0.03	0.048	0.038	0.038	0.061	0.024	0.226	0.124	0.01	0.064	0.025	0.035
chr1	35739388	35743576	RP11-435D7.3	161	+	ENSG00000232335.1	antisense	53	0.057	0.053	0.056	0.03	0.044	0	0	0.086	0.109	0.039	0	0	0.136	0.167	0.141	0.04	0.101	0.034	0.065	0	0.05	2.231	0.376	0.038	0	0	0.15	0	0.236	0	0.021	0	0	0.033	0	0.129	0.109	0	0.045	0	0
chr1	35808171	35857890	AGO4	418	+	ENSG00000134698.10	protein_coding	53	7.477	6.1	4.002	6.286	6.551	6.201	7.684	3.743	3.587	4.484	9.053	8.233	4.109	3.893	3.684	3.954	4.217	3.636	3.314	3.718	7.103	2.671	3.343	7.02	6.992	7.832	5.647	7.791	5.03	8.442	6.849	5.21	4.247	3.766	3.343	10.223	6.407	4.846	6.53	6.306	4.16
chr1	35869807	35929610	AGO1	388	+	ENSG00000092847.6	protein_coding	53	3.625	3.09	5.355	4.056	3.825	4.232	4.342	4.224	3.852	4.451	7.484	7.175	4.335	4.178	3.948	3.972	4.427	4.082	3.316	3.612	3.733	5.233	2.752	4.159	4.774	4.116	3.874	3.706	2.91	3.597	4.091	2.896	2.097	2.516	1.587	4.123	3.637	1.809	4.447	4.544	2.354
chr1	35873269	35873752	RP4-789D17.4	0	-	ENSG00000271164.1	processed_pseudogene	53	0	0	0	0	0	0	0	0	0	0	0	0	0	0	0	0	0	0	0	0	0	0	0	0	0	0	0	0	0	0	0	0	0	0	0	0	0	0	0	0	0
chr1	35929719	35930115	RP4-789D17.5	278	-	ENSG00000271914.1	lincRNA	53	0.489	0.346	0.839	0.554	0.543	0.447	0.706	1.263	1.37	1.352	2.607	2.866	2.235	1.536	1.339	1.476	1.441	1.118	1.063	1.238	0.452	0.419	0.217	0.517	0.815	0.51	0.53	0.534	0.402	0.511	0.904	0.264	0.208	0.546	0.212	0.665	0.365	0.169	0.801	0.544	0.257
chr1	35930717	36072500	AGO3	326	+	ENSG00000126070.14	protein_coding	53	1.971	1.759	1.529	1.553	1.634	1.683	1.861	1.216	1.082	1.401	2.945	2.693	1.104	1.155	1.172	1.549	1.443	1.156	1.741	1.358	1.888	1.677	1.384	1.947	2.336	1.939	1.437	2.024	1.015	2.004	2.046	1.158	0.77	1.179	1.009	1.901	1.512	0.804	2.616	2.332	0.901
chr1	35992108	36013630	RP4-665N4.8	198	-	ENSG00000271554.1	antisense	53	0.293	0.326	0.248	0.349	0.38	0.322	0.315	0.074	0.064	0.088	0.165	0.211	0.092	0.065	0.072	0.091	0.073	0.069	0.126	0.097	0.298	1.616	0.296	0.415	0.434	0.249	0.214	0.305	0.206	0.264	0.238	0.206	0.128	0.188	0.174	0.341	0.275	0.131	0.354	0.315	0.168
chr1	36080065	36082322	RP4-665N4.4	188	-	ENSG00000232862.4	transcribed_processed_pseudogene	53	0	0	0.066	0	0	0	0	0.124	0.056	0.091	0	0.018	0.051	0.044	0.119	0.169	0.112	0.037	0.078	0.052	0.025	0	0	0.024	0.082	0.024	0	0	0	0	0.091	0	0	0.077	0	0.065	0.046	0	0.04	0.021	0.161
chr1	36084074	36088275	TEKT2	331	+	ENSG00000092850.7	protein_coding	53	0.088	0.157	0.353	0.033	0.048	0.019	0.079	1.015	0.732	0.953	0.444	0.51	0.865	0.52	1.071	2.029	1.533	0.588	0.583	0.601	0.368	0.082	0.031	0.456	0.55	0.399	0.202	0.138	0.094	0.117	3.758	0.064	0.02	1.646	0.062	1.202	0.326	0.011	0.356	0.351	1.125
chr1	36088874	36093932	ADPRHL2	480	+	ENSG00000116863.10	protein_coding	53	13.683	12.514	25.986	12.23	12.899	11.831	15.564	10.976	10.835	12.063	14.717	13.886	11.957	12.01	12.559	14.948	12.519	10.706	16.397	12.254	14.211	32.221	14.472	16.069	18.151	13.477	13.185	12.351	21.099	12.382	15.058	7.8	8.06	17.575	8.067	16.278	14.206	11.661	16.674	14.757	7.429
chr1	36095235	36125220	COL8A2	385	-	ENSG00000171812.6	protein_coding	53	3.159	2.1	0.756	25.804	13.729	18.906	7.171	0.636	0.222	0.449	4.452	5.053	0.229	0.196	0.649	0.79	0.384	0.305	1.529	1.004	4.517	0.051	1.02	7.386	8.241	4.025	1.751	10.753	2.829	8.025	3.644	2.605	0.37	0.496	0.217	2.906	5.618	0.148	13.753	2.314	0.293
chr1	36136571	36149497	TRAPPC3	477	-	ENSG00000054116.7	protein_coding	53	14.107	13.12	26.026	15.087	14.44	13.937	14.757	9.219	10.372	10.613	14.972	14.889	12.311	12.072	9.466	12.894	11.085	9.547	9.5	10.5	15.928	13.538	14.898	14.916	14.358	18.051	14.803	16.789	16.199	17.231	14.807	10.671	9.922	15.286	8.258	14.184	14.695	6.694	13.592	10.379	8.381
chr1	36155578	36180849	MAP7D1	561	+	ENSG00000116871.11	protein_coding	53	47.231	43.651	23.609	49.638	52.533	47.619	53.704	41.206	49.695	43.832	60.457	68.921	70.837	60.669	52.078	58.702	53.116	44.789	75.671	58.699	42.798	23.324	31.666	36.8	30.522	77.369	29.371	66.655	31.19	65.821	33.891	73.577	76.922	24.112	4.524	48.465	25.891	74.565	46.618	21.081	6.591
chr1	36191914	36192168	RN7SL131P	0	+	ENSG00000264592.1	misc_RNA	53	0	0	0	0	0	0	0	0	0	0	0	0	0	0	0	0	0	0	0	0	0	0	0	0	0	0	0	0	0	0	0	0	0	0	0	0	0	0	0	0	0
chr1	36224415	36305357	THRAP3	523	+	ENSG00000054118.9	protein_coding	53	29.406	25.805	32.906	27.162	26.801	29.687	31.866	14.938	15.9	16.733	30.515	26.981	16.4	17.645	15.256	17.392	17.03	13.554	13.715	14.113	30.884	51.216	37.818	32.222	31.954	30.929	26.984	33.514	26.944	33.561	29.677	19.69	20.779	19.934	17.185	28.676	27.985	41.208	30.671	31.078	15.385
chr1	36241897	36242156	UBE2V2P4	0	-	ENSG00000231849.1	processed_pseudogene	53	0	0	0	0	0	0	0	0	0	0	0	0	0	0	0	0	0	0	0	0	0	0	0	0	0	0	0	0	0	0	0	0	0	0	0	0	0	0	0	0	0
chr1	36306386	36321778	SH3D21	382	+	ENSG00000214193.5	protein_coding	53	0.948	1.048	0.761	1.319	0.923	0.597	1.076	1.244	1.848	1.229	4.104	4.397	3.044	2.23	1.282	1.723	1.673	1.009	1.154	1.136	8.34	7.729	2.048	3.05	3.71	0.706	3.297	0.785	5.625	0.795	1.622	1.38	0.6	6.876	0.408	3.96	12.053	0.381	1.561	5.21	0.333
chr1	36322970	36323615	EVA1B	450	-	ENSG00000142694.6	protein_coding	53	14.032	13.338	10.266	25.75	18.635	13.472	12.488	2.163	2.015	2.522	1.237	1.858	2.118	1.524	2.384	2.462	2.187	2.501	2.224	2.845	17.499	2.765	44.748	18.752	21.882	10.446	6.472	10.263	3.803	9.845	14.252	5.49	3.87	18.043	1.985	13.204	13.246	1.232	11.254	17.477	2.454
chr1	36327719	36329221	RP11-268J15.5	428	+	ENSG00000116883.8	antisense	53	3.281	2.304	1.54	5.662	3.082	2.872	1.81	6.79	8.404	7.085	18.58	21.537	15.48	10.432	5.945	7.712	9.25	5.797	2.914	4.648	7.979	2.674	5.689	8.176	11.317	2.143	2.538	1.921	3.759	1.763	4.694	3.394	1.308	8.527	0.987	6.64	10.97	1.37	5.297	17.359	0.547
chr1	36339623	36385896	STK40	481	-	ENSG00000196182.6	protein_coding	53	13.814	15.473	7.239	19.492	17.166	19.952	19.695	5.507	7.161	5.18	7.83	9.389	8.954	6.831	5.921	5.615	5.111	4.624	4.955	5.878	13.632	15.391	5.087	13.578	13.537	22.757	15.916	21.393	17.813	22.592	15.842	14.556	12.421	13.827	11.397	20.291	16.789	28.746	12.75	22.178	12.904
chr1	36391237	36397892	LSM10	478	-	ENSG00000181817.5	protein_coding	53	12.538	14.581	11.33	12.892	14.11	11.217	13.829	13.06	14.766	14.682	10.086	10.671	15.485	15.294	13.2	17.097	15.208	13.722	9.243	12.659	13.069	19.545	12.24	11.149	13.243	22.645	13.458	19.154	8.03	20.128	15.082	18.54	15.782	14.78	10.381	12.521	10.446	27.081	12.686	12.093	6.52
chr1	36402720	36402859	RNU4-27P	0	-	ENSG00000222821.1	snRNA	53	0	0	0	0	0	0	0	0	0	0	0	0	0	0	0	0	0	0	0	0	0	0	0	0	0	0	0	0	0	0	0	0	0	0	0	0	0	0	0	0	0
chr1	36415826	36450485	OSCP1	379	-	ENSG00000116885.14	protein_coding	53	2.267	2.495	3.336	1.687	2.073	1.741	2.404	3.32	4.02	5.43	2.866	3.08	5.229	5.823	3.547	6	6.382	3.952	1.38	2.482	3.086	0.598	1.891	2.465	2.821	2.954	1.465	3.126	1.299	3.086	3.621	1.755	1.43	4.218	0.397	2.843	2.824	0.875	3.227	3.741	1.502
chr1	36418449	36418578	SNORA63	179	-	ENSG00000201448.1	snoRNA	53	0	0.155	0	0.147	0.154	0.102	0	0.919	0.581	0.483	0.139	0.126	0.45	0.552	0.897	0.611	0.56	0.34	0.139	0.308	0.153	0	0	0.066	0.372	0.152	0	0.149	0	0.15	0.134	0.124	0	0.183	0	0.137	0.137	0	0.193	0.18	0
chr1	36455717	36464437	MRPS15	475	-	ENSG00000116898.7	protein_coding	53	15.064	17.929	16.962	9.983	11.968	10.479	13.187	10.762	11.196	11.338	8.952	8.289	10.729	11.33	10.067	12.168	10.728	10.75	8.139	11.183	14.987	23.458	15.768	11.349	11.3	15.012	13.316	13.449	14.895	14.08	11.627	15.59	18.552	16.803	16.425	13.801	12.573	25.544	10.487	9.415	9.313
chr1	36466042	36483278	CSF3R	526	-	ENSG00000119535.13	protein_coding	53	4.922	10.13	3.03	2.302	3.051	1.076	5.522	2.827	1.352	2.023	0.657	0.792	1.662	1.193	2.659	3.145	1.582	1.603	6.63	5.058	5.737	0.177	0.06	1.271	2.615	1.747	1.93	1.357	1.269	1.409	7.83	3.042	2.059	2.767	3.997	70.289	2.175	0.771	4.195	0.959	0.763
chr1	36630334	36630857	FTLP18	0	+	ENSG00000230214.1	processed_pseudogene	53	0	0	0	0	0	0	0	0	0	0	0	0	0	0	0	0	0	0	0	0	0	0	0	0	0	0	0	0	0	0	0	0	0	0	0	0	0	0	0	0	0
chr1	36773139	36775768	RP4-614N24.1	19	+	ENSG00000234481.1	antisense	53	0	0	0	0	0	0	0	0	0	0	0	0	0	0	0	0	0	0	0	0	0	0	0	0	0	0	0	0	0	0	0	0	0	0	0	0	0	0	0	0	0
chr1	36795526	37034129	GRIK3	302	-	ENSG00000163873.5	protein_coding	53	0.153	0.099	0.116	0.047	0.425	0.102	0.578	2.248	3.958	1.726	2.171	3.201	3.972	3.792	1.401	4.658	2.029	1.925	1.357	3.733	0.606	0.004	0.002	0.307	0.5	4.202	1.248	2.082	0.205	2.25	0.258	0.422	0.119	0.045	0.016	0.03	0.251	0.02	10.931	0.075	0.102
chr1	37161562	37161634	MIR4255	0	+	ENSG00000264698.1	miRNA	53	0	0	0	0	0	0	0	0	0	0	0	0	0	0	0	0	0	0	0	0	0	0	0	0	0	0	0	0	0	0	0	0	0	0	0	0	0	0	0	0	0
chr1	37203609	37203716	RNU6-636P	0	+	ENSG00000207328.1	snRNA	53	0	0	0	0	0	0	0	0	0	0	0	0	0	0	0	0	0	0	0	0	0	0	0	0	0	0	0	0	0	0	0	0	0	0	0	0	0	0	0	0	0
chr1	37262738	37325100	RP5-1180C18.1	77	-	ENSG00000223944.1	lincRNA	53	0	0	0	0	0	0	0	0.071	0.099	0.043	0	0	0.075	0.101	0.06	0.125	0.076	0.085	0.968	0.217	0	0	0	0	0	0	0	0	0	0	0	0	0	0	0	0	0	0	0	0	0
chr1	37264676	37264786	RNA5SP43	0	-	ENSG00000252368.1	rRNA	53	0	0	0	0	0	0	0	0	0	0	0	0	0	0	0	0	0	0	0	0	0	0	0	0	0	0	0	0	0	0	0	0	0	0	0	0	0	0	0	0	0
chr1	37330851	37330996	RPS29P6	49	+	ENSG00000230451.2	processed_pseudogene	53	0	0	0	0	0	0	0	0.094	0	0	0	0	0	0	0.08	0.141	0	0.125	0.277	0.259	0	0	0	0	0	0	0	0	0	0	0	0	0	0	0	0	0	0	0	0	0
chr1	37454878	37474411	LINC01137	348	-	ENSG00000233621.1	antisense	53	2.079	2.016	6.404	4.699	3.708	2.361	2.524	0.837	0.852	0.818	0.648	0.732	0.928	0.898	1.124	1.251	0.651	0.929	2.569	1.625	2.704	0.713	1.652	3.02	2.234	1.45	2.378	1.609	2.82	1.473	1.719	1.53	1.04	3.726	3.28	3.499	3.329	1.727	2.559	1.838	1.761
chr1	37474551	37484379	ZC3H12A	433	+	ENSG00000163874.8	protein_coding	53	4.866	10.949	8.038	9.272	8.472	5.787	18.847	0.527	0.402	0.511	1.3	1.49	0.489	0.361	0.471	0.938	0.389	0.469	0.978	0.889	10.75	17.867	5.789	2.411	2.964	5.174	10.455	6.009	17.674	5.103	10.862	4.742	1.891	8.201	5.776	20.23	12.739	3	4.07	3.43	4.815
chr1	37492574	37514774	MEAF6	481	-	ENSG00000163875.11	protein_coding	53	13.079	10.955	11.524	14.536	13.602	16.055	16.102	16.669	21.108	17.482	20.562	14.769	15.05	25.231	16.324	27.474	20.293	13.683	10.939	14.845	15.047	13.15	12.869	16.719	16.185	16.142	10.786	13.298	10.404	13.716	13.297	7.421	6.168	11.5	5.72	12.84	13.541	8.24	14.132	15.402	8.588
chr1	37500934	37500994	MIR5581	0	-	ENSG00000263675.1	miRNA	53	0	0	0	0	0	0	0	0	0	0	0	0	0	0	0	0	0	0	0	0	0	0	0	0	0	0	0	0	0	0	0	0	0	0	0	0	0	0	0	0	0
chr1	37534448	37554302	SNIP1	370	-	ENSG00000163877.9	protein_coding	53	3.33	3.305	3.365	3.19	3.021	2.464	3.314	1.682	1.971	1.985	3.724	3.463	2.187	2.323	1.804	2.122	2.145	1.814	1.662	1.568	3.822	4.964	4.015	3.135	3.708	3.601	3.545	3.743	3.381	3.649	4.594	1.765	1.671	2.493	2.311	3.398	3.45	1.561	3.491	3.935	1.904
chr1	37544762	37545294	FTH1P1	156	+	ENSG00000232273.1	processed_pseudogene	53	0.332	0.152	0.086	0.112	0.079	0.087	0.169	0.041	0.034	0.03	0.066	0.099	0.058	0.037	0.036	0.035	0.032	0.028	0.04	0.028	0.341	0.142	0.075	0.153	0.135	0.1	0.153	0.091	0.097	0.081	0.207	0.083	0.049	0.118	0.086	0.285	0.238	0.059	0.271	0.22	0.113
chr1	37556241	37556507	RP3-423B22.5	174	+	ENSG00000237749.3	processed_pseudogene	53	0.25	0.2	0.151	0.19	0.165	0.185	0.222	0.078	0.048	0.09	0	0	0	0.056	0.078	0.093	0.112	0.103	0.073	0.11	0.257	0.45	0.184	0.313	0.451	0.209	0.187	0.2	0.147	0.148	0.354	0.098	0.076	0.161	0.07	0.194	0.196	0.111	0.224	0.649	0.179
chr1	37556918	37562245	DNALI1	379	+	ENSG00000163879.9	protein_coding	53	1.07	1.502	3.702	1.829	1.842	1.073	2.207	2.717	2.131	2.634	1.513	1.851	2.468	2.302	2.166	4.66	2.232	1.706	2.283	2.669	2.854	0.021	1.024	1.625	2.341	2.893	1.649	3.03	0.407	3.058	3.92	2.012	0.857	5.063	2.278	3.412	3.48	0.32	3.45	6.27	4.933
chr1	37567672	37595935	GNL2	422	-	ENSG00000134697.8	protein_coding	53	8.195	8.474	7.035	6.263	6.686	6.392	6.363	3.134	3.091	3.152	4.461	3.654	3.216	3.716	3.235	4.013	2.726	3.039	4.42	3.508	9.277	15.577	11.673	8.484	9.129	6.465	7.047	6.055	7.771	6.047	8.187	5.197	4.331	5.326	3.937	8.774	8.397	8.616	7.83	7.466	4.622
chr1	37611349	37634923	RSPO1	344	-	ENSG00000169218.9	protein_coding	53	0.301	3.335	0.072	0.183	0.218	2.686	0.899	0.038	0.046	0.043	0.157	0.175	0.064	0.051	0.043	0.053	0.037	0.039	0.025	0.028	1.544	0.002	0.211	15.832	21.274	0.669	0.629	0.74	1.279	0.498	14.493	0.118	0.038	0.197	0.033	2.13	0.781	0.019	0.087	0.874	0.145
chr1	37681569	37692242	C1orf109	366	-	ENSG00000116922.10	protein_coding	53	3.758	3.498	3.552	2.897	3.057	2.98	3.291	1.97	2.494	2.505	3.883	3.384	2.559	3.054	2.061	2.691	2.578	2.101	1.737	1.965	4.176	4.765	4.058	3.338	3.354	3.036	2.744	3.161	2.778	3.183	3.881	1.683	1.285	2.673	1.594	2.648	3.456	1.793	3.66	4.672	2.081
chr1	37692417	37709719	CDCA8	339	+	ENSG00000134690.6	protein_coding	53	0.629	0.423	0.74	0.373	0.456	0.255	0.454	0.306	0.322	0.58	0.453	0.477	0.51	0.451	0.372	0.421	0.548	0.455	0.444	0.438	0.676	34.749	3.32	0.586	0.403	0.311	4.501	0.306	5.292	0.344	0.344	0.22	0.196	0.527	0.334	0.903	0.865	0.132	0.562	0.404	0.352
chr1	37713879	37765133	EPHA10	308	-	ENSG00000183317.12	protein_coding	53	0.011	0.014	0.172	0.006	0.013	0.005	0.192	1.787	3.132	2.569	0.564	0.604	4.713	3.814	1.295	2.848	4.552	2.03	0.853	1.105	0.21	0.024	0.002	0.058	0.112	0.18	11.069	0.139	0.175	0.132	0.059	0.06	0.015	0.085	0.013	0.084	0.296	0.005	0.086	0.009	0.745
chr1	37737954	37738054	Y_RNA	0	-	ENSG00000200421.1	misc_RNA	53	0	0	0	0	0	0	0	0	0	0	0	0	0	0	0	0	0	0	0	0	0	0	0	0	0	0	0	0	0	0	0	0	0	0	0	0	0	0	0	0	0
chr1	37776669	37779418	ACTN4P2	22	+	ENSG00000214141.4	processed_pseudogene	53	0	0	0	0	0	0	0	0.011	0.014	0.022	0.025	0.025	0.023	0.017	0	0.017	0.04	0.019	0	0	0	0	0	0	0	0	0	0	0	0	0	0	0	0	0	0	0	0	0	0	0
chr1	37782456	37782885	RP11-109P14.2	42	-	ENSG00000227416.2	processed_pseudogene	53	0	0	0	0	0	0	0	0	0	0.095	0.118	0.112	0.094	0.062	0	0	0.17	0.057	0	0	0	0	0	0	0	0	0	0	0	0	0	0	0	0	0	0	0	0	0	0	0
chr1	37793801	37801137	MANEAL	359	+	ENSG00000185090.10	protein_coding	53	0.467	0.459	2.815	0.727	0.604	0.454	1.436	5.281	7.332	5.862	6.623	7.215	8.748	8.198	4.925	10.569	7.503	4.697	2.582	4.524	0.958	2.363	0.27	1.422	1.403	1.135	2.013	0.836	2.055	0.784	0.63	0.343	0.333	1.098	2.247	0.922	1.534	0.999	1.014	0.485	2.926
chr1	37799719	37800879	RP11-109P14.9	376	-	ENSG00000233728.1	antisense	53	0.609	0.575	3.526	0.944	0.814	0.587	1.791	6.825	9.322	7.723	8.346	9.494	11.185	10.376	6.345	13.631	9.58	5.91	3.32	5.411	1.178	2.945	0.308	1.946	1.61	1.462	2.5	1.044	2.591	0.982	0.833	0.431	0.433	1.426	2.864	1.203	1.832	1.228	1.297	0.566	3.776
chr1	37802943	37806976	YRDC	437	-	ENSG00000196449.3	protein_coding	53	7.349	9.501	8.08	5.387	6.586	5.205	7.878	5.341	6.484	5.464	9.435	9.397	7.386	7.64	6.006	7.086	5.838	5.113	5.338	5.386	8.615	22.67	8.366	7.473	5.662	6.106	8.386	6.66	11.39	6.66	10.395	3.869	3.335	8.443	6.598	8.924	8.196	3.781	6.85	6.519	7.614
chr1	37808977	37809454	C1orf122	585	+	ENSG00000197982.12	protein_coding	53	46.222	49.028	82.149	69.176	66.834	47.869	47.39	115.595	106.956	90.747	43.15	52.98	106.254	94.339	112.315	113.86	94.472	100.547	156.593	149.265	47.366	20.516	46.532	50.689	48.119	56.137	45.481	62	41.798	62.037	50.518	56.161	40.311	70.326	45.456	38.224	37.727	27.43	53.767	34.311	37.281
chr1	37809566	37859620	MTF1	359	-	ENSG00000188786.9	protein_coding	53	2.563	2.923	2.691	2.321	2.553	2.29	2.962	2.044	1.653	2.166	3.495	3.52	1.953	1.894	2.056	2.031	2.022	1.946	2.458	2.314	2.476	4.242	3.494	3.134	2.543	2.495	2.902	2.383	5.252	2.469	3.292	1.283	1.33	1.886	1.099	3.116	2.371	2.021	2.934	3.127	1.34
chr1	37840985	37841676	RP11-109P14.8	2	+	ENSG00000235673.1	processed_pseudogene	53	0	0	0.023	0	0	0	0	0	0	0	0	0	0	0	0	0	0	0	0	0	0	0	0	0	0	0	0	0	0	0	0	0	0	0	0	0	0	0	0	0	0
chr1	37860696	37861580	RP11-109P14.10	425	+	ENSG00000230955.1	antisense	53	6.782	6.453	5.236	7.001	7.742	6.296	6.372	4.798	4.885	3.764	13.702	11.13	4.964	4.822	4.822	5.451	3.688	3.925	5.579	5.418	6.898	10.497	3.319	6.725	8.523	9.254	7.541	8.975	3.529	8.168	10.086	4.717	3.035	7.367	6.916	8.372	4.814	2.091	8.23	12.107	3.695
chr1	37860696	37947057	INPP5B	391	-	ENSG00000204084.8	protein_coding	53	4.707	4.317	3.139	5.901	5.724	6.826	5.797	1.986	2.015	2.056	7.22	7.195	2.588	2.282	2.024	2.328	1.845	1.814	2.748	2.458	4.508	10.134	2.927	5.049	5.736	6.185	4.584	6.819	2.083	6.47	6.003	3.065	1.937	3.783	3.125	5.428	2.911	1.55	6.017	8.827	2.167
chr1	37884236	37884317	SNORA63	39	+	ENSG00000252448.1	snoRNA	53	0	0	0	0	0	0	0	0	0	0	0.24	0.265	0	0	0	0	0	0	0	0	0	0	0	0	0	0	0	0	0	0	0	0	0	0	0	0	0	0	0	0.212	0
chr1	37885022	37885117	RNU6-584P	31	+	ENSG00000222282.1	snRNA	53	0	0	0	0	0	0	0	0	0	0	0.121	0.184	0	0	0	0	0	0	0	0	0	0	0	0	0.222	0	0	0	0	0	0	0	0	0	0	0	0	0	0	0	0
chr1	37956974	37990921	SF3A3	466	-	ENSG00000183431.7	protein_coding	53	14.093	12.122	13.562	13.09	12.989	13.947	14.337	6.647	7.136	8.133	13.089	11.409	8.761	9.102	6.325	7.636	7.968	7.012	5.894	7.237	14.443	25.918	18.577	14.211	13.895	13.538	12.296	13.692	11.597	13.431	17.755	6.968	5.938	9.955	5.748	13.513	11.541	10.827	15.356	16.027	7.745
chr1	37991461	37991569	RNU6-510P	96	+	ENSG00000212541.1	snRNA	53	0.125	0	0.18	0	0	0	0	0	0	0	0	0	0	0	0	0	0	0	0	0	0	0	0.15	0	0.195	0	0	0	0	0.125	0.097	0	0	0	0	0.166	0.158	0.652	0.198	0.123	0
chr1	37996769	38005606	FHL3	498	-	ENSG00000183386.5	protein_coding	53	10.728	8.431	8.947	23.716	17.298	20.918	26.907	4.128	4.03	2.463	1.114	1.448	5.147	4.131	3.755	3.571	2.194	2.395	3.857	4.715	11.476	5.714	18.226	21.793	20.649	33.437	10.638	22.719	7.051	25.022	28.695	6.058	5.745	6.875	2.085	12.811	8.732	412.911	16.926	15.284	5.044
chr1	38009257	38024824	UTP11L	425	+	ENSG00000183520.7	protein_coding	53	6.314	7.147	9.467	6.084	6.947	6.44	11.043	4.488	4.721	4.581	6.05	4.901	4.628	5.58	4.574	5.718	4.643	4.425	4.304	4.524	6.512	10.657	9.73	6.743	6.077	10.6	6.649	9.068	7.798	9.304	8.977	5.472	6.08	5.029	3.233	6.07	5.879	27.696	7.884	5.687	4.735
chr1	38043850	38046778	POU3F1	326	-	ENSG00000185668.5	protein_coding	53	0.079	0.064	0.929	0.052	0.141	0.05	1.818	0.811	2.578	5.11	0.278	0.566	2.215	2.434	2.395	0.512	4.732	4.09	0.151	0.443	0.095	0.988	0.012	0.125	0.129	0.052	0.028	0.106	2.145	0.084	0.146	0.053	0.028	0.05	0.017	0.042	0.108	0.115	18.489	0.091	0.053
chr1	38047313	38119025	RP5-884C9.2	233	+	ENSG00000224592.1	lincRNA	53	0	0	0.214	0.101	0.083	0.061	0.098	0.72	1.433	2.367	0.091	0.164	1.464	1.473	0.766	0.436	2.789	1.703	0.135	0.534	0.034	0.282	0.072	0.123	0.157	0.039	0	0.064	0.565	0.063	0.01	0	0	0	0	0.026	0.056	0.018	0.699	0.094	0.03
chr1	38080571	38080911	RP5-884C9.3	10	-	ENSG00000223589.2	processed_pseudogene	53	0	0	0	0	0	0	0	0	0	0	0	0	0	0	0	0	0	0	0	0	0	0	0	0	0	0	0	0	0	0	0	0	0	0	0	0	0	0	0	0	0
chr1	38089230	38089329	MIR3659	0	+	ENSG00000265596.1	miRNA	53	0	0	0	0	0	0	0	0	0	0	0	0	0	0	0	0	0	0	0	0	0	0	0	0	0	0	0	0	0	0	0	0	0	0	0	0	0	0	0	0	0
chr1	38209033	38214767	LINC01343	81	-	ENSG00000237290.1	lincRNA	53	0	0	0	0	0	0	0	0.008	0.031	0.026	0	0	0.025	0.022	0.015	0	0.038	0.014	0	0	0	0	0	0	0	0	0	0	0.02	0	0	0	0	0	0	0	0	0	0.021	0	0
chr1	38396658	38396765	RNU6-753P	0	+	ENSG00000200796.1	snRNA	53	0	0	0	0	0	0	0	0	0	0	0	0	0	0	0	0	0	0	0	0	0	0	0	0	0	0	0	0	0	0	0	0	0	0	0	0	0	0	0	0	0
chr1	38475195	38476484	RP11-329N22.1	85	+	ENSG00000238063.1	lincRNA	53	0	0	0	0	0	0	0	0	0	0	0	0	0	0	0	0	0	0	0	0	0	0.138	0	0	0	0	0	0	0	0	0	0	0	0	0	0	0	0	0	0	0
chr1	38708930	38710890	RP11-334L9.1	41	+	ENSG00000215895.4	processed_pseudogene	53	0	0	0	0	0	0	0.131	0	0	0	0	0	0	0	0	0	0	0	0	0	0	0.007	0.007	0.021	0.027	0	0	0	0.095	0	0.01	0	0	0	0	0	0.115	0	0	0	0
chr1	38838197	38859823	RRAGC	425	-	ENSG00000116954.7	protein_coding	53	14.199	11.806	6.775	6.982	7.613	9.554	8.13	4.213	4.581	4.809	4.863	4.986	5.183	5.049	4.177	5.726	5.158	4.453	5.368	5.069	10.604	8.265	11.42	7.914	7.687	8.565	7.332	7.596	8.382	7.786	6.659	4.308	4.258	6.38	2.865	8.094	5.359	3.563	8.231	6.948	2.907
chr1	38859999	38919396	RP5-864K19.4	297	+	ENSG00000228436.2	antisense	53	1.552	1.981	0.775	0.39	0.587	0.374	1.124	1.323	1.082	1.728	0.585	0.703	1.198	1.197	1.472	1.24	1.438	1.756	2.204	1.876	1.224	0.629	1.091	0.795	0.453	0.509	1.048	0.435	1.432	0.353	0.528	2.532	1.931	0.628	0.373	0.625	0.97	0.704	0.749	0.741	0.224
chr1	38872572	38872605	MYCBP	33	-	ENSG00000214114.4	protein_coding	53	0	0	0	0	0	0	0	0	0	0	0	0	0	0	0	0	0	0	0	0	0	0	0	0	0	0	0	0	0	0	0	0	0	0	0	0	0	0	0	0	0
chr1	38885806	38941799	RHBDL2	311	-	ENSG00000158315.6	protein_coding	53	0.446	0.656	0.254	0.104	0.201	0.082	3.462	1.966	0.994	1.636	0.7	0.659	1.006	1.057	2.317	1.447	1.263	2.127	5.126	3.349	0.587	0.061	0.663	0.186	0.246	0.184	4.49	0.121	8.138	0.117	0.269	0.369	0.295	0.365	0.106	0.299	2.575	0.083	0.25	0.199	0.131
chr1	38926869	38926977	RNU6-605P	0	+	ENSG00000199963.1	snRNA	53	0	0	0	0	0	0	0	0	0	0	0	0	0	0	0	0	0	0	0	0	0	0	0	0	0	0	0	0	0	0	0	0	0	0	0	0	0	0	0	0	0
chr1	38950824	38950925	Y_RNA	0	-	ENSG00000207466.1	misc_RNA	53	0	0	0	0	0	0	0	0	0	0	0	0	0	0	0	0	0	0	0	0	0	0	0	0	0	0	0	0	0	0	0	0	0	0	0	0	0	0	0	0	0
chr1	38958274	38958925	EIF1P2	0	-	ENSG00000235549.1	processed_pseudogene	53	0	0	0	0	0	0	0	0	0	0	0	0	0	0	0	0	0	0	0	0	0	0	0	0	0	0	0	0	0	0	0	0	0	0	0	0	0	0	0	0	0
chr1	38991222	39006059	AKIRIN1	505	+	ENSG00000174574.11	protein_coding	53	16.823	21.871	17.646	17.964	20.474	21.356	24.551	20.317	22.518	21.147	15.171	16.214	22.339	23.888	22.392	28.312	23.875	18.956	30.114	23.875	16.142	36.315	19.974	15.725	13.757	24.857	22.543	23.59	15.7	26.473	24.917	15.721	18.33	23.588	14.965	20.029	16.888	10.507	15.724	13.059	8.488
chr1	39026317	39034636	NDUFS5	663	+	ENSG00000168653.6	protein_coding	53	152.934	173.315	203.248	168.174	184.264	174.316	137.895	255.157	289.617	243.011	174.277	158.142	253.991	287.362	220.352	249.632	277.005	240.861	137.822	191.187	166.134	196.121	164.099	144.237	130.204	241.773	186.663	239.789	159.469	228.059	179.641	390.017	424.43	198.176	97.891	135.231	147.261	240.93	136.533	169.851	76.43
chr1	39081315	39487177	MACF1	461	+	ENSG00000127603.19	protein_coding	53	10.75	8.689	8.496	15.902	17.71	19.14	11.314	12.096	11.012	13.929	13.391	14.765	12.387	10.273	10.187	10.266	12.835	10.648	10.711	10.948	9.01	8.517	8.856	9.045	9.744	19.499	8.297	16.094	5.061	17.588	15.353	10.181	8.032	8.84	3.753	27.013	8.28	3.879	6.71	14.122	3.545
chr1	39120939	39121043	RNU6-608P	0	-	ENSG00000206654.1	snRNA	53	0	0	0	0	0	0	0	0	0	0	0	0	0	0	0	0	0	0	0	0	0	0	0	0	0	0	0	0	0	0	0	0	0	0	0	0	0	0	0	0	0
chr1	39154163	39154296	RNA5SP44	0	-	ENSG00000222378.1	rRNA	53	0	0	0	0	0	0	0	0	0	0	0	0	0	0	0	0	0	0	0	0	0	0	0	0	0	0	0	0	0	0	0	0	0	0	0	0	0	0	0	0	0
chr1	39206511	39206957	RP11-416A14.1	203	+	ENSG00000270040.1	sense_intronic	53	0.357	0.315	0.09	0.575	0.403	0.353	0.209	0.3	0.296	0.304	0.851	0.687	0.369	0.307	0.295	0.305	0.242	0.26	0.241	0.222	0.282	0	0	0.292	0.378	0.357	0.175	0.316	0.07	0.21	0.593	0.245	0.122	0.095	0.141	0.414	0.081	0	0.239	1.038	0
chr1	39249837	39257649	RP11-420K8.1	195	-	ENSG00000226438.1	antisense	53	0.197	0.152	0.231	0.283	0.301	0.338	0.218	0.275	0.326	0.371	0.312	0.282	0.287	0.307	0.309	0.265	0.369	0.286	0.425	0.377	0.169	0.63	0.359	0.132	0.151	0.292	0.132	0.239	0.106	0.279	0.301	0.331	0.245	0.172	0.071	0.491	0.256	0.088	0.109	0.359	0.068
chr1	39304293	39304898	HSPE1P8	22	-	ENSG00000217897.2	processed_pseudogene	53	0	0	0	0	0	0	0	0	0	0	0.054	0.081	0	0	0	0	0	0	0	0	0	0	0	0.036	0	0	0	0	0	0	0.039	0	0	0	0	0	0	0	0	0	0
chr1	39491645	39525935	BMP8A	272	+	ENSG00000183682.7	protein_coding	53	0.316	0.379	0.401	0.225	0.307	0.175	0.304	0.684	0.878	0.712	0.631	0.767	1.247	0.903	0.773	0.598	0.976	0.612	1.842	0.633	0.332	0.457	0.145	0.696	0.638	0.421	0.716	0.36	0.283	0.322	0.901	0.473	0.174	0.498	0.272	0.458	0.528	0.226	2.059	1.837	0.691
chr1	39514955	39516490	OXCT2P1	232	+	ENSG00000237624.1	unprocessed_pseudogene	53	0.195	0.168	0.131	0.31	0.359	0.263	0.096	0.116	0.171	0.108	0.24	0.218	0.232	0.205	0.138	0.181	0.141	0.14	0.35	0.156	0.159	0.195	0.46	0.049	0.39	0.339	0.276	0.302	0.092	0.272	0.492	2.468	0.715	0.202	0.068	0.178	0.067	0.051	0.606	1.288	0.095
chr1	39522279	39537282	RP11-69E11.4	379	-	ENSG00000182109.3	antisense	53	2.009	2.428	3.131	1.951	2.31	1.499	2.118	2.945	2.679	3.284	6.474	7.334	3.643	2.743	3.208	3.471	3.059	3.066	3.22	2.941	2.696	2.731	1.408	2.742	4.872	2.605	3.74	2.429	2.146	2.081	3.39	1.613	0.887	4.029	2.694	3.001	3.772	1.519	5.26	7.164	2.675
chr1	39531837	39558707	PPIEL	234	-	ENSG00000243970.1	unprocessed_pseudogene	53	0.371	0.302	0.436	0.503	0.461	0.469	0.66	0.257	0.316	0.298	0.97	1.093	0.404	0.336	0.245	0.329	0.314	0.238	0.228	0.215	0.46	0.324	0.307	0.49	0.647	0.583	0.425	0.538	0.259	0.482	0.729	0.183	0.082	0.361	0.147	0.377	0.456	0.175	0.748	1.201	0.256
chr1	39560815	39576790	PABPC4	551	-	ENSG00000090621.9	protein_coding	53	46.793	46.976	45.869	28.674	38.495	37.166	56.949	14.328	14.505	13.292	18.039	18.742	14.992	14.075	14.56	12.652	13.923	11.791	14.426	14.498	41.175	89.345	77.584	38.14	44.722	41.78	35.889	32.955	30.85	35.281	42.841	52.841	43.266	28.599	19.924	41.455	37.47	131.012	35.13	71.31	135.03
chr1	39565159	39573203	RP11-69E11.8	389	+	ENSG00000228060.1	antisense	53	5.105	4.797	4.808	3.121	3.907	4.32	6.815	1.052	1.14	0.963	1.724	1.856	1.302	1.118	0.888	0.932	1.054	0.714	1.141	1.087	4.402	11.205	9.401	3.35	5.027	3.764	3.735	3.309	3.169	3.568	4.245	5.173	4.298	2.257	1.525	4.353	4.139	14.847	3.69	7.318	13.78
chr1	39567373	39567508	SNORA55	244	-	ENSG00000201457.1	snoRNA	53	0.713	0.833	0.6	0.565	0.491	0.616	1.024	0	0	0	0.284	0.328	0.129	0	0	0	0	0	0.13	0	0.79	0.882	0.3	0.798	0.71	0.369	0.735	0.352	0.433	0.391	1.649	0.832	0.272	0.341	0.219	1.048	0.899	0.306	0.87	1.436	1.096
chr1	39624152	39639945	HEYL	446	-	ENSG00000163909.6	protein_coding	53	6.009	11.361	9.326	37.671	60.685	35.031	3.867	2.565	2.419	4.256	0.828	1.304	1.699	1.393	1.99	5.557	5.172	3.994	1.676	7.364	5.821	0.065	0.359	11.294	15.647	4.787	2.913	4.656	0.944	3.763	18.348	27.956	14.668	7.254	1.387	18.492	1.548	2.026	10.395	5.103	28.699
chr1	39633415	39633903	RP1-144F13.3	52	+	ENSG00000225903.1	antisense	53	0	0	0	0.098	0.116	0.096	0	0	0	0	0	0	0	0	0	0	0	0	0	0	0	0	0	0.062	0	0	0	0	0	0	0	0.14	0.031	0	0	0	0	0	0.088	0	0.082
chr1	39659120	39672038	NT5C1A	214	-	ENSG00000116981.3	protein_coding	53	0	0.043	0.099	0.062	0.278	0.08	0.047	0.198	0.449	0.265	2.057	2.3	0.582	0.61	0.253	0.509	0.249	0.334	0.224	0.451	0.02	0.11	0	0.037	0.043	0	0	0.036	0.038	0	0.259	1.769	1.3	0.113	0	0	0	4.765	0.038	0.082	0.523
chr1	39678647	39691689	HPCAL4	469	-	ENSG00000116983.8	protein_coding	53	0.028	0.055	0.056	0.019	0.078	0.022	0.009	50.809	79.741	28.548	77.523	76.256	77.918	73.645	44.059	35.302	71.088	18.002	5.885	10.939	0.025	0.051	0.006	0.015	0.011	0.228	0.089	0.061	0.104	0.06	0.049	0.432	0.16	2.576	0.013	0.256	0.044	0.753	0.041	1.214	2.089
chr1	39692181	39762651	PPIE	409	+	ENSG00000084072.12	protein_coding	53	5.164	4.691	5.011	6.093	5.301	5.618	7.083	3.501	3.423	3.363	4.71	4.512	4.189	4.166	3.35	3.976	3.367	3.286	4.463	3.789	5.986	10.155	5.486	6.902	7.431	6.48	6.129	5.899	4.982	5.654	6.303	3.933	3.204	5.599	3.512	5.51	5.382	3.527	8.094	7.415	5.004
chr1	39718027	39718595	RP1-144F13.4	58	+	ENSG00000225333.5	processed_pseudogene	53	0	0	0	0	0	0	0	0.032	0.059	0.067	0.072	0.071	0.067	0.032	0	0.047	0.105	0	0	0	0	0	0	0	0	0	0	0	0	0	0	0	0	0	0	0	0	0	0	0.239	0
chr1	39723565	39723627	RNU7-121P	0	-	ENSG00000252413.1	snRNA	53	0	0	0	0	0	0	0	0	0	0	0	0	0	0	0	0	0	0	0	0	0	0	0	0	0	0	0	0	0	0	0	0	0	0	0	0	0	0	0	0	0
chr1	39757181	39788861	BMP8B	321	-	ENSG00000116985.6	protein_coding	53	0.603	0.53	0.333	0.384	0.817	0.324	1.035	1.871	1.118	1.403	1.093	1.255	1.23	0.984	1.388	1.249	2.263	1.057	0.912	0.889	0.719	1.232	0.066	1.391	1.788	1.483	2.617	1.628	0.647	1.215	1.325	0.467	0.247	0.668	0.275	1.072	1.281	0.201	22.968	0.655	2.807
chr1	39769522	39771348	OXCT2	277	-	ENSG00000198754.5	protein_coding	53	0.053	0.067	0.058	0.079	0.109	0.069	0.102	0.192	0.253	0.129	0.617	0.549	0.391	0.382	0.211	0.148	0.196	0.129	0.22	0.15	0.087	0.519	0.101	0.085	0.105	0.128	0.262	0.12	0.086	0.116	0.231	0.823	0.244	0.096	0.062	0.137	0.11	0.027	1.395	0.307	0.226
chr1	39788975	39790171	RP1-118J21.25	160	+	ENSG00000261798.1	antisense	53	0	0.018	0	0	0.035	0	0.173	0.128	0.072	0.142	0.019	0.021	0.086	0.064	0.125	0.111	0.283	0.109	0.084	0.112	0.07	0.312	0	0.06	0.096	0.057	0.405	0.046	0.135	0.051	0.058	0	0	0.17	0.035	0.165	0.247	0	0.668	0	0.306
chr1	39795842	39795996	RP1-118J21.24	0	-	ENSG00000229213.1	unprocessed_pseudogene	53	0	0	0	0	0	0	0	0	0	0	0	0	0	0	0	0	0	0	0	0	0	0	0	0	0	0	0	0	0	0	0	0	0	0	0	0	0	0	0	0	0
chr1	39841050	39883511	TRIT1	431	-	ENSG00000043514.11	protein_coding	53	5.848	5.423	5.375	4.497	5.837	5.208	12.561	3.839	3.914	4.769	10.665	9.802	4.71	4.497	4.633	5.21	5.158	4.363	3.754	3.589	7.886	12.794	6.085	9.085	7.914	8.136	7.245	7.961	8.928	8.078	7.284	6.111	5.499	6.969	4.143	6.259	8.392	2.812	8.889	9.678	7.682
chr1	39881565	39881678	Y_RNA	0	-	ENSG00000202222.1	misc_RNA	53	0	0	0	0	0	0	0	0	0	0	0	0	0	0	0	0	0	0	0	0	0	0	0	0	0	0	0	0	0	0	0	0	0	0	0	0	0	0	0	0	0
chr1	39895425	39902256	MYCL	328	-	ENSG00000116990.9	protein_coding	53	0.085	0.087	0.055	0.067	0.128	0.038	12.466	0.392	0.273	0.535	0.397	0.423	0.366	0.293	0.427	0.392	0.589	0.53	0.343	0.229	0.315	0.918	0.042	0.077	0.316	0.283	2.042	0.091	8.237	0.142	0.177	0.131	0.11	0.348	1.973	0.657	1.568	0.048	0.499	0.043	7.017
chr1	39897744	39899098	RP1-118J21.5	235	+	ENSG00000236546.1	antisense	53	0.024	0.029	0	0.026	0.044	0.018	3.183	0.06	0.056	0.114	0.112	0.121	0.085	0.072	0.095	0.127	0.151	0.081	0.077	0.068	0.073	0.318	0.07	0.067	0.137	0.078	0.521	0.034	2.298	0.064	0.056	0.058	0.029	0.072	0.455	0.194	0.474	0	0.113	0	1.835
chr1	39944889	39944998	Y_RNA	0	-	ENSG00000207356.1	misc_RNA	53	0	0	0	0	0	0	0	0	0	0	0	0	0	0	0	0	0	0	0	0	0	0	0	0	0	0	0	0	0	0	0	0	0	0	0	0	0	0	0	0	0
chr1	39955129	39969966	MFSD2A	420	+	ENSG00000168389.13	protein_coding	53	0.396	1.771	0.178	0.232	0.361	0.107	1.915	6.051	5.041	5.381	2.289	3.651	6.532	5.265	7.085	6.51	4.457	5.922	6.847	7.312	1.199	4.332	1.798	1.141	1.443	1.826	3.43	0.376	6.693	0.448	1.645	0.34	0.134	2.207	49.937	22.046	1.288	0.064	8.121	0.818	0.098
chr1	39962679	39963404	RP3-342P20.2	298	+	ENSG00000228477.1	processed_pseudogene	53	0.106	0.386	0.056	0.06	0.067	0.033	0.58	0.705	0.587	0.663	0.224	0.741	1.452	0.768	0.901	0.881	0.617	0.603	1.257	1.072	0.264	0.908	0.267	0.159	0.26	0.429	0.699	0.089	1.546	0.114	0.394	0.111	0.039	0.44	7.681	3.705	0.374	0.039	2.147	0.312	0.059
chr1	40040232	40072649	CAP1	583	+	ENSG00000131236.12	protein_coding	53	75.337	67.894	44.562	119.637	111.339	123.03	71.464	33.145	30.63	41.254	20.89	21.339	30.745	33.532	30.625	30.833	33.82	36.772	42.809	35.95	64.681	115.899	90.667	75.34	52.744	66.068	77.97	111.452	64.307	114.279	74.433	26.403	16.25	51.781	20.109	88.893	48.244	9.947	95.126	38.309	18.144
chr1	40072706	40097703	PPT1	530	-	ENSG00000131238.12	protein_coding	53	23.885	28.585	26.382	36.713	33.277	26.775	32.805	32.05	37.534	41.231	40.449	35.722	38.217	44.298	30.398	38.367	39.498	34.925	29.298	32.486	28.259	29.716	27.699	33.928	36.063	28.737	18.214	26.593	13.043	23.322	31.562	15.207	9.766	22.994	4.641	40.568	23.635	4.841	29.229	28.052	12.08
chr1	40132763	40133448	RP11-115D7.3	72	+	ENSG00000226745.2	processed_pseudogene	53	0	0	0	0	0	0	0	0.049	0.051	0.046	0	0	0.053	0.05	0.027	0.077	0.032	0.044	0	0.033	0.054	0	0	0	0	0	0	0	0	0	0	0	0	0	0	0	0	0	0	0	0
chr1	40161372	40240921	RLF	406	+	ENSG00000117000.8	protein_coding	53	6.738	5.95	3.344	5.082	4.378	6.71	7.373	2.98	3.37	3.549	9.25	9.377	5.091	4.173	3.375	3.018	3.591	3.024	3.167	2.707	7.317	10.394	4.619	6.752	6.357	5.717	4.29	5.218	4.576	4.938	5.911	3.611	2.281	2.841	2.556	6.087	4.429	3.467	7.261	6.748	2.017
chr1	40177842	40177949	RNU6-1237P	0	+	ENSG00000207508.1	snRNA	53	0	0	0	0	0	0	0	0	0	0	0	0	0	0	0	0	0	0	0	0	0	0	0	0	0	0	0	0	0	0	0	0	0	0	0	0	0	0	0	0	0
chr1	40245946	40251691	TMCO2	332	+	ENSG00000188800.5	protein_coding	53	0	0	0	0	0	0	0.025	0	0	0	0.071	0.065	0	0	0	0	0	0	0	0	0	0	0	0	0	0	0	0	0	0	0.036	0	0	0.035	0	0.019	0	0	0	0	0
chr1	40256426	40257967	RP1-39G22.7	415	-	ENSG00000259943.1	antisense	53	5.203	2.872	3.776	4.638	5.156	5.698	6.033	7.121	7.174	8.224	12.854	11.819	7.468	7.501	6.877	8.436	11.532	7.163	6.487	5.718	5.938	5.649	2.539	5.518	5.697	6.084	5.287	6.135	2.832	6.258	5.835	3.153	3.145	5.406	1.787	4.071	4.614	3.282	8.452	6.133	2.362
chr1	40258106	40294184	ZMPSTE24	465	+	ENSG00000084073.4	protein_coding	53	12.935	13.722	17.488	23.627	15.289	13.843	13.982	9.091	9.173	10.38	6.82	5.686	7.077	10.079	8.812	10.192	10.042	8.845	9.743	10.541	13.258	10.756	20.74	13.182	14.649	14.556	15.145	15.913	12.703	15.037	18.718	9.504	8.546	12.708	10.134	12.112	12.227	5.712	12.748	11.063	6.509
chr1	40262671	40262984	RP1-39G22.4	151	-	ENSG00000231296.1	processed_pseudogene	53	0.194	0.146	0.127	0.326	0.188	0.246	0.189	0.016	0.057	0	0.046	0.062	0.049	0.04	0	0.059	0.044	0	0.049	0.042	0.221	0.197	0.34	0.261	0.336	0.167	0.128	0.165	0.132	0.169	0.171	0.072	0.062	0.115	0	0.111	0.203	0.118	0.189	0.185	0.088
chr1	40300486	40317294	COL9A2	457	-	ENSG00000049089.9	protein_coding	53	0.781	1.292	1.802	10.021	2.41	1.874	6.796	28.816	14.898	23.429	3.991	4.979	15.237	12.015	32.287	24.545	19.682	31.601	56.754	48.815	3.237	23.154	0.342	0.893	0.731	1.284	3.877	2.098	0.668	1.053	5.808	0.756	0.183	9.095	0.294	2.58	9.248	0.083	3.973	0.536	0.798
chr1	40333075	40333558	RP1-228H13.1	110	-	ENSG00000227311.2	processed_pseudogene	53	0.08	0.071	0.047	0.076	0.083	0.081	0.107	0.057	0.032	0.042	0.042	0.048	0.038	0.032	0.047	0.042	0.046	0.042	0.043	0.049	0.107	0.152	0.086	0.083	0.099	0.076	0.07	0.067	0.066	0.064	0.097	0.046	0.034	0.073	0	0.073	0.056	0.046	0.079	0.142	0.082
chr1	40344849	40423326	SMAP2	524	+	ENSG00000084070.7	protein_coding	53	22.029	20.118	11.866	10.582	13.092	15.359	21.739	22.096	30.266	25.281	28.009	27.537	36.836	43.496	22.926	25.115	28.598	19.402	15.612	18.012	15.984	85.596	8.171	11.56	14.248	9.813	17.214	9.315	11.073	8.897	19.69	6.778	5.384	9.344	18.842	37.117	19.036	5.492	15.579	7.086	7.65
chr1	40364765	40365183	RP1-228H13.2	3	+	ENSG00000213172.3	processed_pseudogene	53	0	0	0	0	0	0	0	0	0	0	0	0	0	0	0	0	0	0	0	0	0	0	0	0	0	0	0	0	0	0	0	0	0	0	0	0	0	0	0	0	0
chr1	40450106	40463718	ZFP69B	242	+	ENSG00000187801.10	protein_coding	53	0.267	0.281	0.311	0.376	0.353	0.218	0.465	0.711	0.917	0.952	1.023	1.029	1.108	1.097	0.623	0.86	1.222	0.832	0.446	0.476	0.353	2.035	1.08	0.59	0.432	0.232	0.345	0.178	0.346	0.192	0.308	0.232	0.186	0.302	0.174	0.356	0.39	0.072	0.273	0.415	0.499
chr1	40464318	40466764	RP1-228H13.5	272	+	ENSG00000260920.1	sense_overlapping	53	0.33	0.316	0.399	0.469	0.443	0.268	0.534	1.417	2.071	2.37	1.583	1.464	2.217	2.64	1.392	1.833	3.015	1.798	0.677	1.025	0.405	1.621	1.07	0.645	0.598	0.296	0.416	0.217	0.423	0.254	0.323	0.253	0.207	0.326	0.267	0.415	0.396	0.077	0.344	0.358	0.573
chr1	40477214	40496343	ZFP69	308	+	ENSG00000187815.5	protein_coding	53	1.276	1.192	0.768	1.396	1.513	1.193	1.73	1.468	1.144	1.671	1.496	1.36	1.142	1.127	1.336	1.338	1.673	1.437	1.831	1.446	1.389	2.013	1.45	1.419	1.506	1.668	1.283	1.332	1.024	1.366	1.927	0.735	0.544	1.034	0.621	1.202	1.065	0.164	1.588	1.484	0.867
chr1	40493156	40508661	RP11-656D10.3	217	-	ENSG00000238287.1	antisense	53	0.302	0.283	0.444	0.263	0.377	0.317	0.513	0.241	0.22	0.351	0.302	0.327	0.214	0.196	0.258	0.278	0.351	0.311	0.199	0.293	0.349	0.42	0.447	0.346	0.505	0.597	0.373	0.459	0.176	0.51	0.352	0.274	0.233	0.435	0.206	0.286	0.348	0.19	0.294	0.551	0.255
chr1	40508740	40516556	EXO5	333	+	ENSG00000164002.7	protein_coding	53	2.058	1.746	2.233	1.512	1.84	1.241	2.221	0.91	1.142	1.605	3.496	3.149	1.531	1.428	0.894	1.139	1.611	1.444	0.947	0.844	2.242	3.557	2.37	2.005	2.559	2.093	2.465	1.821	1.713	1.905	2.353	1.04	0.885	1.882	1.561	2.103	1.955	0.669	1.644	1.855	1.238
chr1	40514460	40515057	RP11-656D10.5	339	-	ENSG00000227278.1	antisense	53	2.463	1.963	2.61	1.712	1.983	1.465	2.463	0.825	1.165	1.518	3.647	3.308	1.6	1.418	0.845	1.098	1.655	1.214	0.942	0.826	2.589	4.453	3.03	2.353	2.827	2.302	2.659	2.033	1.97	2.179	2.625	1.13	0.993	1.969	1.684	2.312	2.185	0.833	1.795	2.068	1.346
chr1	40515753	40517174	RP11-656D10.6	309	-	ENSG00000238186.1	antisense	53	1.345	1.213	1.495	0.953	1.276	0.779	1.408	0.937	0.951	1.472	2.716	2.466	1.353	1.284	0.92	1.052	1.455	1.419	0.805	0.8	1.499	1.849	1.356	1.39	1.712	1.513	1.528	1.301	1.087	1.308	1.354	0.765	0.695	1.51	1.215	1.405	1.327	0.446	1.188	1.267	0.813
chr1	40531560	40548169	ZNF684	299	+	ENSG00000117010.11	protein_coding	53	1.187	0.909	1.926	0.981	1.145	0.728	0.969	0.9	0.896	1.175	1.17	1.212	1.048	1.034	0.89	0.83	0.974	1.037	1.198	1.029	1.098	1.32	0.936	1.044	1.312	1.155	1.355	1.036	0.515	0.917	1.277	1.349	1.396	2.543	3.81	1.033	0.97	0.383	1.449	1.119	0.9
chr1	40563533	40563659	RP1-63P18.2	0	+	ENSG00000236505.1	unprocessed_pseudogene	53	0	0	0	0	0	0	0	0	0	0	0	0	0	0	0	0	0	0	0	0	0	0	0	0	0	0	0	0	0	0	0	0	0	0	0	0	0	0	0	0	0
chr1	40593632	40594353	GTF2F2P2	10	-	ENSG00000233910.1	processed_pseudogene	53	0	0	0	0	0	0	0	0	0	0	0	0	0.041	0.035	0	0	0	0	0	0	0	0	0	0	0	0	0	0	0	0	0	0	0	0	0	0	0	0	0	0	0
chr1	40620678	40665657	RIMS3	437	-	ENSG00000117016.5	protein_coding	53	0.633	0.513	0.615	6.848	4.403	6.498	1.594	14.274	46.872	13.355	35.857	36.004	79.386	72.52	5.185	20.958	15.495	10.403	2.358	7.764	1.041	0.533	0.097	1.36	1.128	3.401	2.901	2.737	0.569	2.434	2.717	1.043	0.287	1.13	0.168	2.593	0.88	0.118	2.111	1.467	0.307
chr1	40669088	40687588	RP4-739H11.3	60	-	ENSG00000237899.1	lincRNA	53	0	0	0	0	0	0	0	0	0	0	0	0	0	0	0	0	0	0	0	0	0	0	0	0	0	0	0	0	0	0	0	0	0	0	0	0	0	0	0	0	0
chr1	40690379	40692066	NFYC-AS1	354	-	ENSG00000272145.1	antisense	53	1.661	1.292	2.17	1.994	2.101	1.852	4	1.392	1.311	1.784	5.194	4.954	1.621	1.451	1.588	1.634	1.826	1.457	1.983	1.682	1.986	3.555	1.55	2.907	3.694	3.337	2.864	2.597	2.175	2.715	2.791	1.394	1.52	2.927	1.46	1.897	3.574	2.27	2.937	4.154	1.308
chr1	40691688	40771603	NFYC	460	+	ENSG00000066136.15	protein_coding	53	10.591	9.378	10.362	10.369	9.478	10.624	11.74	5.985	7.438	7.392	15.885	13.748	8.956	9.475	6.494	6.36	7.545	6.609	5.701	5.468	12.442	14.962	5.98	14.018	14.539	11.605	12.525	10.797	10.898	10.515	14	11.748	10.122	12.135	7.938	10.858	12.785	11.129	11.157	14.724	6.961
chr1	40754354	40754446	MIR30E	0	+	ENSG00000198974.1	miRNA	53	0	0	0	0	0	0	0	0	0	0	0	0	0	0	0	0	0	0	0	0	0	0	0	0	0	0	0	0	0	0	0	0	0	0	0	0	0	0	0	0	0
chr1	40757283	40757372	MIR30C1	0	+	ENSG00000207962.1	miRNA	53	0	0	0	0	0	0	0	0	0	0	0	0	0	0	0	0	0	0	0	0	0	0	0	0	0	0	0	0	0	0	0	0	0	0	0	0	0	0	0	0	0
chr1	40784011	40840452	KCNQ4	361	+	ENSG00000117013.10	protein_coding	53	1.671	1.046	0.229	6.13	6.339	6.975	4.75	0.99	2.335	2.061	4.014	4.898	4.801	3.743	0.8	1.253	1.994	1.603	1.899	1.116	1.588	0.443	0.033	3.003	2.085	13.661	4.587	10.891	1.474	11.828	5.887	0.789	1.236	0.483	0.191	1.158	2.949	2.638	1.451	0.773	0.888
chr1	40804845	40805139	RN7SL326P	0	+	ENSG00000264582.1	misc_RNA	53	0	0	0	0	0	0	0	0	0	0	0	0	0	0	0	0	0	0	0	0	0	0	0	0	0	0	0	0	0	0	0	0	0	0	0	0	0	0	0	0	0
chr1	40861056	40862346	CITED4	444	-	ENSG00000179862.5	protein_coding	53	4.343	5.673	10.175	11.882	5.947	4.659	6.317	2.634	3.637	3.706	3.906	4.709	5.551	4.188	2.433	6.696	4.65	3.396	2.898	3.682	16.892	0.13	1.112	7.122	6.976	18.275	5.476	5.597	13.72	5.109	11.545	7.968	9.147	13.362	13.878	6.308	21.325	7.371	2.665	7.643	18.915
chr1	40863913	40876670	RP5-1066H13.4	55	+	ENSG00000229528.1	antisense	53	0	0	0	0	0	0	0	0	0	0	0	0	0	0	0	0	0	0	0	0	0	0	0	0	0	0	0	0	0	0	0	0	0	0	0	0	0	0	0	0	0
chr1	40938103	40939763	RP11-348A7.1	0	-	ENSG00000228940.1	unprocessed_pseudogene	53	0	0	0	0	0	0	0	0	0	0	0	0	0	0	0	0	0	0	0	0	0	0	0	0	0	0	0	0	0	0	0	0	0	0	0	0	0	0	0	0	0
chr1	40942250	40942515	UBE2V1P8	0	-	ENSG00000233118.2	processed_pseudogene	53	0	0	0	0	0	0	0	0	0	0	0	0	0	0	0	0	0	0	0	0	0	0	0	0	0	0	0	0	0	0	0	0	0	0	0	0	0	0	0	0	0
chr1	40979334	41012563	CTPS1	420	+	ENSG00000171793.9	protein_coding	53	3.601	3.495	6.504	19.85	18.004	12.015	11.458	1.802	2.522	2.437	3.486	4.207	4.145	3.534	2.085	2.723	3.043	2.179	1.631	2.054	3.326	13.186	6.683	12.085	6.14	16.442	6.341	8.152	6.028	7.914	16.405	2.922	1.763	4.843	9.038	4.937	3.597	3.508	5.752	4.399	2.029
chr1	41015596	41023237	SLFNL1	310	-	ENSG00000171790.11	protein_coding	53	0.17	0.25	0.307	1.04	0.726	0.476	0.5	0.182	0.183	0.248	0.732	0.809	0.27	0.195	0.165	0.269	0.325	0.196	0.116	0.141	0.247	0.393	0.188	0.919	0.773	1.006	0.466	0.442	0.297	0.363	1.18	0.211	0.133	0.489	0.92	0.614	0.435	0.115	0.372	0.923	0.274
chr1	41027199	41242154	SCMH1	473	-	ENSG00000010803.12	protein_coding	53	12.776	11.771	12.661	20.575	17.814	22.537	24.025	6.873	8.357	6.15	7.893	8.994	8.979	7.391	5.943	6.871	6.962	5.201	3.819	4.42	14.965	10.83	7.617	15.941	17.487	29.72	14.037	28.539	6.059	29.72	19.281	14.691	11.919	13.875	5.291	11.999	14.23	10.6	14.626	21.845	11.97
chr1	41098637	41099136	RPL23AP17	10	+	ENSG00000215893.3	processed_pseudogene	53	0	0	0	0	0	0	0	0	0	0	0	0	0	0	0	0	0	0	0	0	0	0	0	0.034	0.054	0	0	0	0	0	0.021	0	0	0	0	0	0	0	0	0	0
chr1	41242372	41284861	RP11-399E6.1	228	+	ENSG00000235358.1	lincRNA	53	0.041	0.021	0.054	0.055	0.049	0.045	0.143	0.021	0.046	0.032	0.135	0.132	0.046	0.044	0.026	0.062	0.035	0.026	0.047	0.047	0.049	0.036	0.011	0.074	0.114	0.102	0.037	0.091	0.009	0.09	0.06	0.057	0.039	0.033	0.026	0.014	0.073	0.034	0.045	0.092	0.023
chr1	41264549	41264862	RP11-399E6.2	12	-	ENSG00000213987.4	processed_pseudogene	53	0	0	0	0	0	0	0	0	0	0	0	0	0	0	0	0	0	0	0	0	0	0	0	0	0	0	0	0	0	0	0	0	0	0	0	0	0	0	0	0	0
chr1	41361921	41383590	FOXO6	316	+	ENSG00000204060.4	protein_coding	53	0.364	0.433	0.531	1.696	0.81	1.179	1.762	1.269	1.593	2.221	0.329	0.421	1.186	1.031	2.077	2.774	2.636	1.952	0.465	0.664	0.799	0.052	0.079	1.628	1.581	1.602	0.511	1.751	0.276	1.349	3.146	0.985	0.421	0.529	0.1	0.463	1.146	0.595	1.112	4.678	0.47
chr1	41375003	41375669	RP11-399E6.4	235	-	ENSG00000229901.1	antisense	53	0.179	0.244	0.146	0.629	0.399	0.407	0.575	0.066	0.041	0.148	0	0	0.039	0	0.069	0.114	0.117	0.083	0.036	0	0.458	0	0	0.626	0.748	0.936	0.301	1.007	0.123	0.777	1.125	0.251	0.086	0.333	0	0.38	0.627	0	0.754	1.615	0.457
chr1	41466936	41467028	RNA5SP45	0	-	ENSG00000252563.1	rRNA	53	0	0	0	0	0	0	0	0	0	0	0	0	0	0	0	0	0	0	0	0	0	0	0	0	0	0	0	0	0	0	0	0	0	0	0	0	0	0	0	0	0
chr1	41478774	41484673	EDN2	272	-	ENSG00000127129.5	protein_coding	53	0.028	0.048	0.062	0.331	0.028	0.053	0.562	0.019	0	0.025	0.021	0.024	0	0	0	0	0.021	0.019	0	0	0.593	0.185	0	0.168	0.175	0.154	0.67	0.323	3.403	0.286	0.21	0.171	0.153	2.041	0.212	0.393	1.255	0.022	0.316	0.032	0.571
chr1	41506364	42035925	HIVEP3	294	-	ENSG00000127124.9	protein_coding	53	0.867	1.247	0.656	0.429	0.484	0.332	0.534	1.106	1.619	0.821	3.241	3.518	1.779	1.495	1.085	1.208	0.947	0.624	1.633	1.097	1.579	2.56	1.408	0.545	0.644	0.491	0.47	0.442	1.408	0.39	0.708	0.605	0.472	0.601	0.25	1.753	1.618	0.245	0.928	0.546	0.401
chr1	41535442	41535868	RP11-486B10.3	14	+	ENSG00000230881.1	antisense	53	0	0	0	0	0	0	0	0	0	0	0	0	0	0	0	0	0	0	0	0	0	0	0	0	0	0	0	0	0	0	0	0	0	0	0	0	0.056	0	0	0	0
chr1	41542068	41544587	RP11-486B10.4	227	+	ENSG00000230638.3	processed_pseudogene	53	0.016	0.023	0.015	0.004	0.011	0	0.397	0.043	0.063	0.059	0.144	0.172	0.042	0.047	0.048	0.046	0.04	0.039	0.06	0.05	0.56	0.129	0.038	0.016	0.02	0.012	0.351	0	3.126	0	0.063	0.018	0.011	0.065	0.04	0.877	1.71	0	0.017	0.011	0.377
chr1	41759140	41759227	AL451006.1	0	+	ENSG00000264896.1	miRNA	53	0	0	0	0	0	0	0	0	0	0	0	0	0	0	0	0	0	0	0	0	0	0	0	0	0	0	0	0	0	0	0	0	0	0	0	0	0	0	0	0	0
chr1	42040596	42041729	HNRNPFP1	31	+	ENSG00000227538.1	processed_pseudogene	53	0	0	0	0	0	0	0	0	0	0	0	0	0	0	0	0	0	0	0	0	0	0	0	0	0	0	0	0	0	0	0	0	0	0	0	0	0	0	0	0	0
chr1	42140634	42141391	RP11-319C21.1	4	+	ENSG00000228776.2	processed_pseudogene	53	0	0	0	0	0	0	0	0	0	0	0	0	0	0	0	0	0	0	0	0	0	0	0	0	0	0	0	0	0	0	0	0	0	0	0	0	0	0	0	0	0
chr1	42153420	42155824	GUCA2B	320	+	ENSG00000044012.3	protein_coding	53	0	0	0	0	0	0	0	0	0	0	0	0	0	0	0	0	0	0	0	0	0	0	0	0	0	0.107	22.826	0	0	0	0	0	0	0.062	1.155	0	0	0	0	0	0.136
chr1	42162690	42164718	GUCA2A	471	-	ENSG00000197273.3	protein_coding	53	0	0	0.092	0	0.031	0	0.074	0	0	0	0	0	0	0	0	0	0	0	0	0	0	0	0	0.037	0	0.282	159.548	0	0	0	0.024	0	0	0	0.066	0.092	0	0	0	0	0.295
chr1	42176538	42335877	FOXJ3	453	-	ENSG00000198815.4	protein_coding	53	13.901	11.532	7.529	9.022	9.27	10.916	11.361	6.568	8.051	8.224	18.193	13.99	7.678	10.119	7.571	8.087	9.567	6.43	5.308	5.554	14.226	13.667	8.301	13.278	13.496	9.987	9.971	9.947	7.377	9.7	11.638	8.124	6.168	7.196	4.482	11.163	9.686	12.526	14.765	13.406	6.552
chr1	42335385	42338376	RP11-223A3.1	191	-	ENSG00000227527.2	sense_overlapping	53	0.392	0.393	0.187	0.074	0.123	0.066	0.261	0.219	0.248	0.272	0.23	0.249	0.248	0.249	0.322	0.277	0.261	0.231	0.236	0.237	0.336	0.186	0.094	0.048	0.173	0.221	0.238	0.218	0.11	0.271	0.274	0.213	0.154	0.265	0.196	0.113	0.183	0.061	0.194	0.23	0.155
chr1	42380794	42422578	RIMKLA	297	+	ENSG00000177181.10	protein_coding	53	0.101	0.075	0.108	0.062	0.058	0.031	0.301	2.018	4.273	2.838	4.305	4.127	6.158	6.272	2.311	2.721	3.166	2.303	1.216	2.503	0.135	1.932	0.003	0.088	0.128	0.989	1.452	0.889	0.059	0.849	0.133	0.935	1.432	0.426	0.036	1.052	0.293	0.236	0.087	0.031	0.381
chr1	42412397	42412794	RP11-157D18.2	28	-	ENSG00000235002.1	processed_pseudogene	53	0	0	0	0	0	0	0	0	0	0	0.069	0.117	0	0	0	0.016	0	0	0	0	0	0.073	0	0	0	0	0.053	0	0	0	0	0	0	0	0	0	0	0	0	0	0
chr1	42430328	42450059	ZMYND12	316	-	ENSG00000066185.8	protein_coding	53	0.459	0.626	1.977	0.312	0.447	0.199	0.664	1.886	1.831	2.34	0.728	0.742	1.731	2.014	1.417	3.179	2.334	1.705	2.106	2.099	0.75	0.473	0.267	0.492	0.766	0.477	0.646	0.284	0.199	0.261	0.847	0.509	0.567	1.858	1.427	0.856	0.567	0.564	0.684	1.109	0.887
chr1	42456501	42460415	PPCS	484	+	ENSG00000127125.7	protein_coding	53	20.125	16.49	27.746	14.602	16.524	14.984	18.773	10.03	10.649	10.792	8.4	8.114	10.54	11.114	9.416	11.137	11.193	10.054	10.519	11.272	20.565	22.236	16.942	16.523	18.525	15.914	22.111	15.454	18.22	16.252	16.232	11.402	9.603	22.849	14.682	15.798	20.413	7.934	16.967	14.562	15.297
chr1	42463329	42654664	CCDC30	260	+	ENSG00000186409.10	protein_coding	53	0.38	0.33	0.518	0.401	0.456	0.502	0.471	0.782	0.765	1.001	0.737	0.747	1.095	1.07	0.764	1.255	1.216	0.68	0.534	0.598	0.563	0.155	0.15	0.562	0.678	0.515	0.33	0.406	0.157	0.372	0.663	0.215	0.115	1.204	0.149	0.584	0.454	0.076	0.845	1.024	0.363
chr1	42491738	42492493	RP11-163G10.2	0	+	ENSG00000230116.1	processed_pseudogene	53	0	0	0	0	0	0	0	0	0	0	0	0	0	0	0	0	0	0	0	0	0	0	0	0	0	0	0	0	0	0	0	0	0	0	0	0	0	0	0	0	0
chr1	42500204	42500396	TMSB4XP1	465	-	ENSG00000236876.2	processed_pseudogene	53	22.154	22.18	11.038	19.319	20.151	13.199	7.487	8.833	6.998	6.272	3.21	3.001	4.974	6.303	10.213	9.19	8.242	7.52	25.104	13.216	15.698	58.755	15.863	14.821	16.893	5.885	12.017	12.128	4.392	10.664	12.961	5.635	2.804	8.599	2.328	23.094	5.335	1.095	16.426	9.248	3.652
chr1	42569032	42569139	RNU6-536P	0	+	ENSG00000200254.1	snRNA	53	0	0	0	0	0	0	0	0	0	0	0	0	0	0	0	0	0	0	0	0	0	0	0	0	0	0	0	0	0	0	0	0	0	0	0	0	0	0	0	0	0
chr1	42570969	42571390	RP11-163G10.4	14	+	ENSG00000236180.2	processed_pseudogene	53	0	0	0	0	0	0	0	0	0	0	0	0	0	0	0	0	0	0	0	0	0	0	0	0	0	0	0	0	0	0	0	0	0	0	0	0	0	0	0	0	0
chr1	42658424	42676758	PPIH	409	+	ENSG00000171960.6	protein_coding	53	5.776	4.811	5.704	4.378	4.641	4.572	4.942	3.848	4.397	4.142	5.911	5.231	4.443	5.02	3.766	4.109	4.637	3.934	3.218	3.254	6.504	18.507	6.317	6.397	5.556	5.106	6.114	4.52	6.757	4.474	5.449	4.375	3.412	5.201	2.068	6.018	5.853	2.245	6.464	7.062	2.805
chr1	42678734	42681654	RP5-994D16.3	267	+	ENSG00000234917.1	lincRNA	53	0.333	0.222	0.304	0.265	0.278	0.312	0.452	1.303	1.593	1.246	2.667	2.081	1.598	1.756	1.53	1.698	1.517	1.083	1.092	1.097	0.408	0.456	0.192	0.306	0.587	0.314	0.317	0.26	0.278	0.248	0.309	0.229	0.184	0.36	0.157	0.268	0.413	0.263	0.826	0.703	0.235
chr1	42682426	42702349	YBX1	659	+	ENSG00000065978.13	protein_coding	53	256.645	240.92	119.221	220.14	258.195	284.368	247.908	60.744	49.167	56.108	72.103	68.958	40.696	40.632	63.053	60.072	50.006	57.01	86.987	78.09	206.969	474.641	313.014	197.733	181.545	298.134	214.278	270.301	152.295	279.268	200.084	254.428	242.418	145.612	71.143	207.259	128.522	362.585	215.323	158.705	75.834
chr1	42733092	42740254	CLDN19	312	-	ENSG00000164007.6	protein_coding	53	0.022	0.012	0.014	0.02	0.153	0.017	0.164	0	0.007	0.007	0.013	0.015	0.009	0.006	0.012	0.008	0.011	0.007	0.027	0.008	0.343	0.002	0	0.013	0.035	0.011	0.014	0.054	0.02	0.05	0.069	0.012	0.006	2.663	0.012	0.011	0.102	0.017	69.783	0.012	0
chr1	42746334	42767084	P3H1	453	-	ENSG00000117385.11	protein_coding	53	12.887	11.689	13.055	14.477	14.131	9.933	8.869	3.112	3.105	3.427	8.038	8.858	4.25	3.12	3.444	4.064	3.734	3.202	3.776	3.311	12.338	10.692	33.052	16.214	16.395	9.735	6.459	10.088	3.993	9.058	13.634	6.792	3.978	9.263	10.092	14.319	7.574	1.947	20.386	17.496	4.616
chr1	42767268	42798297	C1orf50	361	+	ENSG00000164008.9	protein_coding	53	2.706	2.482	3.062	2.218	2.473	2.273	2.765	2.835	3.27	2.875	2.793	2.564	3.074	2.986	3.064	3.665	3.771	2.791	2.784	2.962	2.839	4.315	2.234	2.401	2.867	2.666	2.601	2.556	2.061	2.422	2.27	2.36	2.138	3.204	2.575	2.145	1.957	1.879	3.77	2.941	1.527
chr1	42775812	42776790	RP5-994D16.9	280	-	ENSG00000228452.1	antisense	53	0.987	0.576	0.813	0.633	0.722	0.876	0.914	1.067	0.968	0.945	1.097	1.008	1.026	1.011	0.959	1.122	1.139	0.956	1.001	1.013	0.952	1.11	0.634	0.782	0.985	0.725	0.837	0.819	0.55	0.796	0.932	0.55	0.531	0.717	0.4	0.63	0.728	0.906	1.235	1.015	0.378
chr1	42807051	42816804	SVBP	440	-	ENSG00000177868.7	protein_coding	53	11.207	8.97	5.227	7.083	8.29	8.957	8.212	9.221	8.047	7.293	12.718	11.825	8.789	9.416	8.428	9.277	7.622	7.209	10.503	9.285	10.166	8.271	7.666	11.619	10.248	8.8	7.039	8.781	4.85	8.105	9.404	4.837	4.481	6.868	3.201	6.211	4.82	4.203	13.582	12.361	2.43
chr1	42824435	42844989	ERMAP	385	+	ENSG00000164010.9	protein_coding	53	5.499	3.261	7.568	2.968	3.889	3.372	4.929	2.363	2.298	3.29	0.721	0.949	2.39	2.033	2.176	2.69	3.924	2.418	2.801	2.509	5.156	2.91	5.123	3.467	5.117	3.539	4.426	3.935	3.984	3.886	4.058	1.837	1.438	4.47	5.085	4.785	4.704	1.001	5.248	3.062	3.827
chr1	42834680	42846422	RP11-342M1.3	299	-	ENSG00000228192.3	antisense	53	1.486	0.964	2.599	0.852	1.141	0.899	1.296	0.756	0.67	0.985	0.235	0.279	0.699	0.589	0.712	0.778	1.14	0.756	0.972	0.826	1.475	1.41	1.492	1.107	1.263	1.02	1.196	1.094	1.139	1.078	1.176	0.639	0.524	1.408	1.563	1.432	1.341	0.346	1.621	0.96	1.022
chr1	42846608	42852477	ZNF691	393	+	ENSG00000164011.13	protein_coding	53	3.302	3.625	5.701	3.645	4.199	3.432	5.382	2.919	2.415	3.061	2.796	3.139	2.818	2.576	2.833	3.293	2.958	2.882	3.53	3.328	4.426	5.905	3.444	4.41	6.958	5.69	4.118	5.179	3.038	5.053	5.299	2.848	2.846	5.8	6.017	3.955	4.657	2.059	6.602	6.937	3.105
chr1	42886596	42888767	RP11-342M1.7	91	-	ENSG00000233708.1	processed_pseudogene	53	0	0	0	0	0	0	0	0	0.012	0	0	0	0.022	0.023	0	0	0.009	0	0	0	0	0	0	0	0	0	0	0	0	0	0	0	0	0	0	0	0	0	0.006	0	0
chr1	42891093	42892430	RP11-342M1.6	7	-	ENSG00000237090.1	processed_pseudogene	53	0	0	0	0	0	0	0	0	0	0	0	0	0	0	0	0	0	0	0	0	0	0	0	0	0	0	0	0	0	0	0	0	0	0	0	0	0	0	0	0	0
chr1	42903231	42903912	ATP6V1E1P1	24	+	ENSG00000225099.1	processed_pseudogene	53	0	0	0.031	0	0	0	0	0	0.021	0.02	0.027	0	0.054	0.055	0	0	0.048	0	0	0	0	0	0	0	0	0	0	0	0	0	0	0	0	0	0	0	0	0	0	0	0
chr1	42925380	42958859	SLC2A1	518	-	ENSG00000117394.15	protein_coding	53	6.898	5.817	4.564	18.781	9.141	15.147	51.106	23.008	22.48	32.766	14.107	18.944	26.432	21.831	29.463	28.125	21.932	28.969	31.633	39.082	9.744	23.65	20.35	43.819	36.909	4.338	8.801	7.838	59.72	6.971	17.789	4.944	7.903	11.456	0.749	4.19	11.441	0.899	235.86	6.132	1.523
chr1	42959048	42983358	SLC2A1-AS1	261	+	ENSG00000227533.1	lincRNA	53	0.224	0.161	0.253	1.375	0.823	1.014	0.81	1.002	0.892	1.032	0.48	0.556	0.899	0.917	0.829	0.958	1.301	0.936	1.015	1.016	0.312	0.551	0.307	1.209	1.274	0.548	0.233	0.688	0.573	0.605	0.664	0.199	0.173	0.439	0.027	0.124	0.389	0	2.002	0.245	0.053
chr1	42991437	42991544	RNU6-880P	0	+	ENSG00000207256.1	snRNA	53	0	0	0	0	0	0	0	0	0	0	0	0	0	0	0	0	0	0	0	0	0	0	0	0	0	0	0	0	0	0	0	0	0	0	0	0	0	0	0	0	0
chr1	43145152	43156396	FAM183A	268	+	ENSG00000186973.6	protein_coding	53	0	0.039	0.071	0	0	0	0.695	0.327	0.132	0.442	0	0.023	0.053	0.051	1.03	2.013	0.598	0.105	0.22	0.163	0.176	0	0.037	0.245	0.395	0.029	0.182	0.028	1.088	0.024	2.205	0	0	0.733	0.025	1.289	0.621	0	0.181	0.18	0.029
chr1	43164174	43270936	EBNA1BP2	470	-	ENSG00000117395.6	protein_coding	53	10.732	11.764	13.627	11.251	11.403	11.078	11.858	11.722	14.426	12.598	10.699	10.643	16.587	17.493	11.308	13.085	15.29	11.774	9.773	10.19	11.914	24.876	17.049	11.074	10.069	11.466	10.985	11.434	13.789	11.675	14.828	7.582	7.578	15.378	24.094	10.7	10.378	8.134	13.262	10.929	7.74
chr1	43177120	43254358	CFAP57	245	+	ENSG00000243710.3	protein_coding	53	0.276	0.142	0.078	0.135	0.19	0.085	0.073	0.296	0.317	0.784	0.02	0.027	0.34	0.33	0.496	0.567	1.159	0.519	0.08	0.08	0.178	1.954	0.116	0.084	0.199	0.028	0.029	0.035	0.021	0.024	0.57	0.076	0.04	0.358	0.254	0.343	0.064	0.015	0.141	0.115	0.072
chr1	43196416	43196536	RNA5SP46	22	+	ENSG00000199240.1	rRNA	53	0	0	0	0	0	0	0	0	0	0	0	0	0	0	0	0	0	0	0	0	0	0	0	0	0	0	0	0	0	0	0	0	0	0	0.349	0	0	0	0	0	0
chr1	43269993	43274002	TMEM125	416	+	ENSG00000179178.6	protein_coding	53	0.052	0.121	0.298	0.047	0.068	0.026	0.944	5.783	1.495	4.825	0.812	1.266	2.577	2.157	8.944	4.013	2.805	8.376	25.734	11.892	2.622	0.032	0.016	0.061	0.126	0.063	14.947	0.039	5.406	0.026	1.268	0.365	0.055	8.608	0.274	37.331	15.221	0.015	0.341	0.791	32.058
chr1	43281882	43285617	C1orf210	365	-	ENSG00000253313.1	protein_coding	53	0.052	0.029	0	0.017	0.022	0.019	2.695	0.027	0.019	0.033	0	0.023	0.029	0.023	0.043	0.023	0.024	0.029	0.042	0.037	3.469	0.018	0.017	0.08	0.056	0.049	21.494	0.028	8.484	0.026	0.242	0.025	0.018	12.209	0.928	5.618	10.624	0	0.12	0.03	8.989
chr1	43300992	43323108	TIE1	412	+	ENSG00000066056.9	protein_coding	53	19.809	21.7	4.18	2.949	7.715	3.176	5.878	2.166	2.139	2.964	1.047	1.753	3.543	2.682	2.913	2.585	2.152	2.999	3.215	4.079	17.943	0.397	0.029	6.875	8.511	4.94	3.304	6.675	2.393	6.935	8.669	7.225	7.395	7.207	1.575	16.679	3.022	3.41	11.252	2.596	1.066
chr1	43337806	43352772	MPL	144	+	ENSG00000117400.10	protein_coding	53	0.175	0.103	0.063	0.087	0.096	0.104	0.139	0.108	0.117	0.108	0.053	0.054	0.246	0.175	0.082	0.096	0.106	0.095	0.133	0.116	0.156	0.017	0.006	0.106	0.153	0.118	0.082	0.139	0.068	0.121	0.128	0.122	0.106	0.079	0.024	0.249	0.063	0.033	0.208	0.261	0.072
chr1	43354683	43358658	RP1-92O14.3	247	-	ENSG00000234694.1	antisense	53	0.954	0.655	0.283	0.264	0.36	0.313	0.391	0.191	0.112	0.247	0.133	0.157	0.141	0.115	0.297	0.189	0.174	0.29	0.364	0.318	1.272	0.662	0.196	0.658	0.563	0.339	0.827	0.367	0.607	0.33	0.314	0.166	0.138	0.706	0.125	0.607	0.776	0.073	1.055	0.236	0.844
chr1	43358954	43363203	CDC20	365	+	ENSG00000117399.9	protein_coding	53	0.714	0.325	0.774	0.303	0.456	0.176	0.499	0.237	0.141	0.191	0.2	0.241	0.339	0.212	0.351	0.234	0.152	0.228	0.79	0.386	0.675	43.054	6.079	0.22	0.403	0.217	5.465	0.248	12.536	0.218	0.266	0.236	0.234	0.933	0.161	0.948	1.619	0.076	0.802	0.213	0.158
chr1	43363396	43368025	ELOVL1	530	-	ENSG00000066322.8	protein_coding	53	39.307	32.176	25.294	23.922	27.991	21.137	37.552	16.388	8.226	13.861	8.93	11.127	12.847	9.251	26.811	16.702	9.923	17.034	115.051	35.963	34.118	26.926	29.317	25.826	20.591	20.056	37.199	27.259	71.9	26.553	23.914	13.431	11.168	31.435	11.24	35.294	30.716	5.704	41.882	15.198	15.686
chr1	43383916	43389808	MED8	482	-	ENSG00000159479.12	protein_coding	53	18.726	16.773	16.093	16.178	16.325	14.186	14.366	9.218	11.354	8.594	15.717	15.338	14.055	13.58	10.313	13.146	8.195	8.538	12.362	11.613	17.327	22.957	23.31	16.942	15.477	14.484	15.889	14.483	21.15	14.363	15.818	8.164	6.674	15.502	13.654	16.505	14.633	6.035	16.224	14.816	10.885
chr1	43385112	43389155	RP1-92O14.6	356	+	ENSG00000229431.1	antisense	53	3.287	2.882	2.66	2.277	2.371	1.911	2.03	1.451	1.777	1.449	2.919	3.014	2.675	2.395	1.664	2.498	1.501	1.312	2.591	2.171	3.009	3.984	4.493	2.486	2.394	1.92	2.503	2.083	3.536	2.058	2.534	1.386	1.142	2.472	1.999	2.742	2.605	0.94	2.949	2.682	2.037
chr1	43389881	43450171	SZT2	398	+	ENSG00000198198.9	protein_coding	53	5.161	4.347	4.618	4.099	4.508	3.807	6.158	1.715	1.911	2.318	6.266	7.23	3.072	2.136	2.047	2.298	2.281	1.897	2.582	2.055	5.559	5.335	3.44	4.956	4.822	5.165	5.405	5.599	4.202	5.578	6.406	3.128	2.588	4.112	2.076	5.517	5.017	2.495	6.482	7.39	3.283
chr1	43447775	43448644	SZT2-AS1	439	-	ENSG00000229372.1	antisense	53	8.483	8.009	7.521	7.013	7.644	5.706	10.185	3.419	3.602	4.031	10.382	12.25	6.074	4.209	3.862	4.593	4.152	3.759	4.793	4.112	9.59	6.475	4.199	9.327	10.29	9.575	9.706	9.829	6.846	9.043	11.39	5.049	4.057	8.24	4.915	8.876	7.482	3.318	10.695	12.012	5.494
chr1	43452902	43453989	HYI	451	-	ENSG00000178922.12	protein_coding	53	11.195	11.22	10.767	13.824	12.591	12.213	13.835	5.022	5.462	5.401	10.661	11.468	5.667	4.869	4.673	6.319	6.023	4.789	6.436	5.612	12.64	2.088	3.802	12.827	17.834	12.525	13.741	11.615	4.9	9.073	13.364	5.595	3.058	13.888	12.163	10.447	10.475	2.892	12.237	20.675	16.968
chr1	43453926	43456995	HYI-AS1	214	+	ENSG00000229348.1	antisense	53	0.222	0.197	0.257	0.146	0.184	0.172	0.309	0.253	0.38	0.385	1.588	1.604	0.625	0.45	0.309	0.4	0.312	0.386	0.208	0.212	0.197	0.1	0.185	0.204	0.308	0.246	0.313	0.217	0.194	0.222	0.361	0.093	0.066	0.355	0.189	0.286	0.275	0.067	0.19	0.262	0.164
chr1	43525186	43623672	PTPRF	487	+	ENSG00000142949.12	protein_coding	53	25.28	24.006	5.89	5.844	6.619	4.306	30.56	10.227	13.894	12.951	5.224	7.194	16.952	14.144	7.628	11.328	13.643	9.01	8.483	9.708	30.26	0.403	6.407	17.7	15.21	16.671	38.766	16.53	41.437	14.561	17.806	2.341	0.429	13.411	26.386	14.542	37.026	0.498	18.208	13.192	15.677
chr1	43650157	43705515	KDM4A	434	+	ENSG00000066135.8	protein_coding	53	7.438	6.677	16.593	5.71	5.806	5.321	9.603	4.42	5.682	6.2	12.103	11.826	7.431	6.748	4.617	4.985	6.526	4.705	4.331	4.1	8.36	10.572	10.363	8.278	9.707	6.355	10.555	6.419	8.599	6.12	7.852	3.989	3.64	7.427	5.548	8.342	9.334	3.552	8.069	10.65	4.273
chr1	43699764	43708138	KDM4A-AS1	381	-	ENSG00000236200.1	antisense	53	3.562	3.009	7.358	2.447	2.575	2.048	3.785	2.044	2.645	2.999	5.362	5.282	3.577	3.233	2.154	2.51	3.28	2.425	2.243	2.01	4.001	4.368	3.685	4.169	5.371	2.889	4.946	2.817	3.919	2.609	3.539	1.761	1.596	3.879	3.498	3.811	4.291	1.532	4.087	5.268	2.023
chr1	43705823	43931159	ST3GAL3	415	+	ENSG00000126091.15	protein_coding	53	5.453	5.073	5.216	6.446	5.829	6.676	6.07	5.604	9.114	6.918	7.944	9.511	12.311	10.171	5.689	7.522	8.255	6.256	2.943	5.315	4.91	2.996	3.838	6.335	6.12	7.478	2.817	8.656	1.334	8.317	6.407	4.827	5.455	3.644	2.701	3.931	2.004	13.568	8.207	6.582	1.784
chr1	43709391	43727343	RP11-184I16.4	271	-	ENSG00000229444.1	antisense	53	0	0	0	0	0	0	0	0	0	0	0	0.033	0	0	0	0	0	0	0	0	0	0.026	0	0	0	0	0	0	0	0.031	0	0	0	0	0	0	0.034	40.284	0	0	0
chr1	43743470	43743741	RP11-184I16.3	0	+	ENSG00000233674.2	processed_pseudogene	53	0	0	0	0	0	0	0	0	0	0	0	0	0	0	0	0	0	0	0	0	0	0	0	0	0	0	0	0	0	0	0	0	0	0	0	0	0	0	0	0	0
chr1	43850299	43851611	SHMT1P1	3	-	ENSG00000224751.2	processed_pseudogene	53	0	0	0	0	0	0	0	0	0	0	0	0	0	0	0	0	0	0	0	0	0	0	0	0.016	0	0	0	0	0	0	0.01	0	0	0	0	0	0	0	0	0.016	0
chr1	43933319	43937241	ARTN	257	+	ENSG00000117407.12	protein_coding	53	0.247	0.655	0.244	0.223	0.556	0.667	0.809	0.19	0.243	0.323	1.623	1.887	0.39	0.264	0.194	0.484	0.393	0.281	0.174	0.202	0.552	0.394	0.079	1.303	1.315	0.49	0.698	0.886	0.85	0.481	0.962	0.384	0.124	1.155	0.112	0.556	0.48	0.105	0.798	0.375	0.406
chr1	43944369	43946551	RP11-7O11.3	255	-	ENSG00000237950.1	antisense	53	0.376	0.247	0.429	0.58	0.59	0.735	0.96	0.609	0.586	0.736	1.18	1.153	0.532	0.536	0.579	0.71	0.703	0.625	0.748	0.754	0.548	1.221	0.129	0.748	0.68	0.69	0.602	0.665	0.337	0.688	0.566	0.36	0.234	0.646	0.095	0.311	0.626	0.374	0.896	0.644	0.616
chr1	43946938	43968022	IPO13	471	+	ENSG00000117408.6	protein_coding	53	6.51	6.201	12.351	7.883	7.945	6.975	8.618	19.068	16.647	22.212	18.991	22.707	20.968	17.021	23.22	15.406	19.977	23.983	31.951	21.359	6.682	6.579	6.203	8.548	8.433	11.024	8.484	10.668	9.183	11.091	8.798	7.564	14.086	13.504	4.989	7.712	7.62	33.202	12.904	7.321	3.941
chr1	43969999	43973369	DPH2	434	+	ENSG00000132768.9	protein_coding	53	7.325	6.987	9.35	6.077	7.093	5.515	7.635	4.929	6.163	6.108	6.255	7.89	8.828	6.785	5.505	5.078	6.477	5.818	4.662	4.893	8.179	16.753	6.915	5.936	7.175	8.004	9.359	7.742	8.383	8.231	9.256	5.934	5.858	9.093	5.492	7.271	7.538	11.589	8.477	7.496	8.848
chr1	43974486	43978295	ATP6V0B	538	+	ENSG00000117410.9	protein_coding	53	21.769	24.808	47.264	22.938	24.4	18.412	20.606	28.611	38.116	32.284	42.995	43.963	46.111	48.798	34.988	47.336	34.504	30.167	36.183	39.306	25.101	23.609	19.786	23.837	24.312	21.089	33.967	23.359	25.985	21.14	22.788	19.852	17.638	62.643	26.482	41.98	35.089	18.599	27.037	17.946	29.966
chr1	43978942	43991168	B4GALT2	467	+	ENSG00000117411.12	protein_coding	53	12.151	10.628	6.639	12.467	11.963	9.18	12.12	23.344	25.216	14.811	6.655	8.076	24.322	21.323	18.726	17.027	17.639	14.251	13.169	14.237	10.602	8.818	17.654	11.215	11.937	17.598	10.802	14.644	10.631	16.974	11.28	9.8	8.917	9.506	8.47	8.298	9.481	11.521	12.24	8.111	11.824
chr1	43991358	43995856	CCDC24	353	+	ENSG00000159214.8	protein_coding	53	0.881	0.868	2.625	1.652	1.457	1.196	2.322	2.706	3.103	2.287	2.677	2.808	3.831	3.436	2.029	3.17	3.088	1.543	1.074	1.769	2.04	0.662	0.612	1.812	3.234	1.451	3.191	1.596	1.313	1.506	2.155	0.516	0.245	5.444	1.007	1.824	3.094	0.214	1.749	1.862	2.225
chr1	43997854	44031467	SLC6A9	384	-	ENSG00000196517.7	protein_coding	53	1.426	1.613	8.563	2.519	1.554	1.388	6.082	3.415	2.221	3.68	1.395	2.72	2.536	1.964	3.628	6.247	3.672	2.661	22.135	9.951	2.067	0.786	2.87	3.293	3.027	3.377	5.214	2.671	8.039	3.202	4.18	0.58	0.349	1.366	0.272	5.339	3.09	0.132	0.994	0.901	1.16
chr1	44036125	44104975	RP5-1198O20.4	140	+	ENSG00000230615.2	lincRNA	53	0.014	0.02	0.575	0.092	0.025	0.017	0.228	0.132	0.114	0.121	0.028	0.029	0.081	0.082	0.122	0.177	0.117	0.104	0.265	0.216	0.021	0.008	0.067	0.035	0.04	0.133	0.044	0.141	0.04	0.298	0.147	0.01	0	0.018	0	0.256	0.018	0	0.018	0.021	0.016
chr1	44087957	44088477	RP5-1198O20.5	19	-	ENSG00000227163.2	processed_pseudogene	53	0	0	0.132	0	0	0	0	0	0	0	0	0	0	0	0	0	0	0	0	0	0	0	0	0	0	0	0	0	0	0.031	0.02	0	0	0	0	0.034	0	0	0	0	0
chr1	44103305	44104703	KRT8P47	76	-	ENSG00000271647.1	processed_pseudogene	53	0	0	0.287	0.059	0	0	0.106	0.014	0	0	0	0	0	0	0	0	0	0	0.014	0	0	0	0.028	0	0	0.092	0	0.103	0.022	0.215	0.097	0	0	0	0	0.192	0	0	0	0	0
chr1	44117099	44117397	RN7SL479P	0	-	ENSG00000239560.2	misc_RNA	53	0	0	0	0	0	0	0	0	0	0	0	0	0	0	0	0	0	0	0	0	0	0	0	0	0	0	0	0	0	0	0	0	0	0	0	0	0	0	0	0	0
chr1	44118849	44135140	KLF17	198	+	ENSG00000171872.4	protein_coding	53	0	0.01	0.287	0.07	0.009	0	0.289	0.089	0.056	0.058	0	0	0.031	0.037	0.066	0.052	0.059	0.05	0.103	0.057	0	0	0.03	0.034	0.034	0.212	0.018	0.243	0.049	0.587	0.212	0	0	0	0	0.345	0	0	0	0.011	0
chr1	44122152	44122512	RP11-570P14.1	106	-	ENSG00000233514.1	processed_pseudogene	53	0.059	0.092	0.079	0	0.054	0	0.102	0.094	0	0.064	0.065	0.052	0	0.086	0	0.08	0.06	0	0	0	0.052	0.37	0.129	0	0	0.086	0.074	0	0.109	0	0.032	0	0	0.13	0	0.088	0.057	0	0.078	0.111	0
chr1	44150593	44151753	RP4-675G8.3	0	-	ENSG00000226804.4	processed_pseudogene	53	0	0	0	0	0	0	0	0	0	0	0	0	0	0	0	0	0	0	0	0	0	0	0	0	0	0	0	0	0	0	0	0	0	0	0	0	0	0	0	0	0
chr1	44153384	44153480	Y_RNA	0	-	ENSG00000200171.1	misc_RNA	53	0	0	0	0	0	0	0	0	0	0	0	0	0	0	0	0	0	0	0	0	0	0	0	0	0	0	0	0	0	0	0	0	0	0	0	0	0	0	0	0	0
chr1	44155027	44155301	OOSP1P1	0	-	ENSG00000238037.1	processed_pseudogene	53	0	0	0	0	0	0	0	0	0	0	0	0	0	0	0	0	0	0	0	0	0	0	0	0	0	0	0	0	0	0	0	0	0	0	0	0	0	0	0	0	0
chr1	44172505	44172719	RP5-891H21.1	0	-	ENSG00000227994.1	processed_pseudogene	53	0	0	0	0	0	0	0	0	0	0	0	0	0	0	0	0	0	0	0	0	0	0	0	0	0	0	0	0	0	0	0	0	0	0	0	0	0	0	0	0	0
chr1	44187942	44189049	RP5-891H21.5	61	-	ENSG00000271329.1	processed_pseudogene	53	0	0	0.049	0	0	0	0.029	0	0	0.049	0.05	0.051	0	0	0	0	0.038	0.041	0	0	0	0.035	0	0.035	0.029	0.038	0	0.04	0	0.039	0.046	0.026	0.025	0.008	0	0	0.032	0.061	0	0.049	0
chr1	44213454	44220681	DMAP1	459	+	ENSG00000178028.9	protein_coding	53	9.221	7.482	15.892	9.212	8.404	7.938	10.76	7.864	9.193	9.517	21.212	22.521	11.998	10.319	8.629	8.572	9.534	8.481	6.894	7.037	11.093	8.615	5.154	12.479	17.222	8.9	12.161	8.924	7.809	7.812	11.999	5.915	4.702	10.021	7.639	9.857	11.014	4.357	13.317	15.734	10.563
chr1	44221069	44355260	ERI3	499	-	ENSG00000117419.10	protein_coding	53	15.554	13.343	16.102	16.651	15.732	15.703	15.082	28.363	36.142	30.09	18.359	21.416	41.045	35.972	29.159	28.359	32.555	27.781	16.978	22.325	16.316	12.452	18.5	18.141	17.951	16.519	13.578	16.747	10.495	16.722	18.154	13.171	12.872	22.262	10.494	13.944	12.92	16.694	20.08	16.624	9.349
chr1	44243407	44244273	ERI3-IT1	169	-	ENSG00000233602.1	sense_intronic	53	0.136	0.097	0.074	0.161	0.13	0.154	0.19	0.114	0.116	0.177	0.253	0.176	0.059	0.124	0.117	0.122	0.174	0.117	0.122	0.103	0.15	0.162	0.131	0.202	0.217	0.143	0.15	0.152	0.069	0.166	0.177	0.077	0.057	0.035	0	0.11	0.143	0.046	0.272	0.339	0.072
chr1	44333104	44333178	AL390776.1	0	-	ENSG00000252146.1	miRNA	53	0	0	0	0	0	0	0	0	0	0	0	0	0	0	0	0	0	0	0	0	0	0	0	0	0	0	0	0	0	0	0	0	0	0	0	0	0	0	0	0	0
chr1	44390721	44390823	RNU6-369P	0	+	ENSG00000199385.1	snRNA	53	0	0	0	0	0	0	0	0	0	0	0	0	0	0	0	0	0	0	0	0	0	0	0	0	0	0	0	0	0	0	0	0	0	0	0	0	0	0	0	0	0
chr1	44405193	44651724	RNF220	440	+	ENSG00000187147.13	protein_coding	53	6.217	5.363	6.083	5.971	5.876	5.028	6.78	9.754	11.942	11.404	12.385	13.5	16.411	15.755	12.854	11.915	11.477	10.907	19.311	13.644	6.756	6.28	5.36	8.254	8.97	8.246	7.242	7.924	5.075	7.742	7.813	4.795	4.665	6.02	3.418	6.462	6.07	4.833	8.263	7.635	4.396
chr1	44545492	44545552	MIR5584	0	+	ENSG00000263381.1	miRNA	53	0	0	0	0	0	0	0	0	0	0	0	0	0	0	0	0	0	0	0	0	0	0	0	0	0	0	0	0	0	0	0	0	0	0	0	0	0	0	0	0	0
chr1	44653246	44674555	TMEM53	373	-	ENSG00000126106.9	protein_coding	53	4.269	3.919	4.621	2.258	2.41	2.034	3.09	3.043	3.311	3.473	0.942	1.342	3.859	3.679	2.958	3.719	3.5	3.086	2.762	3.13	3.989	2.185	1.682	2.634	3.306	1.784	4.754	2.134	1.415	2.053	2.76	3.16	2.798	5.075	11.16	3.635	2.212	1.21	3.942	4.281	1.574
chr1	44674712	44725591	C1orf228	316	+	ENSG00000198520.6	protein_coding	53	0.718	0.587	1.365	0.274	0.426	0.147	0.421	1.944	1.75	2.853	1.586	1.797	2.131	1.635	1.808	2.051	2.896	2.427	1.236	1.222	0.843	0.82	0.233	0.523	0.494	0.623	0.591	0.565	0.213	0.524	1.152	0.196	0.109	0.785	3.805	1.859	0.554	0.048	1.235	2.665	0.286
chr1	44721785	44721902	RNU5F-1	84	-	ENSG00000199377.1	snRNA	53	0.123	0	0	0	0	0	0	0	0	0.165	0	0	0.154	0	0	0	0.144	0	0	0	0.131	0.109	0	0	0	0	0	0	0	0	0.277	0	0	0	0.191	0	0	0	0.167	0.267	0
chr1	44731054	44731170	RNU5D-1	0	-	ENSG00000200169.1	snRNA	53	0	0	0	0	0	0	0	0	0	0	0	0	0	0	0	0	0	0	0	0	0	0	0	0	0	0	0	0	0	0	0	0	0	0	0	0	0	0	0	0	0
chr1	44739817	44767767	KIF2C	354	+	ENSG00000142945.8	protein_coding	53	0.353	0.213	0.483	0.727	0.51	0.314	0.534	0.188	0.198	0.178	0.407	0.393	0.259	0.235	0.161	0.306	0.173	0.156	0.167	0.186	0.398	28.293	2.645	0.431	0.362	0.386	1.56	0.349	3.484	0.364	0.632	0.332	0.254	0.383	0.131	0.615	0.459	0.112	0.313	0.389	0.146
chr1	44759036	44775810	RP11-269F19.2	315	-	ENSG00000225721.1	antisense	53	0.733	0.972	0.942	0.911	0.765	0.579	1.155	0.366	0.464	0.361	1.062	1.116	0.474	0.427	0.392	0.474	0.453	0.335	0.413	0.386	0.975	8.229	1.412	1.827	1.211	0.632	1.094	0.635	1.872	0.618	1.427	0.436	0.212	0.676	0.287	1.007	0.761	0.199	0.982	2.072	0.467
chr1	44775250	44778779	RPS8	692	+	ENSG00000142937.7	protein_coding	53	340.598	360.218	341.352	239.084	283.062	250.523	327.655	122.154	92.25	103.218	132.279	121.297	83.392	90.416	105.054	118.847	126.11	101.708	146.272	137.068	412.066	685.576	388.363	436.842	513.384	286.996	277.742	273.827	375.701	249.885	405.037	147.575	109.219	210.036	115.268	245.424	278.242	149.435	315.945	1028.48	302.124
chr1	44775863	44775943	SNORD55	163	+	ENSG00000264294.1	snoRNA	53	0.195	0.285	0.256	0.229	0.197	0.162	0.346	0	0	0	0.278	0.296	0	0	0	0	0	0	0	0	0.27	0.145	0.164	0.429	0.238	0.208	0.184	0.214	0.239	0.177	0.378	0	0	0	0	0.249	0.161	0	0.245	0.675	0
chr1	44776489	44776593	SNORD46	260	+	ENSG00000200913.1	snoRNA	53	0.649	0.927	0.43	0.724	0.555	0.497	0.898	0.155	0.167	0.173	0.523	0.782	0.222	0.148	0	0.167	0.17	0.119	0.209	0.182	1.018	0.791	0.426	2.645	1.417	0.482	0.544	0.447	0.88	0.368	1.443	0.492	0.207	0.551	0.306	1.036	0.607	0.165	1.259	2.407	0.241
chr1	44777842	44777912	SNORD38A	0	+	ENSG00000202031.1	snoRNA	53	0	0	0	0	0	0	0	0	0	0	0	0	0	0	0	0	0	0	0	0	0	0	0	0	0	0	0	0	0	0	0	0	0	0	0	0	0	0	0	0	0
chr1	44778389	44778456	SNORD38B	0	+	ENSG00000207421.1	snoRNA	53	0	0	0	0	0	0	0	0	0	0	0	0	0	0	0	0	0	0	0	0	0	0	0	0	0	0	0	0	0	0	0	0	0	0	0	0	0	0	0	0	0
chr1	44780325	44780715	RPS15AP11	81	-	ENSG00000234093.2	processed_pseudogene	53	0	0	0	0	0	0	0	0	0	0	0.372	0.32	0	0	0	0.095	0.048	0	0	0	0	0.066	0	0.035	0	0	0.484	0	0	0	0.058	0	0	0	0	0	0	0	0	0.059	0
chr1	44783584	44787705	BEST4	304	-	ENSG00000142959.4	protein_coding	53	0.219	0.191	1.43	0.541	0.302	0.216	0.337	0.563	0.906	1.628	2.412	2.367	1.162	0.884	0.707	2.199	2.225	0.788	0.244	0.465	0.322	0.336	0.091	0.26	0.438	0.289	25.697	0.301	0.157	0.32	1.567	0.166	0.1	0.392	0.215	0.511	0.234	0.036	0.22	0.523	0.196
chr1	44800224	44805379	PLK3	406	+	ENSG00000173846.8	protein_coding	53	6.431	11.223	4.222	13.528	8.883	5.924	4.157	1.431	1.531	1.923	1.256	1.65	2.197	1.504	1.722	3.367	2.229	1.611	3.304	2.439	7.501	5.815	6.292	7.732	4.8	3.231	3.522	4.48	8.64	3.972	8.846	3.608	1.978	4.188	1.575	12.237	4.644	0.987	7.558	5.676	2.933
chr1	44806783	44807285	TCTEX1D4	217	-	ENSG00000188396.2	protein_coding	53	0.256	0.731	1.092	1.023	0.464	0.247	0.14	0.086	0.042	0.106	0.028	0.04	0.066	0.045	0.101	0.215	0.113	0.068	0.206	0.118	0.325	0.263	0.398	0.34	0.304	0.21	0.295	0.37	0.566	0.351	1.774	0.239	0.223	0.365	0.119	1.296	0.519	0.082	0.261	0.364	0.257
chr1	44808481	44814129	BTBD19	361	+	ENSG00000222009.4	protein_coding	53	2.551	4.603	7.647	6.038	4.91	3.152	1.711	0.484	0.5	0.596	0.16	0.308	0.785	0.537	0.482	0.838	0.461	0.437	0.725	0.653	2.648	0.725	4.68	6.481	8.681	1.659	1.384	2.888	1.365	2.227	8.768	2.359	1.406	2.626	0.975	4.48	1.429	0.356	4.956	8.018	0.775
chr1	44819843	44843063	PTCH2	366	-	ENSG00000117425.9	protein_coding	53	1.415	0.756	2	1.473	1.956	1.122	1.51	2.286	3.416	2.996	8.037	9.356	5.258	3.662	1.937	4.766	4.163	2.107	0.782	1.844	2.245	0.106	0.228	1.775	3.396	2.479	1.06	2.289	0.417	1.962	3.057	0.456	0.294	0.693	0.473	0.57	3.433	0.592	10.774	15.465	0.349
chr1	44819882	44819997	RNU5E-6P	44	-	ENSG00000202444.1	snRNA	53	0	0.147	0	0	0	0	0	0	0	0	0	0	0	0	0	0	0	0	0	0	0	0	0	0	0	0	0	0	0	0	0.216	0	0	0	0	0	0	0	0.158	0	0
chr1	44843920	44844082	RP5-882O7.1	260	-	ENSG00000226499.1	processed_pseudogene	53	0.609	0.579	0.656	0.305	0.467	0.274	0.341	0.639	0.523	0.551	1.797	1.64	0.648	0.539	0.528	0.646	0.448	0.569	0.372	0.377	0.604	1.43	0.847	0.439	0.996	0.512	0.578	0.49	0.703	0.487	0.63	0.373	0.351	0.474	0.345	0.603	0.714	0.621	0.651	1.52	0.806
chr1	44850777	44986610	EIF2B3	426	-	ENSG00000070785.12	protein_coding	53	9.701	8.166	11.578	7.612	7.681	7.038	6.138	4.554	4.776	4.626	8.002	7.36	6.022	6.382	4.513	5.958	5.189	4.193	5.581	4.981	9.685	8.718	7.85	6.855	8.635	6.77	5.173	7.751	5.708	8.058	7.239	8.607	10.733	4.941	5.344	5.894	6.884	14.535	9.421	7.255	3.92
chr1	44913067	44913172	AL136380.1	0	-	ENSG00000266294.1	miRNA	53	0	0	0	0	0	0	0	0	0	0	0	0	0	0	0	0	0	0	0	0	0	0	0	0	0	0	0	0	0	0	0	0	0	0	0	0	0	0	0	0	0
chr1	44932322	44932431	RNA5SP47	0	+	ENSG00000253039.1	rRNA	53	0	0	0	0	0	0	0	0	0	0	0	0	0	0	0	0	0	0	0	0	0	0	0	0	0	0	0	0	0	0	0	0	0	0	0	0	0	0	0	0	0
chr1	44958556	44959395	CCNB1IP1P1	0	+	ENSG00000229815.1	processed_pseudogene	53	0	0	0	0	0	0	0	0	0	0	0	0	0	0	0	0	0	0	0	0	0	0	0	0	0	0	0	0	0	0	0	0	0	0	0	0	0	0	0	0	0
chr1	45002539	45011329	HECTD3	470	-	ENSG00000126107.10	protein_coding	53	18.467	12.67	16.58	12.118	12.757	11.034	16.464	6.366	7.518	6.554	13.526	15.516	9.945	7.824	6.552	6.811	6.951	5.908	6.715	6.726	17.461	11.902	9.001	12.936	14.529	12.849	26.35	13.416	14.214	12.997	12.088	6.365	6.114	14.275	12.891	12.725	15.991	10.356	15.94	15.609	15.17
chr1	45012146	45015575	UROD	502	+	ENSG00000126088.8	protein_coding	53	22.456	19.961	54.42	18.36	19.451	16.894	18.301	16.594	19.463	20.511	19.959	20.448	21.537	21.857	16.845	18.158	21.364	19.366	14.896	16.194	22.421	16.533	22.842	19.905	20.008	22.794	15.914	23.753	11.849	23.269	20.723	15.481	14.916	23.622	22.916	16.915	16.374	11.98	21.844	25.132	9.237
chr1	45016398	45306209	ZSWIM5	340	-	ENSG00000162415.6	protein_coding	53	0.798	0.583	10.316	1.087	1.242	1.454	2.457	1.433	1.62	2.131	6.23	6.606	1.714	1.646	1.364	1.927	2.118	1.628	1.1	1.432	1.119	0.043	0.091	1.408	2.222	1.668	3.371	2.417	0.892	2.427	2.194	0.877	0.388	1.606	0.272	1.198	2.246	0.432	1.589	6.294	1.385
chr1	45069976	45070429	OSTCP5	0	-	ENSG00000234315.1	processed_pseudogene	53	0	0	0	0	0	0	0	0	0	0	0	0	0	0	0	0	0	0	0	0	0	0	0	0	0	0	0	0	0	0	0	0	0	0	0	0	0	0	0	0	0
chr1	45232217	45232307	AL592294.1	0	-	ENSG00000221707.2	miRNA	53	0	0	0	0	0	0	0	0	0	0	0	0	0	0	0	0	0	0	0	0	0	0	0	0	0	0	0	0	0	0	0	0	0	0	0	0	0	0	0	0	0
chr1	45326872	45328675	HPDL	269	+	ENSG00000186603.4	protein_coding	53	0.239	0.199	0.188	0.1	0.202	0.093	0.383	0.832	0.725	1.472	3.003	3.164	0.761	0.653	0.608	0.926	0.93	0.861	0.404	0.741	0.323	4.423	1.138	1.409	0.49	0.161	2.754	0.167	1.302	0.146	0.576	0.174	0.082	0.308	0.043	0.209	0.481	0.299	1.39	0.429	0.117
chr1	45329162	45338656	MUTYH	411	-	ENSG00000132781.13	protein_coding	53	5.079	4.181	4.465	4.268	4.656	4.133	5.22	3.736	3.191	3.769	15.048	15.087	3.81	2.996	3.596	3.905	3.761	3.69	4.463	3.904	6.285	8.163	2.636	7.944	8.495	4.805	7.11	4.934	3.923	4.223	6.456	2.487	1.814	6.449	3.455	5.162	4.761	2.068	8.982	9.159	3.354
chr1	45341072	45343002	TOE1	396	+	ENSG00000132773.7	protein_coding	53	4.979	4.786	4.949	3.897	4.495	4.111	5.843	1.632	1.858	2.348	4.332	5.022	2.717	2.092	1.599	2.273	2.524	1.887	2.048	1.839	5.468	9.203	4.837	5.758	6.564	4.765	6.115	4.694	4.078	4.385	6.578	2.339	1.782	4.68	2.556	4.248	5.161	1.306	6.106	6.753	2.282
chr1	45345876	45491200	TESK2	345	-	ENSG00000070759.12	protein_coding	53	1.991	1.323	1.104	1.442	1.569	2.574	2.5	1.383	0.987	1.389	1.961	2.402	1.624	1.118	1.755	1.168	0.962	1.323	4.437	2.416	2.281	4.835	0.474	3.257	1.994	1.385	2.24	1.795	2.811	1.409	1.347	0.807	0.412	0.856	1.076	1.945	3.612	1.265	3.362	4.014	1.082
chr1	45415019	45415344	RP11-291L19.1	0	+	ENSG00000236872.1	processed_pseudogene	53	0	0	0	0	0	0	0	0	0	0	0	0	0	0	0	0	0	0	0	0	0	0	0	0	0	0	0	0	0	0	0	0	0	0	0	0	0	0	0	0	0
chr1	45507355	45508364	MMACHC	315	+	ENSG00000132763.10	protein_coding	53	0.922	1.089	2.991	0.645	0.885	0.537	1.288	1.162	1.297	1.398	0.808	0.908	1.63	1.521	1.334	1.213	1.423	1.259	1.591	1.599	1.264	4.123	3.234	0.773	1.331	0.858	1.894	0.823	0.975	0.953	1.299	3.073	2.534	1.925	4.169	0.758	1.554	1.341	1.164	1.5	1.338
chr1	45514506	45523047	PRDX1	639	-	ENSG00000117450.9	protein_coding	53	113.675	111.755	179.331	145.486	136.776	118.841	153.992	135.596	122.255	122.204	82.753	83.349	118.713	114.325	111.807	180.969	118.738	102.685	190.409	207.016	123.124	233.847	136.567	152.747	123.002	110.916	121.177	130.137	338.407	132.2	119.887	174.144	89.927	208.536	120.444	149.879	117.476	116.079	122.517	100.366	30.34
chr1	45530926	45532139	HMGB1P48	0	+	ENSG00000234379.1	unprocessed_pseudogene	53	0	0	0	0	0	0	0	0	0	0	0	0	0	0	0	0	0	0	0	0	0	0	0	0	0	0	0	0	0	0	0	0	0	0	0	0	0	0	0	0	0
chr1	45550542	45570049	AKR1A1	507	+	ENSG00000117448.9	protein_coding	53	20.401	20.438	24.024	20.836	20.666	15.312	19.624	9.603	9.846	10.885	14.178	13.64	11.27	10.99	9.69	11.97	11.609	10.4	13.806	11.431	22.529	42.946	17.487	24.699	26.097	16.195	28.882	15.459	37.824	14.525	22.023	14.556	7.718	44.901	48.158	27.137	32.663	5.706	19.236	22.96	28.624
chr1	45583845	45618894	NASP	489	+	ENSG00000132780.12	protein_coding	53	19.013	19.783	10.673	12.073	13.562	12.804	16.544	13.436	11.526	12.132	20.219	19.014	12.611	11.534	13.326	13.453	10.436	11.241	20.349	15.652	20.405	35.779	8.455	23.135	24.95	16.609	15.509	16.554	13.857	14.417	22.241	12.382	8.941	12.247	8.316	18.409	14.244	7.107	22.3	29.764	6.726
chr1	45620043	45624057	CCDC17	301	-	ENSG00000159588.10	protein_coding	53	1.281	1.053	0.532	0.623	0.662	0.49	0.935	0.451	0.201	0.465	0.698	0.84	0.291	0.165	0.497	0.563	0.289	0.306	0.618	0.478	1.382	0.483	0.096	1.217	1.904	0.901	1.502	0.865	0.773	0.808	6.838	0.552	0.599	1.356	1.571	4.039	1.344	0.956	1.773	1.574	0.534
chr1	45627303	45687146	GPBP1L1	474	-	ENSG00000159592.6	protein_coding	53	13.569	12.704	11.82	12.14	12.946	12.349	15.484	6.575	6.726	8.406	13.785	13.392	7.274	7.506	7.067	8.016	8.096	7.378	8.829	7.866	14.865	19.061	9.287	16.551	17.074	14.338	19.298	14.268	17.094	13.95	15.321	9.431	9.029	12.914	11.829	16.618	16.361	8.355	15.167	14.641	9.88
chr1	45645815	45646197	RPS15AP10	239	-	ENSG00000225447.1	processed_pseudogene	53	0.588	0.407	0.413	0.419	0.346	0.345	0.544	0.06	0.087	0.149	0.32	0.428	0.155	0.102	0.106	0.125	0.138	0.106	0.206	0.128	0.68	0.33	0.5	0.982	1.047	0.425	0.692	0.487	0.713	0.357	0.12	0.45	0.277	0.368	0.415	0.767	1.007	0.162	0.902	1.163	0.404
chr1	45651038	45651826	RP11-767N6.2	246	-	ENSG00000234329.1	processed_pseudogene	53	0.685	0.503	0.436	0.426	0.423	0.393	0.719	0.105	0.092	0.153	0.502	0.621	0.172	0.111	0.112	0.134	0.107	0.103	0.217	0.152	0.821	0.526	0.538	0.774	1.004	0.436	0.642	0.494	0.691	0.395	0.444	0.437	0.325	0.369	0.319	0.823	0.993	0.302	0.863	1.137	0.427
chr1	45690973	45691110	TMEM69	449	+	ENSG00000159596.6	protein_coding	53	10.686	9.801	16.186	6.123	7.349	6.383	13.976	4.834	6.526	6.257	8.372	6.453	6.018	7.449	4.467	5.517	5.767	4.958	4.962	5.135	12.367	42.266	18.266	10.82	11.882	7.14	10.04	6.335	17.773	6.54	6.992	11.058	9.086	8.499	4.455	7.867	12.143	7.876	7.939	13.582	6.97
chr1	45694683	45697075	RP11-767N6.7	315	-	ENSG00000230896.1	sense_intronic	53	1.234	0.994	1.973	0.873	0.977	0.848	1.614	1.623	1.473	1.72	1.505	1.3	1.185	1.439	1.567	2.23	1.792	1.626	1.826	1.694	1.247	1.179	1.614	1.197	1.483	1.412	1.528	1.334	1.254	1.308	1.448	1.042	1.097	1.479	1.247	0.944	1.677	1.483	1.885	2.022	1.169
chr1	45697058	45750650	IPP	341	-	ENSG00000197429.6	protein_coding	53	2.008	1.7	2.619	1.662	1.798	2.144	2.944	1.686	1.538	1.902	1.538	1.373	1.31	1.751	1.576	1.878	1.815	1.506	1.897	1.872	2.13	3.872	3.824	2.375	2.536	2.021	2.15	2.063	2.006	2.125	2.568	1.792	1.6	1.658	1.108	1.602	2.092	2.862	2.836	2.807	1.475
chr1	45781276	45781957	RP11-630I5.1	1	+	ENSG00000236111.4	processed_pseudogene	53	0	0	0	0	0	0	0	0	0	0	0	0	0	0	0	0	0	0	0	0	0	0.019	0	0	0	0	0	0	0	0	0	0	0	0	0	0	0	0	0	0	0
chr1	45786986	46036124	MAST2	480	+	ENSG00000086015.16	protein_coding	53	11.033	7.562	6.275	17.418	13.628	13.926	26.251	6.564	8.777	5.413	10.792	11.234	9.544	8.769	6.05	10.638	5.742	4.725	6.993	9.035	12.151	5.548	9.513	21.334	24.924	19.61	23.893	28.884	6.696	28.003	17.265	20.096	21.973	6.503	5.876	10.595	9.414	48.31	19.458	32.722	2.953
chr1	45846993	45847594	TMA16P2	7	-	ENSG00000232467.2	processed_pseudogene	53	0	0	0	0	0	0	0	0	0	0	0	0	0	0	0	0	0	0	0	0	0	0	0	0	0	0	0	0	0	0	0	0	0	0	0	0	0	0	0	0	0
chr1	46040139	46176488	PIK3R3	419	-	ENSG00000117461.10	protein_coding	53	14.891	14.201	5.978	2.197	4.37	3.103	6.235	4.104	5.272	4.261	27.147	25.061	5.148	5.477	3.201	5.611	3.631	3.728	3.402	4.8	13.956	5.073	0.219	4.916	5.419	3.477	3.125	6.377	1.967	5.492	6.75	6.699	8.308	4.68	0.647	9.984	6.261	3.09	6.701	1.631	1.411
chr1	46046817	46048368	RP4-533D7.4	132	+	ENSG00000226957.1	antisense	53	0.293	0.135	0.057	0.026	0.037	0.041	0.106	0.049	0.051	0.054	0.522	0.596	0.066	0.037	0.047	0.061	0.033	0.042	0.069	0.07	0.305	0	0	0.097	0.041	0.063	0.036	0.076	0	0.056	0.1	0.102	0.101	0.04	0	0.153	0.189	0.246	0.199	0.026	0
chr1	46104949	46105175	RP4-533D7.3	0	+	ENSG00000233114.2	processed_pseudogene	53	0	0	0	0	0	0	0	0	0	0	0	0	0	0	0	0	0	0	0	0	0	0	0	0	0	0	0	0	0	0	0	0	0	0	0	0	0	0	0	0	0
chr1	46134530	46139081	RP4-533D7.5	129	+	ENSG00000227857.2	antisense	53	0	0	0.597	0	0	0	0	0.043	0.044	0	0.082	0.06	0	0	0	0	0	0	0.053	0	0.081	0.121	0	0	0	0	0	0	0	0	0	0.116	0.05	0.093	0	0.046	0.112	0	0	0	0
chr1	46175072	46185958	TSPAN1	479	+	ENSG00000117472.5	protein_coding	53	1.123	0.633	3.52	0.943	0.753	0.606	35.499	0.22	0.226	0.192	4.213	4.18	0.47	0.403	0.227	0.259	0.203	0.166	1.828	0.45	2.161	0.261	0.177	1.866	2.428	0.56	223.773	0.677	1.23	0.466	4.759	0.385	0.427	140.889	1.855	5.711	42.829	0.383	1.486	0.203	1.093
chr1	46175485	46176478	RP11-322N21.2	340	-	ENSG00000250719.1	protein_coding	53	0	0	0	0	0	0	0	0	0	0	0.055	0.048	0	0	0	0	0	0	0	0	0	0	0	0	0	0	0	0	0	0	0	0	0	0	0	0	0	0	0	0	0
chr1	46188681	46198443	POMGNT1	473	-	ENSG00000085998.9	protein_coding	53	8.966	8.539	17.802	12.633	10.669	9.493	13.591	11.501	12.88	14.584	12.916	15.979	17.728	13.637	13.008	14.915	16.129	13.507	22.661	14.341	11.127	6.099	10.992	11.81	14.315	11.036	9.673	10.757	6.768	10.556	11.795	14.649	22.367	16.463	9.835	10.759	10.819	13.939	18.241	12.562	7.767
chr1	46203333	46203624	LURAP1	345	+	ENSG00000171357.5	protein_coding	53	1.396	1.054	2.334	4.449	2.789	3.645	3.278	1.014	1.073	1.389	3.245	3.422	1.343	1.331	1.441	1.682	1.731	1.292	4.211	1.977	1.555	0.052	0.977	3.175	3.916	2.044	0.933	2.759	0.927	2.388	2.566	1.658	1.942	2.47	0.071	0.923	1.344	0.205	4.185	2.656	0.147
chr1	46247687	46277980	RAD54L	287	+	ENSG00000085999.7	protein_coding	53	0.181	0.186	0.295	0.219	0.22	0.095	0.183	0.376	0.498	1.46	1.357	1.435	0.858	0.685	0.502	0.576	1.428	1.233	1.222	0.605	0.207	12.827	0.897	0.249	0.141	0.153	0.958	0.151	2.133	0.144	0.191	0.166	0.2	0.561	0.093	0.429	0.347	0.171	0.506	0.219	0.071
chr1	46279181	46303608	LRRC41	449	-	ENSG00000132128.12	protein_coding	53	10.207	9.944	11.937	9.823	9.519	10.037	14.302	4.156	5.311	4.887	9.36	11.276	7.748	5.855	4.42	5.542	5.672	3.945	4.223	4.348	11.083	14.142	14.476	14.144	14.908	10.449	9.237	10.759	9.742	10.496	15.561	6.716	5.319	9.054	4.642	10.211	10.622	7.022	11.566	14.93	6.939
chr1	46303630	46316776	UQCRH	551	+	ENSG00000173660.7	protein_coding	53	29.507	39.213	26.8	25.201	27.987	25.771	34.852	43.603	56.926	40.587	59.332	51.709	55.255	66.156	41.458	52.499	48.835	39.263	23.949	41.645	33.208	82.494	41.242	31.739	32.608	39.565	50.267	35.159	41.988	34.932	25.987	89.281	112.4	49.376	16.758	25.006	31.685	40.359	20.296	33.228	16.977
chr1	46340176	46365152	NSUN4	366	+	ENSG00000117481.6	protein_coding	53	2.65	2.706	4.376	2.07	2.097	2.071	3.075	1.156	1.347	1.479	2.201	2.045	1.733	1.814	1.334	1.739	1.433	1.271	1.455	1.364	2.968	6.393	2.405	2.657	2.78	2.201	2.267	2.261	2.454	2.165	2.872	1.723	1.606	2.945	1.502	2.763	2.841	1.746	2.56	3.071	1.749
chr1	46370585	46370955	RP4-603I14.3	24	+	ENSG00000225779.1	processed_pseudogene	53	0	0	0	0	0	0	0	0	0	0	0.048	0.062	0	0	0	0	0	0	0	0	0	0.034	0	0.023	0	0	0	0	0	0	0.047	0	0	0	0	0	0.05	0	0.045	0	0
chr1	46394264	46413848	FAAH	466	+	ENSG00000117480.11	protein_coding	53	5.005	4.459	12.305	3.108	2.71	3.113	8.386	10.663	12.137	14.181	20.982	23.751	16.013	12.28	14.809	14.164	19.189	13.239	21.718	13.937	9.051	0.958	0.683	5.375	6.685	4.002	22.214	4.066	6.628	3.675	3.639	3.072	1.348	19.424	16.307	7.734	15.087	3.292	14.819	3.982	12.666
chr1	46432128	46445521	FAAHP1	220	+	ENSG00000232022.2	transcribed_unprocessed_pseudogene	53	0.148	0.2	0.238	0.099	0.089	0.084	0.09	0.22	0.17	0.611	1.523	1.909	0.343	0.212	0.312	0.252	0.928	0.523	0.234	0.206	0.248	0.02	0.035	0.198	0.486	0.136	0.139	0.12	0.082	0.113	0.236	0.066	0.034	0.483	0.172	0.282	0.308	0.112	0.865	0.179	0.219
chr1	46446672	46449704	LINC01398	82	-	ENSG00000224863.1	processed_transcript	53	0	0	0.013	0	0	0	0	0	0.01	0.031	0.101	0.115	0.013	0	0.007	0.047	0.044	0.018	0.019	0.017	0	0	0	0	0	0	0	0	0	0	0.009	0	0	0.022	0	0	0.023	0	0.013	0	0
chr1	46506995	46514226	DMBX1	79	+	ENSG00000197587.6	protein_coding	53	0	0	0.01	0	0	0	0.047	0	0	0	0	0	0	0	0	0.043	0.01	0	0	0.075	0.049	0.012	0	0	0	0	0	0	0.013	0	0	0	0	0	0	0	0.007	0	0	0	0
chr1	46538695	46570255	MKNK1-AS1	262	+	ENSG00000269956.1	antisense	53	0.834	0.661	0.596	0.727	0.661	0.534	0.573	0.363	0.344	0.533	0.756	0.925	0.547	0.391	0.297	0.607	0.65	0.349	0.273	0.292	0.662	0.317	0.252	0.553	0.647	0.736	0.692	0.608	0.501	0.535	0.682	0.451	0.319	0.492	0.372	1.097	0.485	0.305	0.917	0.727	2.466
chr1	46547348	46551527	KNCN	138	-	ENSG00000162456.5	protein_coding	53	0	0	0	0	0	0	0	0.315	0.229	0.383	0	0	0.421	0.375	0.18	0.846	0.874	0.259	0.035	0.163	0	0	0	0	0	0	0	0	0	0	0	0	0	0	0	0	0	0	0	0	0
chr1	46557417	46604294	MKNK1	469	-	ENSG00000079277.15	protein_coding	53	16.594	15.07	11.81	13.842	13.995	10.29	12.456	6.609	6.98	6.07	13.327	14.44	9.538	7.514	5.885	6.738	5.911	5.324	4.564	5.868	13.211	7.621	6.002	11.843	12.505	16.326	14.556	13.246	10.468	12.099	15.122	9.669	7.727	9.923	7.236	18.815	9.046	7.083	16.546	12.736	44.736
chr1	46607714	46616465	MOB3C	404	-	ENSG00000142961.10	protein_coding	53	6.18	8.577	4.722	6.779	6.921	4.214	6.506	2.558	2.038	2.855	6.062	6.978	2.058	1.854	2.098	2.601	2.549	2.611	2.246	3.125	6.209	5.522	2.65	4.897	6.061	6.377	5.922	7.235	5.727	6.364	6.303	4.727	3.131	4.838	2.464	7.421	5.357	4.664	5.837	7.181	8.885
chr1	46632736	46668454	ATPAF1	484	-	ENSG00000123472.8	protein_coding	53	9.133	10.945	29.027	9.446	10.728	9.488	10.063	25.197	30.495	33.085	22.103	20.351	28.181	34.819	20.63	23.397	32.69	28.948	13.841	22.891	9.288	15.787	9.197	7.709	9.819	12.168	12.458	14.471	6.981	14.404	9.254	28.459	32.564	14.13	11.003	7.442	8.561	23.761	7.878	9.501	7.118
chr1	46665909	46666375	NENFP1	73	-	ENSG00000233647.2	processed_pseudogene	53	0.054	0.036	0	0.04	0.028	0	0.127	0	0	0	0	0.035	0	0	0	0	0	0	0	0	0.063	0.06	0	0.048	0	0.029	0.042	0.035	0.039	0	0.087	0	0	0	0	0.053	0.1	0	0.034	0.058	0
chr1	46668854	46671971	TEX38	230	+	ENSG00000186118.7	protein_coding	53	0.036	0	0.033	0.013	0	0.022	0.057	0.024	0.017	0	0	0	0.021	0.02	0	0.033	0.029	0	0.035	0	0.047	0.026	0	0.012	0	0	0.024	0.015	0.025	0.022	0.033	0	0	0.049	0	0	0.051	0	0.039	0	0
chr1	46674035	46692098	EFCAB14-AS1	186	+	ENSG00000228237.1	antisense	53	0.337	0.169	0.074	0.135	0.135	0.17	0.379	0	0	0	0.058	0.111	0	0	0	0	0	0	0.029	0	0.36	0.213	0.053	0.339	0.119	0.116	0.129	0.122	0.185	0.12	0.153	0.088	0.037	0.069	0.031	0.312	0.276	0.057	0.328	0.229	0.08
chr1	46675158	46719152	EFCAB14	501	-	ENSG00000159658.6	protein_coding	53	24.725	25.408	16.973	24.74	23.841	25.774	29.496	20.694	15.091	21.206	14.222	12.728	13.803	14.599	18.097	16.209	18.975	19.6	24.691	21.9	24.819	21.656	15.4	23.871	24.325	19.859	20.202	21.329	20.415	20.888	22.96	13.831	9.989	18.389	8.378	22.832	19.332	12.83	23.563	19.966	9.26
chr1	46742328	46743133	RP11-8J9.5	0	+	ENSG00000236476.2	processed_pseudogene	53	0	0	0	0	0	0	0	0	0	0	0	0	0	0	0	0	0	0	0	0	0	0	0	0	0	0	0	0	0	0	0	0	0	0	0	0	0	0	0	0	0
chr1	46757837	46819413	CYP4B1	438	+	ENSG00000142973.8	protein_coding	53	18.516	24.804	1.488	3.462	6.369	10.721	53.848	0.123	0.125	0.151	0.061	0.116	0.13	0.118	0.15	0.143	0.096	0.138	0.117	0.162	15.069	0.038	0.051	6.563	4.734	2.825	4.536	14.414	18.228	15.188	16.063	1.422	8.374	0.855	0.05	55.24	5.934	4.873	67.526	0.259	1.014
chr1	46843094	46900437	CYP4Z2P	104	-	ENSG00000154198.10	transcribed_unprocessed_pseudogene	53	0.246	0.139	0.009	0.014	0.038	0.041	0.399	0	0	0.012	0	0	0.017	0.012	0	0.023	0.02	0.013	0	0	0.655	0	0	0.026	0.034	0.014	0.012	0.061	0.09	0.053	0.051	0.015	0.035	0.074	0	0.147	0.047	0.031	0.239	0	0
chr1	46891638	46892830	RP11-346M5.1	16	+	ENSG00000238145.2	processed_pseudogene	53	0.038	0.029	0	0	0	0	0.029	0	0	0	0	0	0	0	0	0	0	0	0	0	0.056	0	0	0	0	0	0	0	0	0	0	0	0	0	0	0.025	0	0	0.041	0	0
chr1	46929176	46941484	CYP4A11	377	-	ENSG00000187048.8	protein_coding	53	0.272	0.097	0.012	0.03	0.043	0.056	0.042	0.098	0.096	0.107	0.059	0.087	0.123	0.109	0.073	0.234	0.203	0.104	0.02	0.093	0.16	0	0	0.027	0.041	0.021	0.014	0.03	0.027	0.033	0.051	0.021	0.021	27.628	155.034	0.064	0.043	0.032	0.17	0.018	0.07
chr1	46961363	47050751	CYP4X1	385	+	ENSG00000186377.6	protein_coding	53	7.603	4.227	0.655	14.978	11.031	10.333	1.849	2.792	4.968	3.746	5.074	4.348	5.091	7.135	2.693	6.673	4.476	2.749	0.727	1.617	6.032	0.014	0.022	3.087	3.337	0.772	0.577	1.682	7.253	1.414	2.922	3.106	1.054	1.897	1.073	4.248	15.832	1.395	11.322	0.345	0.604
chr1	46967678	46967874	CYP4A26P	12	-	ENSG00000259832.1	unprocessed_pseudogene	53	0.068	0	0	0	0	0	0.119	0	0	0	0	0	0	0	0	0	0	0	0	0	0	0	0	0	0	0	0	0	0	0	0	0	0	0	0	0	0	0	0	0	0
chr1	46994381	46994502	CYP4A43P	0	-	ENSG00000261196.1	unprocessed_pseudogene	53	0	0	0	0	0	0	0	0	0	0	0	0	0	0	0	0	0	0	0	0	0	0	0	0	0	0	0	0	0	0	0	0	0	0	0	0	0	0	0	0	0
chr1	47000897	47001087	CYP4A27P	0	-	ENSG00000261593.1	unprocessed_pseudogene	53	0	0	0	0	0	0	0	0	0	0	0	0	0	0	0	0	0	0	0	0	0	0	0	0	0	0	0	0	0	0	0	0	0	0	0	0	0	0	0	0	0
chr1	47002994	47003148	CYP4A44P	0	-	ENSG00000261290.1	unprocessed_pseudogene	53	0	0	0	0	0	0	0	0	0	0	0	0	0	0	0	0	0	0	0	0	0	0	0	0	0	0	0	0	0	0	0	0	0	0	0	0	0	0	0	0	0
chr1	47067487	47118319	CYP4Z1	224	+	ENSG00000186160.4	protein_coding	53	1.239	0.929	0.096	0.355	0.517	0.438	0.454	0.263	0.531	0.284	0.246	0.305	0.651	0.537	0.267	0.888	0.522	0.21	0.053	0.125	1.78	0	0	0.164	0.105	0.076	0.085	0.404	0.355	0.373	0.538	0.191	0.229	0.124	0.211	0.975	0.506	0.21	2.386	0.022	0.036
chr1	47074777	47075979	RP11-184J23.2	35	-	ENSG00000225154.2	processed_pseudogene	53	0.08	0.041	0	0	0	0	0.046	0	0	0	0	0	0	0	0	0	0	0	0	0	0.103	0	0	0	0	0	0	0.01	0.022	0.014	0	0	0	0	0	0.04	0.021	0	0.119	0	0
chr1	47096652	47179271	CYP4A22-AS1	109	-	ENSG00000225506.2	lincRNA	53	0.044	0.04	0.06	0.017	0.024	0	0.021	0.065	0.119	0.1	0	0.028	0.211	0.243	0.074	0.072	0.14	0.072	0.022	0.045	0.072	0.25	0.205	0.011	0	0	0.063	0	0.123	0	0.046	0	0	0.473	0.019	0.054	0.084	0	0.055	0	0.018
chr1	47137434	47149741	CYP4A22	287	+	ENSG00000162365.7	protein_coding	53	0.225	0.136	0.013	0.035	0.05	0.055	0.064	0.047	0.074	0.063	0.046	0.054	0.108	0.084	0.045	0.113	0.099	0.051	0.01	0.023	0.195	0	0	0.046	0.032	0.014	0.013	0.048	0.028	0.051	0.046	0.018	0.038	4.909	44.697	0.141	0.043	0.036	0.277	0	0.019
chr1	47164509	47165920	MTND1P34	0	-	ENSG00000225514.1	transcribed_processed_pseudogene	53	0	0	0	0	0	0	0	0	0	0	0	0	0	0	0	0	0	0	0	0	0	0	0	0	0	0	0	0	0	0	0	0	0	0	0	0	0	0	0	0	0
chr1	47179249	47180339	LINC00853	189	+	ENSG00000224805.2	antisense	53	0.243	0.174	0.242	0.183	0.237	0.117	0.084	0.623	0.625	0.377	0.026	0.051	0.503	0.477	0.337	0.286	0.376	0.451	0.122	0.326	0.293	0.131	0.121	0.056	0	0.047	0.146	0.069	0.158	0.062	0.112	0.177	0.075	1.569	0.127	0.299	0.31	0.074	0.361	0.039	0.16
chr1	47183592	47191044	PDZK1IP1	472	-	ENSG00000162366.3	protein_coding	53	0.394	5.127	3.418	1.467	1.24	0.728	0.125	0.315	0.134	0.313	0.029	0.037	0.118	0.112	0.173	0.119	0.248	0.349	0.076	0.212	3.309	0.027	0.124	0.255	0.243	0.134	17.502	0.127	48.386	0.114	2.427	0.166	0.059	324.886	0.565	10.516	61.659	0.172	0.247	0.139	21.532
chr1	47216289	47232220	TAL1	323	-	ENSG00000162367.7	protein_coding	53	3.985	4.634	1.222	0.618	1.445	0.641	1.37	1.154	0.733	0.894	0.328	0.454	0.876	0.688	1.207	1.379	0.901	0.733	1.83	2.502	4.003	0.006	0.005	2.169	1.867	1.147	1.036	1.667	0.846	1.814	2.83	1.422	1.494	2.015	0.516	8.108	0.685	0.488	1.604	0.565	0.373
chr1	47225796	47230750	RP1-18D14.7	227	+	ENSG00000226252.1	antisense	53	0.692	1.159	0.341	0.14	0.353	0.121	0.323	0.439	0.252	0.303	0.101	0.15	0.314	0.225	0.467	0.396	0.297	0.24	0.665	0.705	0.736	0	0	0.547	0.49	0.248	0.22	0.428	0.19	0.384	0.542	0.419	0.399	0.628	0.142	1.903	0.162	0.118	0.378	0.167	0.095
chr1	47250138	47314147	STIL	261	-	ENSG00000123473.11	protein_coding	53	0.36	0.409	0.36	0.184	0.259	0.125	0.404	0.281	0.302	0.387	0.431	0.468	0.487	0.44	0.326	0.28	0.379	0.31	0.267	0.259	0.488	8.678	1.191	0.223	0.206	0.151	1.794	0.151	1.463	0.163	0.262	0.161	0.136	0.401	0.216	0.466	1.021	0.092	0.305	0.342	0.256
chr1	47333796	47378839	CMPK1	539	+	ENSG00000162368.9	protein_coding	53	51.097	40.057	22.471	49.664	51.943	55.767	41.615	27.259	26.242	23.909	22.011	18.146	20.231	27.722	28.618	38.531	24.314	24.155	33.236	35.361	43.897	56.977	35.45	42.466	38.881	33.386	41.011	34.54	49.182	39.801	23.339	23.909	17.577	24.987	46.445	36.182	55.797	23.115	38.298	19.931	26.208
chr1	47380927	47408477	LINC01389	193	-	ENSG00000225762.1	antisense	53	0.295	0.216	0.142	0.239	0.233	0.218	0.214	0.07	0.089	0.11	0.603	0.531	0.132	0.108	0.057	0.126	0.09	0.136	0.07	0.075	0.334	0.106	0.127	0.211	0.158	0.154	1.145	0.146	0.158	0.146	0.221	0.054	0.056	0.191	0.209	0.193	0.341	0.058	0.532	0.152	0.125
chr1	47416071	47418051	FOXE3	109	+	ENSG00000186790.4	protein_coding	53	0.03	0.018	0.014	0.023	0.023	0.019	0.023	0.047	0.052	0.138	0.246	0.22	0.098	0.077	0.064	0.054	0.054	0.298	0.037	0.024	0.023	0	0.018	0	0.024	0.018	0.075	0.022	0	0.024	0.025	0	0	0.108	0	0.013	0.018	0.016	0.445	0	0
chr1	47432132	47434641	FOXD2-AS1	298	-	ENSG00000237424.1	antisense	53	1.219	0.61	0.702	5.358	3.1	5.302	0.591	0.15	0.163	0.167	0.065	0.104	0.164	0.114	0.167	0.267	0.147	0.203	0.232	0.249	0.973	1.633	1.386	1.304	3.921	0.48	5.17	0.479	0.306	0.418	0.712	0.243	0.185	1.321	1.064	1.375	0.502	0.129	7.911	0.388	0.238
chr1	47436016	47440691	FOXD2	235	+	ENSG00000186564.5	protein_coding	53	0.287	0.11	0.429	2.157	0.894	1.42	0.195	0.029	0.047	0.045	0.017	0.03	0.054	0.032	0.046	0.085	0.035	0.05	0.056	0.061	0.233	0.265	0.322	0.383	1.09	0.103	4.216	0.145	0.061	0.122	0.192	0.058	0.043	1.127	0.252	0.263	0.184	0.05	5.618	0.07	0.064
chr1	47483697	47484162	RP4-666O22.3	0	-	ENSG00000271355.1	processed_pseudogene	53	0	0	0	0	0	0	0	0	0	0	0	0	0	0	0	0	0	0	0	0	0	0	0	0	0	0	0	0	0	0	0	0	0	0	0	0	0	0	0	0	0
chr1	47497893	47498341	RPL21P24	0	-	ENSG00000229554.2	processed_pseudogene	53	0	0	0	0	0	0	0	0	0	0	0	0	0	0	0	0	0	0	0	0	0	0	0	0	0	0	0	0	0	0	0	0	0	0	0	0	0	0	0	0	0
chr1	47502503	47502639	AL356458.1	0	+	ENSG00000221346.1	miRNA	53	0	0	0	0	0	0	0	0	0	0	0	0	0	0	0	0	0	0	0	0	0	0	0	0	0	0	0	0	0	0	0	0	0	0	0	0	0	0	0	0	0
chr1	47550195	47550753	ATP6V0E1P4	0	+	ENSG00000227883.1	processed_pseudogene	53	0	0	0	0	0	0	0	0	0	0	0	0	0	0	0	0	0	0	0	0	0	0	0	0	0	0	0	0	0	0	0	0	0	0	0	0	0	0	0	0	0
chr1	47621092	47621177	AL591415.1	0	-	ENSG00000221447.1	miRNA	53	0	0	0	0	0	0	0	0	0	0	0	0	0	0	0	0	0	0	0	0	0	0	0	0	0	0	0	0	0	0	0	0	0	0	0	0	0	0	0	0	0
chr1	47688462	47703383	RP11-543D5.1	69	+	ENSG00000227947.1	lincRNA	53	0	0	0	0.061	0.052	0.056	0	0	0	0.406	0	0	0	0	0	0.028	0.326	0.09	0	0.032	0	0	0	0	0	0	0.025	0	0	0	0	0	0	0.051	0	0	0	0	0.493	0	0
chr1	47775169	47996895	TRABD2B	364	-	ENSG00000269113.3	protein_coding	53	2.677	2.529	1.026	10.834	18.351	29.562	3.371	0.078	0.066	0.069	0.29	1.215	0.077	0.05	0.082	0.072	0.057	0.07	0.233	0.12	3.438	0	0.11	4.745	3.724	2.299	1.137	3.135	0.908	3.532	2.879	7.265	0.507	17.026	2.496	2.221	1.577	0.317	5.394	0.496	1.665
chr1	47818065	47820237	RP11-330M19.1	158	+	ENSG00000225028.1	lincRNA	53	0.062	0.057	0.016	0.494	0.844	2.367	0.079	0	0	0	0	0	0	0	0	0	0	0	0.007	0	0.074	0	0	0.196	0.053	0.061	0.049	0.067	0.056	0.066	0.118	0.132	0	0.218	0.039	0.04	0.059	0.007	0.168	0.02	0.026
chr1	48053544	48067201	RP4-683M8.2	39	+	ENSG00000226133.1	lincRNA	53	0	0	0	0	0.023	0.028	0	0	0	0	0	0	0	0	0	0	0	0	0	0	0	0	0	0	0	0	0	0	0	0	0	0.014	0	0.116	0	0	0	0	0.02	0	0
chr1	48078786	48082196	RP11-193P11.3	0	-	ENSG00000231413.1	lincRNA	53	0	0	0	0	0	0	0	0	0	0	0	0	0	0	0	0	0	0	0	0	0	0	0	0	0	0	0	0	0	0	0	0	0	0	0	0	0	0	0	0	0
chr1	48089367	48089634	CYP46A4P	0	+	ENSG00000237180.1	processed_pseudogene	53	0	0	0	0	0	0	0	0	0	0	0	0	0	0	0	0	0	0	0	0	0	0	0	0	0	0	0	0	0	0	0	0	0	0	0	0	0	0	0	0	0
chr1	48096091	48182428	SKINTL	177	-	ENSG00000242267.2	unitary_pseudogene	53	0.136	0.286	0.227	0.258	0.306	0.166	0.275	0.092	0.059	0.084	0.022	0.04	0.07	0.037	0.064	0.069	0.059	0.081	0.051	0.08	0.235	0	0	0.349	0.375	0.217	0.155	0.345	0.071	0.3	0.381	0.236	0.101	0.287	0.025	0.261	0.205	0.017	0.468	0.598	0.053
chr1	48205964	48206843	RP5-1024N4.2	5	+	ENSG00000223720.1	lincRNA	53	0	0	0	0	0	0	0	0	0	0	0	0	0	0	0	0	0	0	0	0	0	0	0	0	0	0	0	0	0	0	0	0	0	0	0	0	0	0	0	0	0
chr1	48222684	48248644	SLC5A9	303	+	ENSG00000117834.8	protein_coding	53	0.331	0.329	0.362	0.233	0.442	0.292	0.471	0.106	0.06	0.1	0.083	0.234	0.066	0.048	0.093	0.079	0.07	0.084	0.146	0.12	0.383	0	0.022	0.573	0.795	0.506	1.004	0.536	0.192	0.471	0.872	0.336	0.175	3.517	4.508	2.575	0.401	0.057	1.022	0.451	2.221
chr1	48227887	48229561	RP5-1024N4.4	298	-	ENSG00000272491.1	antisense	53	1.09	1.243	1.357	0.696	1.189	0.656	1.274	0.489	0.29	0.428	0.139	0.269	0.317	0.203	0.5	0.465	0.351	0.387	0.457	0.627	1.223	0	0.068	1.863	2.072	1.117	1.129	1.316	0.452	1.111	1.698	0.907	0.493	1.626	0.84	1.73	1.036	0.172	2.988	1.865	0.978
chr1	48295371	48472173	SPATA6	374	-	ENSG00000132122.7	protein_coding	53	3.416	3.03	4.308	2.028	2.688	2.25	4.344	2.838	1.8	2.667	0.623	0.97	1.733	1.646	2.436	2.711	2.059	2.025	3.11	3.328	4.137	0.023	1.29	3.81	5.023	2.956	1.97	2.756	1.19	2.377	4.571	1.724	0.83	2.245	0.556	2.826	2.807	0.502	9.58	5.963	1.382
chr1	48325079	48326123	PPP1R8P1	150	-	ENSG00000224986.2	processed_pseudogene	53	0.072	0.06	0.086	0.037	0.044	0.034	0.054	0.212	0.226	0.348	0.084	0.117	0.288	0.254	0.245	0.332	0.291	0.328	0.25	0.305	0.075	0	0.032	0.109	0.069	0.046	0.043	0.048	0.034	0.039	0.186	0.038	0.021	0.076	0	0.079	0.04	0	0.325	0.216	0
chr1	48344208	48344315	RNU6-723P	0	+	ENSG00000206700.1	snRNA	53	0	0	0	0	0	0	0	0	0	0	0	0	0	0	0	0	0	0	0	0	0	0	0	0	0	0	0	0	0	0	0	0	0	0	0	0	0	0	0	0	0
chr1	48435966	48437223	RP11-329A14.1	354	+	ENSG00000235105.1	processed_pseudogene	53	2.559	2.28	9.273	1.148	1.229	0.98	1.598	2.241	2.413	2.483	1.853	2.102	2.137	2.147	2.509	2.239	2.237	2.037	3.476	2.873	2.414	1.389	5.095	1.717	1.793	1.24	3.065	1.318	1.802	1.301	1.51	2.657	4.4	4.444	4.931	1.672	1.436	7.983	2.111	1.969	1.276
chr1	48447935	48448042	RNU4-61P	0	+	ENSG00000223175.1	snRNA	53	0	0	0	0	0	0	0	0	0	0	0	0	0	0	0	0	0	0	0	0	0	0	0	0	0	0	0	0	0	0	0	0	0	0	0	0	0	0	0	0	0
chr1	48497262	48497736	RP11-329A14.2	16	-	ENSG00000232514.1	processed_pseudogene	53	0	0	0	0	0	0	0	0	0	0	0	0	0.013	0	0	0	0	0	0	0	0	0	0	0	0	0	0	0	0	0	0	0	0	0	0	0	0	0	0	0	0
chr1	48532854	50023913	AGBL4	167	-	ENSG00000186094.12	protein_coding	53	0.041	0.024	0.04	0.026	0.018	0.013	0.022	0.402	0.796	0.448	0.08	0.103	1.172	1.411	0.448	0.636	0.608	0.312	0.065	0.203	0.05	0.004	0	0.014	0.037	0.033	0.015	0.019	0	0.014	0.035	0.173	0.019	0.154	0.075	0.028	0.016	0.002	0.029	0.038	0.022
chr1	48727522	48776969	BEND5	379	-	ENSG00000162373.8	protein_coding	53	2.94	1.576	3.213	4.825	2.601	2.78	5.639	4.473	7.255	3.461	1.647	1.772	10.937	11.311	4.76	4.885	3.981	3.287	2.45	3.977	3.71	0.463	0.186	4.543	6.411	6.843	2.358	3.761	0.593	3.246	4.968	2.015	1.178	5.305	0.137	1.661	1.988	1.331	2.463	8.324	1.482
chr1	49048315	49187585	RP11-141A19.1	15	+	ENSG00000229846.1	antisense	53	0	0	0	0	0	0	0	0	0	0	0	0	0	0	0	0	0	0	0	0	0	0	0	0	0	0	0	0	0	0	0	0	0	0	0	0	0	0	0	0	0
chr1	49257410	49269285	RP11-141A19.2	12	+	ENSG00000230114.1	antisense	53	0	0	0	0	0	0	0	0	0	0	0	0	0	0	0	0	0	0	0	0	0	0	0	0	0	0	0	0	0	0	0	0	0	0	0	0	0	0	0	0	0
chr1	49374200	49472085	AGBL4-IT1	12	-	ENSG00000225623.1	sense_intronic	53	0	0	0	0	0	0	0	0	0	0	0	0	0	0	0	0	0	0	0	0	0	0	0	0	0	0	0	0	0	0	0	0	0	0	0	0	0	0	0	0	0
chr1	49691261	49691523	RP5-926E3.1	5	-	ENSG00000237478.2	processed_pseudogene	53	0	0	0	0	0	0	0	0	0	0	0	0	0	0	0	0	0	0	0	0	0	0	0	0	0	0	0	0	0	0	0	0	0	0	0	0	0	0	0	0	0
chr1	49841820	49846400	ZNF859P	3	+	ENSG00000215887.5	unprocessed_pseudogene	53	0	0	0	0	0	0	0	0	0	0	0	0	0	0	0	0	0	0	0	0	0	0	0	0	0	0	0	0	0	0	0	0	0	0	0	0	0	0	0	0	0
chr1	49982214	49982295	AL645730.1	0	+	ENSG00000221746.1	miRNA	53	0	0	0	0	0	0	0	0	0	0	0	0	0	0	0	0	0	0	0	0	0	0	0	0	0	0	0	0	0	0	0	0	0	0	0	0	0	0	0	0	0
chr1	50017091	50017503	MTND2P29	0	+	ENSG00000233595.2	processed_pseudogene	53	0	0	0	0	0	0	0	0	0	0	0	0	0	0	0	0	0	0	0	0	0	0	0	0	0	0	0	0	0	0	0	0	0	0	0	0	0	0	0	0	0
chr1	50048013	50203786	ELAVL4	312	+	ENSG00000162374.12	protein_coding	53	0.014	0.012	0.027	0.016	0.02	0.01	0.025	4.085	8.235	0.566	6.162	4.009	9.141	16.527	4.807	7.536	0.562	0.486	0.794	3.483	0.019	0.016	0	0.005	0.007	0.707	0.246	0.089	0.012	0.122	0.003	0.055	0.005	0.007	0.008	0.013	0.031	0	0.012	0	0.179
chr1	50114936	50115282	RP11-492I2.1	0	+	ENSG00000230828.1	processed_pseudogene	53	0	0	0	0	0	0	0	0	0	0	0	0	0	0	0	0	0	0	0	0	0	0	0	0	0	0	0	0	0	0	0	0	0	0	0	0	0	0	0	0	0
chr1	50174305	50175868	RP11-567C20.2	55	-	ENSG00000237337.1	antisense	53	0	0	0	0	0	0	0	0.107	0.227	0	0	0	0.147	0.181	0	0.103	0	0	0	0	0	0	0	0	0	0.034	0	0	0	0	0	0.093	0.023	0	0.138	0	0	0	0	0	0
chr1	50206083	50223127	RP11-567C20.3	28	-	ENSG00000233407.1	antisense	53	0	0	0	0	0	0	0	0	0	0	0	0	0	0	0	0	0	0	0	0	0	0	0	0	0	0	0	0	0	0	0	0	0	0	0	0	0	0	0	0	0
chr1	50326130	50327010	RP11-183G22.1	40	+	ENSG00000234080.2	processed_pseudogene	53	0	0	0	0	0	0	0	0	0.047	0.03	0	0	0.098	0.074	0	0	0.034	0.023	0	0	0	0.019	0	0	0	0	0	0	0	0	0	0	0	0.052	0	0	0	0	0	0	0
chr1	50398824	50399773	HMGB1P45	15	-	ENSG00000229316.1	processed_pseudogene	53	0	0	0	0	0	0	0	0	0	0	0	0	0	0	0	0	0	0	0	0	0	0	0	0	0	0	0	0	0	0	0	0	0	0	0	0	0	0	0	0	0
chr1	50405429	50406024	FCF1P6	8	-	ENSG00000225671.2	processed_pseudogene	53	0	0	0	0	0	0	0	0	0	0	0	0	0	0	0	0	0	0	0	0	0	0	0	0	0	0	0	0	0	0	0	0	0	0	0	0	0	0	0	0	0
chr1	50417549	50423500	DMRTA2	145	-	ENSG00000142700.7	protein_coding	53	0	0	0.009	0.012	0.011	0.004	0	0.08	0.053	0.027	0.115	0.133	0.069	0.048	0.182	0.079	0.054	0.038	0.359	0.104	0	0.008	0	0.009	0.013	0.009	0.013	0	0.879	0	0	0	0	0.003	0	0	0.12	0	0	0.014	0
chr1	50439477	50960263	FAF1	439	-	ENSG00000185104.15	protein_coding	53	8.102	6.715	6.883	7.491	7.783	10.277	11.2	5.62	5.938	5.381	7.523	7.41	7.39	7.294	5.647	6.562	5.73	5.246	6.332	5.669	8.775	12.73	6.365	9.725	9.192	9.465	7.558	9.763	7.867	10.674	8.183	8.827	9.752	7.596	4.438	6.728	7.77	15.049	7.899	9.122	6.641
chr1	50461468	50471150	RP5-850O15.3	107	+	ENSG00000225767.1	antisense	53	0	0	0	0	0	0	0	0	0	0	0.031	0.036	0	0	0.031	0	0	0	0.078	0.04	0	0	0	0	0	0	0	0	0	0	0	0	0	0	0	0	0	0	0.05	0	0
chr1	50582403	50582511	RNU6-1026P	0	+	ENSG00000207194.1	snRNA	53	0	0	0	0	0	0	0	0	0	0	0	0	0	0	0	0	0	0	0	0	0	0	0	0	0	0	0	0	0	0	0	0	0	0	0	0	0	0	0	0	0
chr1	50780339	50781150	PHBP12	138	+	ENSG00000230585.2	processed_pseudogene	53	0.141	0.116	0.088	0.108	0.089	0.109	0.133	0.005	0.022	0.032	0.137	0.184	0.049	0.037	0.024	0.031	0.024	0	0.048	0	0.164	0.174	0.057	0.229	0.13	0.09	0.111	0.091	0.121	0.077	0.098	0.083	0.042	0.089	0.12	0.135	0.193	0.051	0.173	0.2	0.139
chr1	50846467	50846837	MRPS6P2	0	+	ENSG00000237130.1	processed_pseudogene	53	0	0	0	0	0	0	0	0	0	0	0	0	0	0	0	0	0	0	0	0	0	0	0	0	0	0	0	0	0	0	0	0	0	0	0	0	0	0	0	0	0
chr1	50960744	50974633	CDKN2C	395	+	ENSG00000123080.6	protein_coding	53	8.902	11.074	6.52	5.724	8.077	10.954	5.155	2.086	2.251	1.873	2.314	2.324	2.601	2.629	2.133	1.442	1.104	2.672	2.114	2.119	9.504	10.001	6.957	6.49	7.09	6.472	4.054	7.259	3.643	7.453	5.235	3.921	3.155	2.177	0.796	3.431	2.406	1.848	4.902	8.106	2.721
chr1	51059836	51059905	MIR4421	0	+	ENSG00000265538.1	miRNA	53	0	0	0	0	0	0	0	0	0	0	0	0	0	0	0	0	0	0	0	0	0	0	0	0	0	0	0	0	0	0	0	0	0	0	0	0	0	0	0	0	0
chr1	51102233	51148080	C1orf185	206	+	ENSG00000204006.4	protein_coding	53	0	0	0	0	0	0	0	0	0	0	0	0	0	0	0	0	0	0	0	0	0	0	0	0	0.035	0	0	0	0	0	0	0	0	0	0	0	0	0	0	0	0
chr1	51107221	51107331	Y_RNA	0	+	ENSG00000200262.1	misc_RNA	53	0	0	0	0	0	0	0	0	0	0	0	0	0	0	0	0	0	0	0	0	0	0	0	0	0	0	0	0	0	0	0	0	0	0	0	0	0	0	0	0	0
chr1	51157787	51158471	CFL1P2	49	-	ENSG00000213478.2	processed_pseudogene	53	0	0	0	0	0	0	0	0	0.006	0	0.069	0.064	0.013	0	0	0	0	0	0	0	0	0	0	0	0	0	0	0	0	0	0.067	0	0	0	0	0	0	0	0	0	0
chr1	51188462	51188551	AL162430.1	0	+	ENSG00000239101.1	miRNA	53	0	0	0	0	0	0	0	0	0	0	0	0	0	0	0	0	0	0	0	0	0	0	0	0	0	0	0	0	0	0	0	0	0	0	0	0	0	0	0	0	0
chr1	51190882	51190958	AL591610.1	0	+	ENSG00000221492.1	miRNA	53	0	0	0	0	0	0	0	0	0	0	0	0	0	0	0	0	0	0	0	0	0	0	0	0	0	0	0	0	0	0	0	0	0	0	0	0	0	0	0	0	0
chr1	51195094	51235096	LINC01562	86	-	ENSG00000203356.2	lincRNA	53	0.016	0.016	0.07	0.033	0.037	0.039	0.022	0.058	0.082	0.061	0.155	0.147	0.081	0.08	0.057	0.093	0.083	0.049	0.032	0.045	0.022	0.005	0.013	0.043	0.041	0.03	0.028	0.024	0.016	0.029	0.067	0.016	0.01	0.02	0.018	0.016	0.021	0.049	0.022	0.101	0.014
chr1	51236270	51273455	RNF11	553	+	ENSG00000123091.4	protein_coding	53	39.165	36.682	34.874	54.214	45.486	56.63	40.175	69.207	92.417	57.253	57.943	43.334	67.14	101.527	62.782	70.83	69.098	50.34	44.983	57.424	37.393	14.447	30.345	42.83	41.808	37.56	22.936	35.98	36.477	34.818	34.457	28.138	23.087	27.205	19.115	31.999	27.683	34.679	29.326	50.416	11.519
chr1	51250597	51251472	RP11-296A18.5	153	-	ENSG00000233406.4	processed_pseudogene	53	0.183	0.144	0.118	0.092	0.115	0.109	0.101	0.065	0.045	0.063	0.047	0.06	0.048	0.049	0.052	0.052	0.06	0.056	0.051	0.044	0.228	0.379	0.202	0.271	0.217	0.118	0.148	0.104	0.185	0.101	0.134	0.09	0.084	0.111	0.066	0.226	0.161	0.108	0.145	0.322	0.183
chr1	51264915	51266074	RP11-296A18.6	91	-	ENSG00000236434.2	antisense	53	0.05	0	0.036	0.053	0.038	0.056	0.052	0	0.029	0.038	0.063	0.055	0	0	0	0	0.038	0.028	0.04	0	0.101	0.062	0	0.054	0.145	0.036	0.055	0	0.047	0.035	0.024	0	0	0.038	0	0.095	0.088	0	0.046	0.184	0.05
chr1	51287257	51345116	TTC39A	300	-	ENSG00000085831.11	protein_coding	53	0.096	0.093	1.559	0.1	0.08	0.038	1.743	0.196	0.383	0.508	0.12	0.188	0.637	0.622	0.201	1.636	0.743	0.434	0.125	0.604	1.231	0.222	0.04	0.31	0.499	0.091	3.371	0.055	2.81	0.049	0.148	1.064	1.368	4.822	0.12	1.537	1.839	0.307	0.03	0.05	1.293
chr1	51329653	51335324	TTC39A-AS1	127	+	ENSG00000261664.1	antisense	53	0	0	0.065	0	0	0	0.207	0.017	0.019	0.057	0	0	0.037	0.047	0	0.142	0.12	0.04	0	0.033	0.192	0.009	0	0.016	0	0	0.291	0	0.129	0	0	0.155	0.199	0.184	0	0.218	0.265	0.028	0	0	0.236
chr1	51354262	51519328	EPS15	485	-	ENSG00000085832.12	protein_coding	53	17.899	16.07	20.352	15.299	16.808	16.35	13.302	21.485	24.798	17.7	18.813	14.738	22.382	31.706	25.165	19.015	15.79	15.746	22.842	23.29	16.433	30.609	11.426	16.242	16.005	13.068	9.65	11.909	8.809	10.999	14.541	10.401	8.026	9.318	5.36	15.81	10.367	11.628	19.218	15.01	5.153
chr1	51372269	51373224	RP11-275F13.3	122	+	ENSG00000232027.2	processed_pseudogene	53	0.108	0.102	0.157	0.106	0.094	0.08	0.09	0.029	0	0.024	0.047	0.083	0.03	0.015	0	0.022	0.021	0.024	0.032	0.039	0.115	0.147	0.036	0.149	0.12	0.077	0.078	0.076	0.099	0.079	0.098	0.057	0.033	0.049	0.045	0.138	0.127	0.019	0.136	0.163	0.045
chr1	51382307	51382414	RNU6-877P	0	+	ENSG00000206595.1	snRNA	53	0	0	0	0	0	0	0	0	0	0	0	0	0	0	0	0	0	0	0	0	0	0	0	0	0	0	0	0	0	0	0	0	0	0	0	0	0	0	0	0	0
chr1	51461720	51463416	RP11-253A20.1	95	+	ENSG00000238140.1	antisense	53	0.052	0.056	0.116	0.054	0.056	0.034	0.032	0.041	0.031	0.036	0	0	0.032	0.043	0.072	0.06	0.03	0.025	0.075	0.062	0.057	0.08	0	0.043	0.071	0.055	0.034	0.04	0.04	0.028	0.09	0.062	0.051	0.065	0	0.065	0.049	0.021	0.072	0.053	0.026
chr1	51518308	51561629	RP11-191G24.1	180	+	ENSG00000227070.1	antisense	53	0.096	0.087	0.409	0.081	0.086	0.104	0.049	0.036	0.034	0.043	0.094	0.107	0.037	0	0.063	0.04	0.033	0.041	0.047	0.081	0.143	1.158	0	0.056	0	0.072	1.059	0.079	0.095	0.076	0.138	0.083	0.076	0.176	0.764	0.221	0.162	0.376	0.084	0.097	0.095
chr1	51538624	51538729	RNU6-1281P	0	-	ENSG00000252032.1	snRNA	53	0	0	0	0	0	0	0	0	0	0	0	0	0	0	0	0	0	0	0	0	0	0	0	0	0	0	0	0	0	0	0	0	0	0	0	0	0	0	0	0	0
chr1	51561865	51594897	CALR4P	120	-	ENSG00000227742.1	unitary_pseudogene	53	0	0	1.348	0	0	0	0	0.099	0.049	0.196	0	0.016	0.046	0.042	0.058	0.066	0.175	0.151	0.081	0.099	0	0.1	0	0	0	0	0.117	0	0	0	0	0	0	0	0.075	0.015	0	0.011	0.023	0	0
chr1	51577178	51787488	OSBPL9	474	+	ENSG00000117859.14	protein_coding	53	18.195	12.211	19.888	17.661	20.032	29.682	19.709	5.324	4.338	6.662	8.597	9.514	5.458	4.706	5.395	7.119	6.436	5.851	8.364	7.469	18.678	33.071	11.725	16.525	18.585	11.152	11.789	11.681	7.632	11.676	15.049	12.92	9.504	15.246	11.177	18.533	12.91	14.634	24.548	21.806	9.355
chr1	51707137	51708137	GAPDHP51	5	-	ENSG00000236973.2	processed_pseudogene	53	0	0	0	0	0	0	0	0	0	0	0	0	0	0	0	0	0	0	0	0	0	0	0	0	0	0	0	0	0	0	0	0	0	0	0	0	0	0	0	0	0
chr1	51709061	51709940	SLC25A6P3	4	+	ENSG00000232846.1	processed_pseudogene	53	0	0	0	0	0	0	0	0	0	0	0	0	0	0	0	0	0	0	0	0	0	0	0	0	0	0	0	0	0	0	0	0	0	0	0	0	0	0	0	0	0
chr1	51724774	51724896	SNORA26	0	-	ENSG00000212624.1	snoRNA	53	0	0	0	0	0	0	0	0	0	0	0	0	0	0	0	0	0	0	0	0	0	0	0	0	0	0	0	0	0	0	0	0	0	0	0	0	0	0	0	0	0
chr1	51789567	51878805	NRD1	510	-	ENSG00000078618.15	protein_coding	53	21.468	20.536	22.773	16.046	19.013	18.95	20.753	13.314	13.683	14.895	21.638	20.474	18.507	17.162	14.242	16.765	14.717	13.535	13.176	14.274	21.576	35.662	30.289	23.182	24.286	21.011	18.891	18.52	18.6	18.779	22.821	18.994	19.707	17.895	18.802	23.879	17.089	61.318	28.644	22.814	14.377
chr1	51793964	51799152	RP4-657D16.3	426	+	ENSG00000266993.1	antisense	53	6.968	6.366	6.847	5.199	6.213	5.952	6.698	3.741	3.657	4.236	8.412	7.958	5.325	4.857	3.96	4.61	4.21	3.904	4.053	4.065	7.079	8.793	7.261	7.09	7.007	6.514	6.388	5.936	5.539	5.905	7.579	5.346	5.303	5.461	6.059	8.075	5.753	15.827	9.277	7.364	4.602
chr1	51801027	51801307	RP4-657D16.6	202	+	ENSG00000272175.1	antisense	53	0.311	0.168	0.316	0.359	0.358	0.41	0.315	0.105	0.07	0.086	0.882	0.791	0.077	0.056	0.094	0.184	0.107	0.071	0.121	0.093	0.395	0.133	0.091	0.435	0.376	0.365	0.263	0.34	0.143	0.364	0.624	0.162	0.097	0.267	0.105	0.47	0.321	0.369	0.355	0.313	0.093
chr1	51836340	51836410	MIR761	381	-	ENSG00000212076.1	miRNA	53	3.426	3.275	3.475	2.143	2.399	1.826	3.94	1.579	1.585	1.896	3.043	3.355	2.62	1.866	1.806	1.807	1.855	1.696	2.255	1.794	3.682	6.429	3.972	3.601	5.762	3.616	3.468	2.707	2.471	2.504	4.64	2.95	2.562	3.14	2.899	3.798	2.647	11.814	6.084	5.436	2.906
chr1	51859777	51860135	TSEN15P2	56	+	ENSG00000230604.2	processed_pseudogene	53	0	0	0	0	0	0	0	0	0	0	0	0	0	0	0	0	0	0	0	0	0	0.077	0	0.16	0.053	0	0	0	0	0	0	0	0	0	0	0.063	0.084	0	0.037	0.127	0
chr1	51907955	51990764	RAB3B	275	-	ENSG00000169213.6	protein_coding	53	0.006	0.01	0.386	0.007	0.006	0.004	0.327	3.249	1.951	0.993	0.802	1.115	1.492	1.385	1.262	6.908	0.649	0.661	0.216	0.999	0.071	0.126	2.485	0.006	0.015	0.619	0.714	0.093	0.007	0.126	0.087	0.004	0.003	0.335	0.023	0.022	0.099	0.002	0.073	1.07	0.32
chr1	51973409	51973535	RNA5SP48	0	+	ENSG00000200839.1	rRNA	53	0	0	0	0	0	0	0	0	0	0	0	0	0	0	0	0	0	0	0	0	0	0	0	0	0	0	0	0	0	0	0	0	0	0	0	0	0	0	0	0	0
chr1	51980472	51980814	RP11-91A18.1	0	+	ENSG00000229032.1	processed_pseudogene	53	0	0	0	0	0	0	0	0	0	0	0	0	0	0	0	0	0	0	0	0	0	0	0	0	0	0	0	0	0	0	0	0	0	0	0	0	0	0	0	0	0
chr1	51995739	51996037	RN7SL290P	0	+	ENSG00000264613.1	misc_RNA	53	0	0	0	0	0	0	0	0	0	0	0	0	0	0	0	0	0	0	0	0	0	0	0	0	0	0	0	0	0	0	0	0	0	0	0	0	0	0	0	0	0
chr1	52020130	52041597	TXNDC12	496	-	ENSG00000117862.7	protein_coding	53	21.24	24.051	24.061	17.523	19.045	13.534	18.741	14.838	14.096	14.819	16.653	14.497	13.765	15.887	13.174	18.27	14.761	13.183	15.196	14.119	22.195	23.428	31.191	18.148	22.134	13.499	21.274	13.013	15.037	12.011	20.807	13.952	9.714	18.808	14.325	23.306	22.256	6.846	23.098	24.674	19.646
chr1	52033390	52044279	RP11-91A18.4	311	+	ENSG00000223390.1	antisense	53	1.536	1.771	3.005	1.524	1.535	1.171	1.834	0.461	0.568	0.613	1.257	1.178	0.687	0.813	0.422	0.758	0.694	0.566	0.441	0.479	1.56	6.299	3.65	1.049	1.326	1.334	1.8	1.557	1.308	1.688	2.152	0.615	0.704	1.073	0.735	1.133	1.067	0.552	1.089	2.203	1.073
chr1	52050917	52052683	TXNDC12-AS1	39	+	ENSG00000228369.2	antisense	53	0	0	0	0	0	0	0	0	0	0	0	0	0	0	0	0	0	0	0	0	0	0.042	0	0	0	0	0	0	0	0	0	0	0	0	0	0	0	0	0	0	0
chr1	52059834	52090716	BTF3L4	421	+	ENSG00000134717.13	protein_coding	53	7.41	7.114	10.147	5.44	5.82	5.614	7.08	6.768	7.279	6.145	8.19	6.943	6.576	8.929	6.88	8.351	7.2	5.497	6.768	5.975	7.165	8.714	7.882	7.038	6.504	5.77	4.219	5.575	5.962	5.563	7.919	4.327	3.841	4.869	2.907	5.652	5.851	6.992	6.429	9.795	4.548
chr1	52142373	52344944	ZFYVE9	422	+	ENSG00000157077.10	protein_coding	53	5.819	5.907	6.138	5.589	4.94	5.423	8.547	5.759	7.626	6.747	18.42	15.039	10.915	11.569	5.767	7.43	7.574	6.195	5.458	5.935	6.125	0.715	7.625	7.753	9.181	5.689	4.231	7.286	4.75	7.669	7.456	3.711	3.415	4.696	1.986	5.077	4.989	8.626	7.314	8.928	4.65
chr1	52150104	52150417	RN7SL788P	0	+	ENSG00000241745.2	misc_RNA	53	0	0	0	0	0	0	0	0	0	0	0	0	0	0	0	0	0	0	0	0	0	0	0	0	0	0	0	0	0	0	0	0	0	0	0	0	0	0	0	0	0
chr1	52160260	52160600	RP4-800M22.1	196	-	ENSG00000228407.2	processed_pseudogene	53	0.495	0.29	0.215	0.309	0.246	0.305	0.716	0.068	0.054	0.052	0.202	0.183	0.066	0.064	0	0.071	0.054	0.04	0.056	0.041	0.447	0.135	0.293	0.307	0.423	0.187	0.227	0.471	0.265	0.525	0.482	0.116	0.063	0.186	0.122	0.302	0.237	0.269	0.291	0.388	0.177
chr1	52162185	52163026	RP4-800M22.2	7	-	ENSG00000223429.1	processed_pseudogene	53	0	0	0	0	0	0	0	0	0	0	0.034	0.061	0	0	0	0	0	0	0	0	0	0	0	0	0	0	0	0	0	0	0	0	0	0	0	0	0	0	0	0	0
chr1	52179847	52180553	PDCL3P6	17	+	ENSG00000224255.2	processed_pseudogene	53	0	0	0	0	0	0	0	0	0	0	0.069	0.066	0	0	0	0	0	0	0	0	0	0	0	0.014	0	0	0	0	0	0	0	0	0	0	0	0	0	0	0	0	0
chr1	52189915	52190309	RP4-800M22.4	0	-	ENSG00000236004.2	processed_pseudogene	53	0	0	0	0	0	0	0	0	0	0	0	0	0	0	0	0	0	0	0	0	0	0	0	0	0	0	0	0	0	0	0	0	0	0	0	0	0	0	0	0	0
chr1	52252061	52252773	DNAJC19P7	0	-	ENSG00000237663.2	processed_pseudogene	53	0	0	0	0	0	0	0	0	0	0	0	0	0	0	0	0	0	0	0	0	0	0	0	0	0	0	0	0	0	0	0	0	0	0	0	0	0	0	0	0	0
chr1	52253620	52254176	ANAPC10P1	113	+	ENSG00000213735.2	processed_pseudogene	53	0.075	0.116	0.071	0.072	0.065	0.053	0.106	0	0	0.049	0.076	0.078	0.044	0.035	0.05	0.057	0.058	0.049	0.04	0.044	0.126	0.129	0.08	0.189	0.043	0.06	0.039	0.064	0.072	0.059	0	0.076	0.028	0.132	0.08	0.075	0.081	0.052	0.08	0.097	0.036
chr1	52350596	52366193	CC2D1B	438	-	ENSG00000154222.10	protein_coding	53	8.297	7.876	8.685	7.493	8.053	6.4	8.397	4.852	4.369	5.299	9.404	10.123	5.827	4.778	5.711	7.584	4.638	5.719	11.334	6.866	8.851	8.223	6.465	7.164	7	6.983	8.395	8.185	7.825	7.604	7.487	4.618	4.27	11.503	5.157	12.781	8.103	7.587	16.111	9.968	5.949
chr1	52353486	52353877	RP11-155O18.6	422	+	ENSG00000272100.1	antisense	53	6.35	5.981	6.801	5.698	6.037	4.586	6.024	3.858	3.282	4.073	7.521	8.071	4.825	3.756	4.556	6.265	3.629	4.381	9.274	5.821	6.771	5.722	4.388	5.434	6.899	5.551	6.679	6.429	6.522	5.874	5.482	3.852	3.346	9.434	4.663	10.682	6.171	5.425	13.492	7.955	4.491
chr1	52368676	52369244	PLA2G12AP1	220	+	ENSG00000224680.4	processed_pseudogene	53	0.261	0.348	0.579	0.31	0.285	0.27	0.341	0.255	0.402	0.352	0.499	0.423	0.384	0.5	0.266	0.395	0.431	0.282	0.256	0.313	0.295	0.415	0.564	0.359	0.297	0.296	0.416	0.302	0.547	0.292	0.318	0.47	0.429	0.459	0.282	0.321	0.466	0.475	0.273	0.304	0.495
chr1	52372828	52404459	ORC1	261	-	ENSG00000085840.8	protein_coding	53	0.29	0.231	0.496	0.161	0.197	0.137	0.244	0.079	0.089	0.09	0.522	0.517	0.134	0.117	0.083	0.131	0.073	0.069	0.108	0.102	0.286	11.752	0.669	0.324	0.307	0.156	0.935	0.138	1.65	0.149	0.318	0.111	0.078	0.354	0.157	0.444	0.327	0.129	0.301	0.37	0.17
chr1	52404563	52420839	PRPF38A	441	+	ENSG00000134748.12	protein_coding	53	8.3	8.176	5.597	7.678	7.422	7.47	8.186	7.985	7.28	7.541	13.187	12.364	7.211	7.131	6.963	7.344	7.263	6.814	7.471	7.384	9.716	15.575	6.823	11.331	12.642	8.342	9.581	8.171	8.089	7.527	11.206	4.671	3.352	6.833	3.66	8.341	7.528	2.959	10.814	15.083	4.427
chr1	52408281	52553487	ZCCHC11	406	-	ENSG00000134744.9	protein_coding	53	4.309	4.652	6.44	3.745	4.01	4.343	5.703	2.875	2.872	3.385	10.144	10.665	3.291	2.869	2.743	3.312	3.418	2.544	3.12	2.815	5.134	6.609	4.629	7.04	8.528	5.579	3.76	4.961	3.315	4.596	6.447	3.37	2.959	3.787	2.761	4.813	4.497	6.387	7.801	10.741	3.182
chr1	52554817	52555273	RP11-25O10.2	113	+	ENSG00000272371.1	lincRNA	53	0	0	0	0	0	0	0	0	0	0	0	0	0	0	0	0	0	0	0	0	0	0	0	0	0	0	0	0	0	0	0.023	0	0	0	0	0	0	0	0	0.074	0
chr1	52573113	52573816	EEF1GP7	60	+	ENSG00000236290.1	processed_pseudogene	53	0	0	0	0	0	0	0	0	0	0	0	0	0	0	0	0	0	0	0	0	0	0	0	0.06	0	0	0	0	0	0	0.026	0	0	0	0	0	0	0	0	0.1	0
chr1	52602371	52609051	GPX7	377	+	ENSG00000116157.5	protein_coding	53	3.813	4.043	4.345	4.798	4.856	3.732	4.444	1.478	1.448	1.561	1.412	1.567	1.389	1.256	1.298	1.845	1.697	1.421	1.619	1.715	4.551	2.409	10.468	5.227	7.727	4.778	2.346	3.931	1.297	3.698	6.648	3.467	2.228	4.137	0.857	3.62	3.096	1.628	4.302	4.832	3.55
chr1	52633343	52669683	FAM159A	178	+	ENSG00000182183.10	protein_coding	53	0.067	0.1	0.08	0.066	0.077	0.03	0.035	0.093	0.068	0.093	0.133	0.195	0.073	0.064	0.094	0.741	0.13	0.081	0.269	0.207	0.077	0.265	0.012	0.065	0.111	0.032	0.097	0.026	0.06	0.022	0.136	0.033	0.016	0.065	0.05	0.24	0.129	0.044	0.286	0.031	0.034
chr1	52686835	52698366	COA7	366	-	ENSG00000162377.4	protein_coding	53	3.185	4.084	3.84	1.972	2.389	1.86	3.227	2.36	3.251	2.566	3.308	2.516	3.432	4.166	2.311	3.337	2.874	2.203	2.167	2.545	3.51	7.404	8.185	2.818	2.555	2.528	3.568	2.465	3.596	2.569	3.139	2.186	2.905	2.958	2.393	2.446	2.569	6.141	2.778	2.445	2.346
chr1	52709121	52709442	NDUFS5P3	0	+	ENSG00000233664.1	processed_pseudogene	53	0	0	0	0	0	0	0	0	0	0	0	0	0	0	0	0	0	0	0	0	0	0	0	0	0	0	0	0	0	0	0	0	0	0	0	0	0	0	0	0	0
chr1	52714398	52714693	RN7SL62P	0	+	ENSG00000239640.2	misc_RNA	53	0	0	0	0	0	0	0	0	0	0	0	0	0	0	0	0	0	0	0	0	0	0	0	0	0	0	0	0	0	0	0	0	0	0	0	0	0	0	0	0	0
chr1	52726453	52827342	ZYG11B	409	+	ENSG00000162378.8	protein_coding	53	5.407	4.478	5.98	4.37	4.667	5.324	6.224	5.026	7.076	4.637	14.165	10.542	6.23	9.619	4.87	8.151	5.453	3.634	3.759	4.324	4.594	2.859	5.598	6.085	6.636	7.632	4.752	5.178	3.13	5.253	5.688	5.762	6.525	3.433	4.439	4.25	3.348	18.604	5.372	5.581	1.781
chr1	52754321	52754462	RNU2-30P	0	+	ENSG00000252018.1	snRNA	53	0	0	0	0	0	0	0	0	0	0	0	0	0	0	0	0	0	0	0	0	0	0	0	0	0	0	0	0	0	0	0	0	0	0	0	0	0	0	0	0	0
chr1	52772193	52772648	RPS13P2	452	-	ENSG00000228929.1	processed_pseudogene	53	13.778	13.565	7.4	9.991	11.579	11.044	13.907	5.045	3.54	4.228	4.659	4.446	3.502	3.462	4.747	5.327	4.822	4.117	7.553	6.554	15.109	21.268	11.92	16.58	19.326	11.621	9.799	10.305	10.741	9.872	13.572	6.642	5.639	6.94	4.572	8.986	8.854	8.796	11.615	24.203	11.257
chr1	52805107	52805212	RNU6-969P	0	-	ENSG00000206627.1	snRNA	53	0	0	0	0	0	0	0	0	0	0	0	0	0	0	0	0	0	0	0	0	0	0	0	0	0	0	0	0	0	0	0	0	0	0	0	0	0	0	0	0	0
chr1	52842510	52894998	ZYG11A	165	+	ENSG00000203995.5	protein_coding	53	0.018	0.019	0.008	0.021	0.021	0.018	0.039	0.009	0.011	0.017	0.187	0.169	0.009	0.009	0.009	0.033	0.021	0.013	0.01	0.008	0.111	1.09	0.142	0.109	0.079	0.014	0.02	0.018	0.334	0.01	0.02	0.016	0.006	0.335	0.397	0.02	0.045	0.008	0.039	0.149	0.012
chr1	52881215	52881730	RP4-631H13.2	59	-	ENSG00000242391.2	antisense	53	0	0	0	0	0	0	0	0	0	0	0.089	0.068	0	0	0	0	0	0	0	0	0	0.101	0	0	0	0	0	0	0	0	0	0	0	0.057	0.059	0	0	0	0	0	0
chr1	52895983	52927212	ECHDC2	520	-	ENSG00000121310.12	protein_coding	53	24.018	28.486	30.508	19.981	20.912	16.681	28.899	9.355	7.253	12.906	34.589	33.695	7.558	6.402	5.748	9.54	13.167	10.587	4.766	7.3	36.05	5.53	3.675	24.056	39.332	28.855	24.908	30.303	26.029	24.319	39.481	19.972	16.421	34.431	121.481	17.183	25.355	9.858	31.054	71.43	24.57
chr1	52920421	52920596	RP4-631H13.6	343	+	ENSG00000230953.2	processed_pseudogene	53	2.789	2.084	2.92	1.778	1.799	1.739	4.333	0.431	0.375	0.788	1.834	1.899	0.353	0.367	0.217	0.347	0.72	0.421	0.205	0.205	4.15	1.128	0.692	2.362	3.841	1.83	2.173	2.956	2.664	2.456	3.926	1.539	1.07	1.687	2.518	1.459	3.933	0.815	4.03	8.185	4.1
chr1	52925248	52925423	RP4-631H13.4	10	-	ENSG00000231866.2	processed_pseudogene	53	0	0	0	0	0	0	0	0	0	0	0	0	0	0	0	0	0	0	0	0	0	0	0	0	0	0	0	0	0	0	0	0	0	0	0	0	0	0	0	0	0
chr1	52927228	53051703	SCP2	464	+	ENSG00000116171.12	protein_coding	53	13.637	14.98	13.848	10.829	12.307	10.635	13.332	8.547	8.11	9.533	7.651	6.243	7.042	8.85	7.585	9.67	8.723	8.182	10.202	9.853	14.33	10.229	10.465	11.583	13.172	12.125	16.594	9.715	11.754	8.458	11.046	10.747	9.504	14.872	66.242	10.634	10.91	8.057	12.394	12.945	7.391
chr1	52928673	52928772	MIR1273F	20	+	ENSG00000264834.1	miRNA	53	0	0	0	0	0	0	0	0	0	0	0.144	0.167	0	0	0	0	0	0	0	0	0	0	0	0	0	0	0	0	0	0	0	0	0	0	0	0	0	0	0	0	0
chr1	52934929	52935017	MIR5095	0	+	ENSG00000266188.1	miRNA	53	0	0	0	0	0	0	0	0	0	0	0	0	0	0	0	0	0	0	0	0	0	0	0	0	0	0	0	0	0	0	0	0	0	0	0	0	0	0	0	0	0
chr1	52940313	52940413	MIR1273G	0	+	ENSG00000265815.1	miRNA	53	0	0	0	0	0	0	0	0	0	0	0	0	0	0	0	0	0	0	0	0	0	0	0	0	0	0	0	0	0	0	0	0	0	0	0	0	0	0	0	0	0
chr1	52943535	52943930	RP4-631H13.5	4	-	ENSG00000237279.2	processed_pseudogene	53	0	0	0	0	0	0	0	0	0	0	0	0	0	0	0	0	0	0	0	0	0	0	0	0	0	0	0	0	0	0	0	0	0	0	0.05	0	0	0	0	0	0
chr1	52993195	52993702	RP11-334A14.2	380	-	ENSG00000236360.1	processed_pseudogene	53	3.481	3.198	2.208	2.751	2.114	2.146	2.973	3.611	6.214	4.074	11.652	7.957	5.811	10.411	3.072	6.284	4.551	3.276	2.791	3.761	3.114	8.966	9.703	1.904	2.864	2.238	2.616	2.403	1.975	2.395	2.114	3.553	4.32	2.418	4.156	3.14	2.722	7.126	2.098	3.032	1.669
chr1	52994725	52996026	TUBBP10	228	+	ENSG00000226147.1	processed_pseudogene	53	0.313	0.419	0.234	0.245	0.259	0.174	0.45	0.11	0.13	0.152	0.561	0.55	0.167	0.153	0.103	0.154	0.155	0.109	0.155	0.128	0.428	0.315	0.376	0.455	0.663	0.219	0.673	0.258	0.472	0.202	0.261	0.333	0.286	0.356	3.449	0.458	0.431	0.24	0.401	0.737	0.51
chr1	53062181	53085502	PODN	516	+	ENSG00000174348.9	protein_coding	53	61.155	89.706	5.662	23.573	55.329	32.403	36.493	1.927	1.365	1.652	0.552	0.948	1.732	1.257	1.861	2.404	1.272	1.468	1.775	3.521	54.445	0.06	5.319	59.276	61.687	38.714	18.15	56.46	11.751	33.122	77.502	27.304	7.486	2.208	2.681	30.564	19.941	3.873	101.296	100.147	5.29
chr1	53069937	53085502	RP11-334A14.5	524	-	ENSG00000232993.1	antisense	53	65.141	100.317	6.105	23.746	60.34	30.786	40.626	2.243	1.423	1.671	0.563	1.012	1.919	1.356	2.059	2.998	1.48	1.699	2	4.558	63.083	0.064	3.956	61.674	69.102	48.597	20.389	58.731	14.085	34.511	74.521	28.148	8.297	2.572	4.316	32.567	20.429	4.36	118.082	103.364	6.155
chr1	53073109	53073389	HIGD1AP11	331	-	ENSG00000227644.2	processed_pseudogene	53	4.546	4.871	0.296	1.091	2.463	1.591	3.139	0.267	0.253	0.246	0.083	0.166	0.288	0.199	0.238	0.347	0.193	0.212	0.241	0.511	4.295	0	0.623	4.055	5.656	2.698	1.057	3.661	0.742	2.388	4.038	1.486	0.456	0.09	0.171	1.742	1.605	0.278	10.977	11.916	0.267
chr1	53087182	53142617	SLC1A7	284	-	ENSG00000162383.7	protein_coding	53	1.813	2.637	0.157	0.989	1.501	0.642	1.493	0.368	0.309	0.242	0.175	0.378	0.391	0.2	0.711	0.569	0.162	0.24	0.565	0.691	1.503	0.006	0.202	1.928	1.431	1.768	1.108	2.784	0.429	1.894	2.128	0.95	0.256	0.213	0.556	1.162	0.522	0.274	3.809	3.313	0.14
chr1	53114575	53118609	RP11-334A14.8	179	+	ENSG00000235563.1	antisense	53	0.451	0.572	0.043	0.11	0.153	0.154	0.227	0.011	0	0	0.025	0.05	0.022	0.012	0.014	0.017	0	0	0.028	0.025	0.312	0	0.061	0.723	0.563	0.534	0.176	0.501	0.078	0.341	0.737	0.098	0.03	0.049	0.117	0.187	0.146	0.035	0.91	0.921	0.023
chr1	53196428	53211319	CPT2	405	+	ENSG00000157184.5	protein_coding	53	4.54	3.929	13.591	2.474	3.544	2.98	7.301	2.514	2.563	3.162	2.313	2.922	2.817	2.346	1.886	2.32	2.913	2.711	2.487	2.605	4.712	12.853	4.629	4.049	4.354	3.229	13.746	3.894	7.502	4.235	4.902	3.67	7.552	8.746	14.368	4.686	5.918	5.939	4.201	4.311	5.003
chr1	53210455	53213775	RP5-1024G6.2	438	-	ENSG00000236723.1	antisense	53	6.753	6.315	17.695	3.913	5.226	4.251	9.708	4.785	4.645	5.743	4.145	4.623	5.028	4.616	4.212	5.258	5.368	5.617	4.742	5.713	7.134	14.066	5.353	5.517	5.971	5.865	20.879	6.37	10.514	6.565	7.331	5.934	11.478	14.261	33.686	6.886	8.05	7.708	6.831	6.487	7.533
chr1	53215990	53220617	C1orf123	521	-	ENSG00000162384.9	protein_coding	53	37.338	32.553	24.173	34.337	36.956	42.12	34.504	19.034	21.817	23.137	20.435	21.252	22.289	23.104	19.265	21.559	23.889	20.831	19.665	20.684	34.237	19.961	28.663	40.234	40.823	40.919	23.359	37.998	15.375	36.312	38.75	19.682	18.484	21.156	13.222	24.642	15.49	22.668	34.377	36.932	9.854
chr1	53220662	53224253	RP5-1024G6.7	64	+	ENSG00000259818.1	antisense	53	0.015	0.01	0.007	0.01	0.008	0.011	0.011	0.015	0.012	0.013	0.048	0.054	0.013	0.015	0.015	0.016	0.015	0.011	0.022	0.021	0.013	0.034	0.007	0.023	0.013	0.012	0.009	0.011	0.003	0.011	0.014	0.006	0	0.012	0	0.01	0.01	0.009	0.048	0.016	0
chr1	53226891	53238610	MAGOH	459	-	ENSG00000162385.6	protein_coding	53	12.595	13.284	12.41	11.022	11.263	11.74	11.173	6.71	7.348	8.23	8.836	7.665	7.053	8.193	6.888	8.958	7.51	7.828	6.266	6.779	14.031	26.019	14.509	12.006	12.535	11.452	12.56	11.044	11.738	10.781	13.912	7.657	6.694	12.505	8.911	12.623	10.638	6.302	11.522	14.715	6.565
chr1	53238609	53242783	RP5-1024G6.5	340	+	ENSG00000226754.1	antisense	53	0.465	0.48	2.013	0.546	0.404	0.28	0.767	2.76	3.812	2.058	5.43	5.782	3.514	3.508	2.61	3.254	2.049	2.111	1.838	2.31	0.647	1.599	0.651	0.496	0.535	0.252	0.412	0.215	1.193	0.224	0.727	0.377	0.3	1.028	0.239	0.692	0.547	0.093	0.409	0.457	0.735
chr1	53245544	53328070	LRP8	359	-	ENSG00000157193.10	protein_coding	53	0.788	0.915	0.689	2.049	1.047	0.844	0.712	4.048	6.122	3.52	7.243	10.459	6.54	5.461	4.021	5.012	2.962	3.092	2.186	3.282	0.863	10.232	2.12	0.936	0.818	0.385	0.682	0.392	3.604	0.388	1.256	0.399	0.289	0.728	0.086	1.826	0.689	0.152	0.902	0.571	0.209
chr1	53267934	53268601	RP4-784A16.1	125	+	ENSG00000234578.1	antisense	53	0	0	0	0.047	0	0	0	0.048	0.056	0.049	0.211	0.361	0.129	0.092	0.069	0.093	0.046	0	0.09	0.05	0	0.131	0	0.036	0	0	0	0	0.086	0	0	0	0	0	0	0.048	0	0	0.036	0	0
chr1	53288023	53289706	RP4-784A16.2	216	+	ENSG00000228838.1	antisense	53	0.092	0.11	0.096	0.299	0.13	0.122	0.062	0.317	0.559	0.398	0.734	1.029	0.596	0.552	0.346	0.411	0.343	0.31	0.222	0.269	0.095	1.821	0.438	0.184	0.08	0.033	0.071	0.041	0.453	0.056	0.153	0.034	0.032	0.077	0	0.176	0.07	0.014	0.098	0.067	0.027
chr1	53291790	53292138	RP4-784A16.3	49	-	ENSG00000225030.1	sense_intronic	53	0	0	0	0	0	0	0	0	0	0	0	0	0	0	0	0	0	0	0	0	0	0.057	0	0	0	0	0	0	0	0	0	0	0	0	0	0	0	0	0	0	0
chr1	53304535	53307462	RP4-784A16.4	21	+	ENSG00000232762.1	antisense	53	0	0	0	0	0	0	0	0	0	0	0	0.029	0	0	0	0	0	0	0	0	0	0.033	0	0	0	0	0	0	0	0	0	0	0	0	0	0	0	0	0	0	0
chr1	53328232	53336509	RP4-784A16.5	159	+	ENSG00000225675.2	lincRNA	53	0	0	0	0	0	0	0	0.302	0.63	0.199	0.037	0.066	0.853	0.752	0.206	1.042	0.256	0.116	0.065	0.229	0	0.977	0	0	0	0.035	0.035	0	0	0	0.024	0	0	0	0	0	0	0	0	0	0
chr1	53348487	53349233	RP11-117D22.1	90	-	ENSG00000226938.1	lincRNA	53	0	0	0	0	0	0	0	0	0	0	0	0	0	0	0	0	0	0	0	0	0	0	0	0	0	0	0	0	0	0	0	0	0	0	0	0	0	0	0	0	0
chr1	53366667	53368245	RP11-117D22.2	101	-	ENSG00000230138.1	lincRNA	53	0.048	0.042	0.053	0	0.039	0	0.048	0	0	0	0	0	0	0	0	0.019	0	0	0.031	0.047	0	1.283	0	0	0.05	0	0.035	0.042	0	0.04	0	0	0	0	0	0.045	0.035	0	0.031	0	0
chr1	53413148	53440020	SLC25A3P1	119	-	ENSG00000236253.3	transcribed_processed_pseudogene	53	0	0	0	0	0	0	0	0	0	0	0	0	0	0	0	0	0	0	0	0	0	0	0	0	0	0	0	0	0	0	0.017	0	0	0	0	0	0	0	0	0	0
chr1	53459398	53467488	DMRTB1	295	+	ENSG00000143006.7	protein_coding	53	0	0	0	0	0	0	0.015	0	0	0	0	0	0	0	0	0	0	0	0	0	0	0	0	0.008	0	0	0	0	0	0	0	0	0	0	0	0	0	0	0	0	0
chr1	53506236	53734204	GLIS1	283	-	ENSG00000174332.3	protein_coding	53	0.576	0.618	0.077	0.382	0.716	0.767	1.892	0.466	0.86	0.638	2.21	2.922	1.475	0.974	0.557	0.738	0.918	0.444	0.229	0.209	1.026	0.009	1.848	2.081	2.737	0.175	0.24	0.301	0.414	0.137	0.381	0.369	0.065	2.543	0.021	0.124	0.589	0.03	0.568	0.389	0.024
chr1	53688748	53688812	RNU7-95P	0	-	ENSG00000239007.1	snRNA	53	0	0	0	0	0	0	0	0	0	0	0	0	0	0	0	0	0	0	0	0	0	0	0	0	0	0	0	0	0	0	0	0	0	0	0	0	0	0	0	0	0
chr1	53765459	53838860	NDC1	364	-	ENSG00000058804.10	protein_coding	53	3.136	2.836	3.596	2.319	2.678	2.16	3.136	1.652	1.627	1.529	2.683	2.379	1.934	2.07	1.66	1.592	1.552	1.454	1.821	1.58	3.705	14.825	5.346	3.467	3.116	2.419	3.968	2.059	4.697	2.039	3.342	1.733	1.553	2.573	1.965	2.66	3.062	1.699	3.723	3.249	2.012
chr1	53771017	53771153	SNORA58	0	-	ENSG00000201003.1	snoRNA	53	0	0	0	0	0	0	0	0	0	0	0	0	0	0	0	0	0	0	0	0	0	0	0	0	0	0	0	0	0	0	0	0	0	0	0	0	0	0	0	0	0
chr1	53841546	53841832	RP4-654H19.2	17	+	ENSG00000229687.2	processed_pseudogene	53	0	0	0	0	0	0	0	0	0	0	0	0	0	0	0	0	0	0	0	0	0	0	0	0	0	0	0	0	0	0	0	0	0	0	0	0	0	0	0	0	0
chr1	53851718	53890734	YIPF1	454	-	ENSG00000058799.9	protein_coding	53	9.508	10.225	16.641	9.363	9.663	7.51	12.621	6.663	6.949	6.411	5.444	5.772	9.35	9.081	6.621	9.958	6.258	6.161	7.203	8.037	11.995	9.448	8.815	8.961	9.471	8.238	9.809	7.735	10.881	8.23	8.112	6.413	5.553	13	12.057	11.13	17.168	8.046	10.431	8.168	7.191
chr1	53891238	53911086	DIO1	325	+	ENSG00000211452.6	protein_coding	53	0.082	0.072	0.094	0.08	0.076	0.053	0.073	0.035	0.028	0.028	0.056	0.073	0.036	0.026	0.035	0.042	0.024	0.027	0.062	0.048	0.103	0.115	0.075	0.107	0.085	0.058	0.067	0.064	0.075	0.058	0.183	0.037	0.029	5.37	28.664	0.143	0.073	0.017	0.163	0.121	0.031
chr1	53916573	53945929	HSPB11	391	-	ENSG00000081870.7	protein_coding	53	3.74	3.414	5.722	3.873	4.162	4.375	4.961	4.087	3.707	3.489	3.687	3.326	3.362	3.784	3.037	3.936	3.623	3.23	3.524	3.166	4.081	11.521	4.153	4.479	5.555	3.721	3.467	4.47	3.733	4.345	5.262	2.445	1.735	3.98	2.784	3.902	3.868	0.802	4.884	6.682	2.14
chr1	53946076	53968168	LRRC42	437	+	ENSG00000116212.10	protein_coding	53	7.355	7.871	17.695	9.293	7.656	8.204	10.009	3.839	3.649	4.3	3.484	3.714	4.025	3.655	3.413	4.331	4.759	3.766	3.657	3.392	8.595	15.918	15.686	10.031	9.417	8.552	7.99	9.253	9.835	10.041	10.441	5.523	4.515	8.211	5.403	8.723	8.542	4.577	13.094	9.472	3.818
chr1	53974968	53976031	HNRNPA3P12	79	-	ENSG00000219102.3	processed_pseudogene	53	0.033	0.036	0.037	0.037	0.031	0.034	0.036	0.007	0.023	0.027	0.054	0.048	0.028	0.035	0	0.027	0.027	0.03	0.028	0.022	0.041	0.136	0.05	0.038	0	0.033	0.045	0.036	0.053	0.036	0.019	0.027	0	0.051	0	0.048	0.039	0.025	0.034	0.079	0
chr1	54008738	54018183	LDLRAD1	112	-	ENSG00000203985.6	protein_coding	53	0	0	0.684	0	0	0	0	0	0	0	0	0	0	0	0	0	0	0	0	0	0	0	0	0	0.045	0	0	0	0.182	0	0.817	0	0	0	0	0.649	0.985	0	0	0	0
chr1	54031673	54053504	TMEM59	558	-	ENSG00000116209.7	protein_coding	53	46.439	49.334	69.346	56.88	51.296	46.987	51.914	28.15	26.205	29.125	23.952	21.259	22.9	29.625	30.474	35.225	29.934	29.546	67.451	40.798	52.912	22.162	38.793	51.338	60.017	35.734	66.159	39.292	43.798	37.445	51.623	39.043	32.155	52.895	32.166	51.25	73.202	20.192	44.97	46.484	36.774
chr1	54053586	54112519	TCEANC2	297	+	ENSG00000116205.6	protein_coding	53	1.237	0.951	1.241	0.756	0.935	0.87	1.499	1.141	0.798	0.859	0.505	0.531	0.723	0.822	1.235	1.001	0.827	1.008	2.392	1.62	1.187	4.144	1.737	1.048	1.049	1.009	1.204	1.049	1.456	1.182	0.738	0.617	0.59	0.743	0.529	1.047	1.027	1.043	1.295	0.778	0.532
chr1	54054078	54054154	MIR4781	0	+	ENSG00000264208.1	miRNA	53	0	0	0	0	0	0	0	0	0	0	0	0	0	0	0	0	0	0	0	0	0	0	0	0	0	0	0	0	0	0	0	0	0	0	0	0	0	0	0	0	0
chr1	54089855	54090093	RP4-758J24.4	11	+	ENSG00000225183.1	processed_pseudogene	53	0	0	0	0	0	0	0.085	0	0	0	0	0	0	0	0	0	0	0	0	0	0	0	0	0	0	0	0	0	0	0	0	0	0	0	0	0	0	0	0	0	0
chr1	54099967	54100224	Metazoa_SRP	244	-	ENSG00000237611.1	misc_RNA	53	0.638	0.441	0.558	0.319	0.393	0.32	0.37	0.586	0.373	0.384	0.206	0.209	0.316	0.354	0.604	0.563	0.361	0.527	1.108	0.82	0.63	1.176	0.54	0.356	0.738	0.624	0.642	0.563	0.65	0.645	0.407	0.296	0.323	0.586	0.32	0.456	0.548	0.427	0.691	0.33	0.241
[truncated: 52,752 more rows]
[truncated: 12 more columns]

## Sheet: Sheet2
name
